# Supplementary material for: Critical scaling of whole-brain resting-state dynamics
Source: Commun Biol. 2023 Jun 10;6:627. doi: 10.1038/s42003-023-05001-y (PMC10257708; doi:10.1038/s42003-023-05001-y)
Supplement: Supplementary file 4 — Supplementary Data 1 [file 42003_2023_5001_MOESM4_ESM.xlsx]

## Sheet: Panel a
Distance_mm	dMRI	dMRI_sem	EDRule
5	0.121096	0.00783577	0.11026
10	0.0992502	0.00288554	0.0648149
15	0.0449743	0.00154844	0.0381007
20	0.0179209	0.000734374	0.022397
25	0.0088031	0.000371705	0.0131658
30	0.00562861	0.000278054	0.00773934
35	0.00351234	0.000167088	0.00454948
40	0.00248409	0.000127181	0.00267435
45	0.00179816	8.23869e-05	0.00157208
50	0.00145861	7.41224e-05	0.00092413
55	0.00111897	5.53317e-05	0.000543238
60	0.000938844	4.55351e-05	0.000319336
65	0.000824641	4.21279e-05	0.000187718
70	0.000747627	3.80561e-05	0.000110347
75	0.000627876	3.18579e-05	6.48663e-05
80	0.000593536	3.07333e-05	3.81309e-05
85	0.000522727	2.89971e-05	2.24148e-05
90	0.000469641	2.65135e-05	1.31762e-05
95	0.000392619	2.05087e-05	7.74548e-06
100	0.000349743	1.84097e-05	4.55308e-06
105	0.000285758	1.48878e-05	2.67647e-06
110	0.000256951	1.4789e-05	1.57333e-06
115	0.000210429	1.14797e-05	9.24863e-07
120	0.000196294	1.25387e-05	5.43669e-07
125	0.000185583	1.23287e-05	3.19589e-07
130	0.000196389	1.53249e-05	1.87866e-07
135	0.000245601	2.17962e-05	1.10435e-07
140	0.000281943	3.25887e-05	6.49178e-08
145	0.000310035	3.95793e-05	3.81611e-08
150	0.000369491	4.90049e-05	2.24325e-08
155	0.000280775	4.64673e-05	1.31867e-08
160	0.000263729	4.8626e-05	7.75162e-09
165	0.000214483	6.10584e-05	4.5567e-09
170	9.22784e-05	3.86445e-05	2.6786e-09

## Sheet: Panel b left
65535	-2.27466	-1.70971	-4.34877	-6.00169	-4.34877	-5.04191	-4.79772	-3.81066	-2.28137	-6.49417	-2.18887	-5.94762	-1.61481	-5.15439	-5.45807	-3.73877	-7.1003	-5.80102	-6.40715	-8.89206	-8.89206	-5.39555	-7.79345	-5.06342	-6.32711	-4.43771	-5.59622	-5.84754	-8.19891	-4.79772	-4.67255	-6.81262	-6.81262	-7.79345	-2.71412	-6.49417	-1.60656	-2.43844	-3.25015	-2.89313	-3.29735	-6.18401	-4.88473	-3.13001	-4.19158	-4.32771	-4.90308	-5.63397	-1.75399
-2.27466	65535	-1.29567	-2.11784	-6.94615	-6.32711	-6.253	-5.02086	-4.74893	-5.17849	-6.40715	-2.46881	-5.67319	-3.7504	-4.47322	-4.42615	-1.62105	-6.58948	-3.52609	-5.20318	-8.89206	-8.89206	-2.70998	-8.89206	-3.03128	-5.10787	-3.4939	-4.34877	-5.30854	-8.89206	-5.04191	-4.79772	-8.89206	-6.81262	-6.94615	-5.28114	-7.28262	-2.48849	-2.79399	-3.6991	-3.72728	-4.24767	-6.49417	-6.05885	-6.32711	-5.63397	-8.89206	-6.11947	-6.32711	-6.49417
-1.70971	-1.29567	65535	-1.62523	-6.81262	-7.28262	-6.81262	-5.13086	-4.92177	-5.06342	-7.1003	-3.08994	-5.84754	-3.89485	-5.2285	-5.02086	-2.64595	-6.32711	-4.3812	-5.63397	-8.89206	-8.19891	-2.82828	-7.79345	-3.096	-5.06342	-2.18765	-3.35473	-4.54826	-8.19891	-3.92225	-3.6242	-6.40715	-6.40715	-6.94615	-4.588	-7.28262	-1.13672	-2.24178	-2.9006	-2.69562	-1.84281	-6.00169	-5.30854	-5.25448	-4.78119	-6.40715	-5.06342	-5.67319	-5.02086
-4.34877	-2.11784	-1.62523	65535	-8.19891	-8.19891	-8.19891	-6.32711	-6.49417	-7.28262	-7.79345	-5.02086	-6.81262	-6.32711	-6.253	-5.80102	-3.23258	-7.50577	-5.20318	-6.32711	65535	65535	-2.65569	-8.89206	-3.41979	-5.89633	-2.10874	-3.55934	-5.49086	-8.89206	-4.84901	-4.44941	-7.79345	-7.50577	-8.19891	-6.69484	65535	-2.46073	-4.34877	-4.20993	-4.12138	-2.81672	-8.89206	-6.81262	-7.1003	-6.94615	-8.19891	-7.28262	-7.50577	-7.1003
-6.00169	-6.94615	-6.81262	-8.19891	65535	-1.89997	-1.67169	-3.10824	-3.9433	-3.72728	-2.40743	-5.13086	-3.88143	-5.06342	-6.49417	-7.50577	-6.94615	-4.35946	-8.89206	-6.18401	-4.04003	-4.24767	-8.19891	-5.28114	-6.40715	-5.13086	-7.79345	-6.69484	-5.30854	-5.71401	-6.18401	-4.79772	-4.86671	-5.75657	-6.94615	-6.11947	-6.81262	-6.32711	-5.94762	-6.253	-6.11947	-8.19891	-7.79345	-8.89206	-2.09189	-3.97941	-5.42633	-5.10787	-6.94615	-5.10787
-4.34877	-6.32711	-7.28262	-8.19891	-1.89997	65535	-1.47208	-2.45271	-2.70585	-1.99234	-2.92335	-3.71591	-3.3508	-3.54973	-4.98004	-5.71401	-6.40715	-4.47322	-7.1003	-6.11947	-4.65796	-4.6154	-8.19891	-5.13086	-6.00169	-4.96024	-7.1003	-6.58948	-4.74893	-5.45807	-5.89633	-4.16467	-4.62938	-5.28114	-7.1003	-5.25448	-6.11947	-6.18401	-6.11947	-5.71401	-5.33671	-7.79345	-8.19891	-7.79345	-1.431	-3.07793	-3.73301	-4.20071	-6.11947	-4.00926
-5.04191	-6.253	-6.81262	-8.19891	-1.67169	-1.47208	65535	-1.83589	-2.35682	-2.11898	-1.71123	-3.71591	-2.90561	-3.89485	-4.88473	-5.42633	-6.49417	-4.02453	-6.69484	-5.80102	-4.01686	-4.14713	-8.19891	-4.92177	-5.49086	-4.73318	-7.28262	-5.89633	-4.54826	-5.49086	-5.75657	-4.17356	-4.37027	-5.20318	-7.1003	-5.84754	-7.1003	-6.32711	-6.18401	-6.49417	-6.00169	-8.89206	-8.89206	-8.19891	-1.96254	-3.58876	-4.41472	-5.0854	-6.49417	-4.76493
-4.79772	-5.02086	-5.13086	-6.32711	-3.10824	-2.45271	-1.83589	65535	-1.87098	-2.45112	-1.74844	-2.44001	-1.31648	-3.79831	-2.42592	-2.46234	-4.40343	-3.30107	-4.13847	-3.4156	-5.0854	-4.68737	-6.11947	-4.98004	-3.21874	-3.19162	-5.0854	-3.76216	-3.32754	-5.33671	-3.95759	-2.9208	-4.06375	-4.49761	-7.79345	-6.40715	-7.50577	-6.00169	-5.71401	-6.49417	-6.40715	-6.32711	-8.89206	-8.89206	-2.63631	-4.17356	-5.2285	-5.67319	-7.28262	-5.30854
-3.81066	-4.74893	-4.92177	-6.49417	-3.9433	-2.70585	-2.35682	-1.87098	65535	-1.79203	-4.35946	-1.92321	-3.13949	-2.33813	-3.31991	-4.07988	-4.46124	-5.28114	-4.98004	-4.84901	-7.28262	-6.58948	-6.32711	-7.50577	-3.98679	-4.43771	-5.63397	-4.24767	-4.3812	-7.28262	-5.00024	-4.03225	-6.49417	-7.50577	-8.19891	-6.32711	-8.19891	-6.11947	-5.94762	-7.79345	-7.1003	-6.81262	-8.89206	-8.19891	-2.78504	-4.2381	-4.29694	-5.55986	-7.1003	-4.29694
-2.28137	-5.17849	-5.06342	-7.28262	-3.72728	-1.99234	-2.11898	-2.45112	-1.79203	65535	-4.6154	-2.4786	-3.75626	-1.70667	-4.28689	-4.98004	-5.42633	-5.94762	-6.58948	-5.84754	-7.28262	-6.49417	-6.94615	-6.94615	-5.20318	-5.28114	-6.58948	-5.42633	-4.98004	-6.69484	-5.94762	-4.62938	-6.32711	-6.94615	-8.89206	-3.48042	-5.80102	-4.17356	-5.30854	-5.25448	-4.53535	-6.58948	-8.19891	-6.32711	-1.53578	-2.94142	-2.00451	-3.06606	-5.52477	-1.78546
-6.49417	-6.40715	-7.1003	-7.79345	-2.40743	-2.92335	-1.71123	-1.74844	-4.35946	-4.6154	65535	-5.13086	-1.78874	-5.89633	-5.30854	-4.26709	-6.32711	-2.15272	-6.49417	-4.33818	-2.77617	-2.96781	-7.79345	-4.02453	-4.81452	-3.68258	-6.58948	-5.67319	-3.98679	-5.0854	-4.53535	-3.51678	-3.71028	-4.16467	-8.19891	-6.49417	-7.79345	-6.69484	-7.50577	-6.81262	-6.58948	-7.28262	65535	65535	-3.01433	-4.64357	-6.40715	-6.18401	-7.1003	-6.32711
-2.18887	-2.46881	-3.08994	-5.02086	-5.13086	-3.71591	-3.71591	-2.44001	-1.92321	-2.4786	-5.13086	65535	-3.60379	-1.73588	-2.33386	-2.92848	-2.16823	-5.49086	-3.87478	-4.31735	-7.1003	-6.69484	-5.0854	-7.79345	-3.43674	-4.46124	-5.28114	-4.46124	-4.78119	-8.19891	-5.39555	-4.588	-7.28262	-8.89206	-8.89206	-6.05885	-7.79345	-4.49761	-4.01686	-5.55986	-5.59622	-5.94762	-7.79345	-7.1003	-3.65031	-4.86671	-5.49086	-5.94762	-7.28262	-4.68737
-5.94762	-5.67319	-5.84754	-6.81262	-3.88143	-3.3508	-2.90561	-1.31648	-3.13949	-3.75626	-1.78874	-3.60379	65535	-5.20318	-2.9006	-2.63248	-4.86671	-2.62676	-4.57457	-3.54973	-4.588	-4.35946	-6.81262	-5.04191	-3.66095	-3.42823	-5.71401	-4.25733	-3.56419	-5.42633	-4.34877	-3.15227	-3.98679	-4.51003	65535	-7.50577	-8.89206	-6.94615	-7.1003	-6.94615	-7.28262	-7.28262	65535	65535	-3.45834	-4.98004	-6.32711	-6.69484	-8.19891	-6.32711
-1.61481	-3.7504	-3.89485	-6.32711	-5.06342	-3.54973	-3.89485	-3.79831	-2.33813	-1.70667	-5.89633	-1.73588	-5.20318	65535	-4.98004	-5.49086	-4.53535	-7.1003	-6.58948	-6.58948	-7.79345	-7.79345	-6.58948	-8.89206	-6.05885	-6.81262	-6.81262	-6.94615	-7.50577	-8.19891	-6.69484	-6.11947	-8.89206	-8.89206	-8.89206	-4.88473	-8.19891	-4.2381	-3.97941	-5.42633	-5.2285	-6.18401	-8.89206	-8.19891	-2.94926	-4.42615	-3.06312	-5.28114	-7.1003	-2.45431
-5.15439	-4.47322	-5.2285	-6.253	-6.49417	-4.98004	-4.88473	-2.42592	-3.31991	-4.28689	-5.30854	-2.33386	-2.9006	-4.98004	65535	-2.41817	-2.95982	-4.96024	-3.85511	-4.00171	-8.89206	-6.81262	-5.75657	-7.1003	-3.67713	-4.33818	-6.11947	-4.71767	-4.83162	-7.50577	-5.75657	-4.47322	-6.40715	-8.19891	65535	-8.19891	-8.89206	-6.253	-6.69484	-7.50577	-7.79345	-6.69484	65535	-8.89206	-4.96024	-6.05885	-7.28262	-7.79345	65535	-7.28262
-5.45807	-4.42615	-5.02086	-5.80102	-7.50577	-5.71401	-5.42633	-2.46234	-4.07988	-4.98004	-4.26709	-2.92848	-2.63248	-5.49086	-2.41817	65535	-2.78727	-3.17503	-2.75002	-2.56412	-6.49417	-5.52477	-5.2285	-6.49417	-2.97586	-3.37863	-5.49086	-4.00171	-3.72728	-5.55986	-4.53535	-3.60886	-5.67319	-7.1003	65535	65535	-8.89206	-5.63397	-6.94615	-8.19891	-7.79345	-6.11947	65535	-8.89206	-5.67319	-6.69484	-7.79345	-7.79345	65535	-7.79345
-3.73877	-1.62105	-2.64595	-3.23258	-6.94615	-6.40715	-6.49417	-4.40343	-4.46124	-5.42633	-6.32711	-2.16823	-4.86671	-4.53535	-2.95982	-2.78727	65535	-5.94762	-2.30314	-3.95042	-7.79345	-7.1003	-2.25349	-7.1003	-2.37883	-4.25733	-4.52261	-4.47322	-4.83162	-7.28262	-5.52477	-4.81452	-7.50577	-6.94615	-8.89206	-5.94762	-8.19891	-3.98679	-3.69356	-4.53535	-4.6154	-5.28114	-7.50577	-6.32711	-6.253	-7.28262	-8.19891	-7.1003	-7.28262	-7.79345
-7.1003	-6.58948	-6.32711	-7.50577	-4.35946	-4.47322	-4.02453	-3.30107	-5.28114	-5.94762	-2.15272	-5.49086	-2.62676	-7.1003	-4.96024	-3.17503	-5.94762	65535	-4.56133	-2.47044	-2.46557	-2.19874	-6.94615	-3.35473	-3.77407	-2.75002	-6.58948	-4.92177	-3.58379	-4.51003	-5.42633	-3.61395	-3.63457	-4.27694	65535	-8.19891	65535	-6.69484	-7.50577	-8.89206	-7.79345	-6.94615	65535	65535	-4.68737	-7.28262	-8.89206	65535	-8.89206	-8.19891
-5.80102	-3.52609	-4.3812	-5.20318	-8.89206	-7.1003	-6.69484	-4.13847	-4.98004	-6.58948	-6.49417	-3.87478	-4.57457	-6.58948	-3.85511	-2.75002	-2.30314	-4.56133	65535	-2.46719	-8.19891	-6.32711	-3.34688	-6.11947	-2.11555	-3.13632	-5.59622	-4.46124	-4.30709	-5.94762	-5.28114	-4.31735	-5.75657	-6.69484	65535	-8.19891	65535	-5.10787	-7.28262	-6.69484	-6.69484	-6.81262	65535	-8.19891	-6.94615	-8.89206	-8.89206	-8.89206	65535	-8.19891
-6.40715	-5.20318	-5.63397	-6.32711	-6.18401	-6.11947	-5.80102	-3.4156	-4.84901	-5.84754	-4.33818	-4.31735	-3.54973	-6.58948	-4.00171	-2.56412	-3.95042	-2.47044	-2.46719	65535	-5.00024	-3.05142	-4.96024	-3.09297	-2.32258	-1.89447	-5.75657	-4.20993	-3.15549	-4.28689	-5.33671	-3.424	-3.73301	-4.65796	65535	-8.89206	65535	-6.11947	-8.19891	-7.50577	-8.19891	-7.28262	65535	-8.89206	-6.18401	-7.50577	65535	65535	65535	-8.89206
-8.89206	-8.89206	-8.89206	65535	-4.04003	-4.65796	-4.01686	-5.0854	-7.28262	-7.28262	-2.77617	-7.1003	-4.588	-7.79345	-8.89206	-6.49417	-7.79345	-2.46557	-8.19891	-5.00024	65535	-1.34087	-8.89206	-3.17175	-6.32711	-3.83582	-7.50577	-6.49417	-5.2285	-4.94082	-7.50577	-5.3657	-4.39225	-4.96024	65535	-8.89206	65535	-8.19891	-8.89206	65535	-8.89206	-8.89206	65535	65535	-4.74893	65535	65535	65535	65535	65535
-8.89206	-8.89206	-8.19891	65535	-4.24767	-4.6154	-4.14713	-4.68737	-6.58948	-6.49417	-2.96781	-6.69484	-4.35946	-7.79345	-6.81262	-5.52477	-7.1003	-2.19874	-6.32711	-3.05142	-1.34087	65535	-7.79345	-2.34241	-4.71767	-2.67745	-7.1003	-5.75657	-4.12989	-4.17356	-6.40715	-4.25733	-3.55934	-4.25733	65535	-8.89206	65535	-8.19891	-8.89206	65535	-8.89206	-8.89206	65535	65535	-4.65796	-7.1003	65535	65535	-8.19891	65535
-5.39555	-2.70998	-2.82828	-2.65569	-8.19891	-8.19891	-8.19891	-6.11947	-6.32711	-6.94615	-7.79345	-5.0854	-6.81262	-6.58948	-5.75657	-5.2285	-2.25349	-6.94615	-3.34688	-4.96024	-8.89206	-7.79345	65535	-8.19891	-2.02305	-4.73318	-2.50182	-2.96247	-5.02086	-8.19891	-5.30854	-4.51003	-8.19891	-8.89206	65535	-7.28262	65535	-4.42615	-4.44941	-4.53535	-5.89633	-4.78119	-8.89206	-7.1003	-7.50577	-7.50577	-8.19891	-7.79345	-8.19891	-7.79345
-7.79345	-8.89206	-7.79345	-8.89206	-5.28114	-5.13086	-4.92177	-4.98004	-7.50577	-6.94615	-4.02453	-7.79345	-5.04191	-8.89206	-7.1003	-6.49417	-7.1003	-3.35473	-6.11947	-3.09297	-3.17175	-2.34241	-8.19891	65535	-4.39225	-2.02409	-7.79345	-5.75657	-3.68258	-4.27694	-6.40715	-3.87478	-3.25727	-3.88812	65535	-8.19891	-8.89206	-7.28262	-7.79345	-8.19891	-7.79345	-8.89206	65535	65535	-5.20318	-7.28262	65535	-7.79345	-8.89206	-7.79345
-5.06342	-3.03128	-3.096	-3.41979	-6.40715	-6.00169	-5.49086	-3.21874	-3.98679	-5.20318	-4.81452	-3.43674	-3.66095	-6.05885	-3.67713	-2.97586	-2.37883	-3.77407	-2.11555	-2.32258	-6.32711	-4.71767	-2.02305	-4.39225	65535	-1.70743	-2.95453	-2.18032	-1.92227	-4.20071	-4.33818	-2.76519	-3.51678	-4.32771	65535	-7.50577	65535	-4.08804	-5.59622	-5.15439	-5.71401	-4.43771	65535	-7.79345	-5.94762	-7.1003	-8.19891	-7.28262	65535	-7.79345
-6.32711	-5.10787	-5.06342	-5.89633	-5.13086	-4.96024	-4.73318	-3.19162	-4.43771	-5.28114	-3.68258	-4.46124	-3.42823	-6.81262	-4.33818	-3.37863	-4.25733	-2.75002	-3.13632	-1.89447	-3.83582	-2.67745	-4.73318	-2.02409	-1.70743	65535	-5.45807	-3.64504	-1.93552	-2.53595	-4.96024	-2.68347	-2.23791	-3.08392	65535	-8.89206	65535	-5.75657	-6.94615	-6.94615	-7.50577	-6.58948	65535	65535	-4.90308	-6.81262	65535	-7.79345	-8.89206	-8.89206
-4.43771	-3.4939	-2.18765	-2.10874	-7.79345	-7.1003	-7.28262	-5.0854	-5.63397	-6.58948	-6.58948	-5.28114	-5.71401	-6.81262	-6.11947	-5.49086	-4.52261	-6.58948	-5.59622	-5.75657	-7.50577	-7.1003	-2.50182	-7.79345	-2.95453	-5.45807	65535	-2.11784	-4.25733	-7.50577	-2.9208	-2.92335	-6.81262	-7.1003	-8.89206	-6.11947	-7.79345	-2.65961	-4.31735	-3.82316	-4.53535	-2.30451	-6.94615	-6.69484	-6.69484	-7.1003	-8.89206	-6.94615	-7.1003	-6.58948
-5.59622	-4.34877	-3.35473	-3.55934	-6.69484	-6.58948	-5.89633	-3.76216	-4.24767	-5.42633	-5.67319	-4.46124	-4.25733	-6.94615	-4.71767	-4.00171	-4.47322	-4.92177	-4.46124	-4.20993	-6.49417	-5.75657	-2.96247	-5.75657	-2.18032	-3.64504	-2.11784	65535	-2.29765	-6.49417	-3.12374	-1.87366	-4.56133	-5.45807	65535	-7.28262	65535	-3.81689	-5.84754	-5.13086	-5.75657	-3.66631	65535	-7.1003	-6.32711	-8.89206	-8.89206	-7.50577	65535	-8.19891
-5.84754	-5.30854	-4.54826	-5.49086	-5.30854	-4.74893	-4.54826	-3.32754	-4.3812	-4.98004	-3.98679	-4.78119	-3.56419	-7.50577	-4.83162	-3.72728	-4.83162	-3.58379	-4.30709	-3.15549	-5.2285	-4.12989	-5.02086	-3.68258	-1.92227	-1.93552	-4.25733	-2.29765	65535	-2.68146	-4.01686	-1.74136	-1.79534	-2.87347	65535	-7.79345	-8.89206	-4.83162	-6.32711	-6.40715	-6.40715	-5.10787	65535	65535	-4.98004	-6.40715	-8.89206	-6.94615	65535	-8.89206
-8.19891	-8.89206	-8.19891	-8.89206	-5.71401	-5.45807	-5.49086	-5.33671	-7.28262	-6.69484	-5.0854	-8.19891	-5.42633	-8.19891	-7.50577	-5.55986	-7.28262	-4.51003	-5.94762	-4.28689	-4.94082	-4.17356	-8.19891	-4.27694	-4.20071	-2.53595	-7.50577	-6.49417	-2.68146	65535	-6.81262	-4.07988	-2.27332	-3.43248	65535	65535	65535	-8.89206	-7.50577	-7.50577	-8.89206	-8.19891	65535	-8.89206	-5.55986	-7.1003	-8.89206	-7.50577	65535	-8.89206
-4.79772	-5.04191	-3.92225	-4.84901	-6.18401	-5.89633	-5.75657	-3.95759	-5.00024	-5.94762	-4.53535	-5.39555	-4.34877	-6.69484	-5.75657	-4.53535	-5.52477	-5.42633	-5.28114	-5.33671	-7.50577	-6.40715	-5.30854	-6.40715	-4.33818	-4.96024	-2.9208	-3.12374	-4.01686	-6.81262	65535	-1.70063	-5.39555	-5.42633	65535	-4.94082	65535	-3.37461	-5.28114	-3.81689	-3.68805	-3.81066	-7.50577	-5.45807	-5.89633	-5.71401	-7.79345	-5.89633	-6.81262	-6.18401
-4.67255	-4.79772	-3.6242	-4.44941	-4.79772	-4.16467	-4.17356	-2.9208	-4.03225	-4.62938	-3.51678	-4.588	-3.15227	-6.11947	-4.47322	-3.60886	-4.81452	-3.61395	-4.31735	-3.424	-5.3657	-4.25733	-4.51003	-3.87478	-2.76519	-2.68347	-2.92335	-1.87366	-1.74136	-4.07988	-1.70063	65535	-2.15866	-2.31699	-7.28262	-4.98004	-6.94615	-3.39489	-5.30854	-3.73877	-3.88812	-3.80447	65535	-6.32711	-4.43771	-5.33671	-7.79345	-5.71401	-6.69484	-6.05885
-6.81262	-8.89206	-6.40715	-7.79345	-4.86671	-4.62938	-4.37027	-4.06375	-6.49417	-6.32711	-3.71028	-7.28262	-3.98679	-8.89206	-6.40715	-5.67319	-7.50577	-3.63457	-5.75657	-3.73301	-4.39225	-3.55934	-8.19891	-3.25727	-3.51678	-2.23791	-6.81262	-4.56133	-1.79534	-2.27332	-5.39555	-2.15866	65535	-1.94797	65535	-8.89206	-8.89206	-6.49417	-7.79345	-6.94615	-7.50577	-7.79345	65535	65535	-4.54826	-6.11947	65535	-7.28262	65535	-8.19891
-6.81262	-6.81262	-6.40715	-7.50577	-5.75657	-5.28114	-5.20318	-4.49761	-7.50577	-6.94615	-4.16467	-8.89206	-4.51003	-8.89206	-8.19891	-7.1003	-6.94615	-4.27694	-6.69484	-4.65796	-4.96024	-4.25733	-8.89206	-3.88812	-4.32771	-3.08392	-7.1003	-5.45807	-2.87347	-3.43248	-5.42633	-2.31699	-1.94797	65535	-8.89206	-7.1003	-8.89206	-7.28262	-7.50577	-6.94615	-6.81262	-8.19891	-8.19891	65535	-5.04191	-5.75657	65535	-7.28262	-7.79345	-7.28262
-7.79345	-6.94615	-6.94615	-8.19891	-6.94615	-7.1003	-7.1003	-7.79345	-8.19891	-8.89206	-8.19891	-8.89206	65535	-8.89206	65535	65535	-8.89206	65535	65535	65535	65535	65535	65535	65535	65535	65535	-8.89206	65535	65535	65535	65535	-7.28262	65535	-8.89206	65535	-6.69484	-4.15586	-6.81262	-3.50757	-4.15586	-6.32711	-8.19891	-4.588	-6.49417	-4.96024	-4.43771	-8.19891	-3.97208	-4.94082	-7.79345
-2.71412	-5.28114	-4.588	-6.69484	-6.11947	-5.25448	-5.84754	-6.40715	-6.32711	-3.48042	-6.49417	-6.05885	-7.50577	-4.88473	-8.19891	65535	-5.94762	-8.19891	-8.19891	-8.89206	-8.89206	-8.89206	-7.28262	-8.19891	-7.50577	-8.89206	-6.11947	-7.28262	-7.79345	65535	-4.94082	-4.98004	-8.89206	-7.1003	-6.69484	65535	-3.82947	-2.05366	-3.17833	-2.14213	-1.71428	-4.3812	-4.94082	-3.12062	-2.66552	-3.09905	-4.07988	-2.85898	-4.83162	-1.83416
-6.49417	-7.28262	-7.28262	65535	-6.81262	-6.11947	-7.1003	-7.50577	-8.19891	-5.80102	-7.79345	-7.79345	-8.89206	-8.19891	-8.89206	-8.89206	-8.19891	65535	65535	65535	65535	65535	65535	-8.89206	65535	65535	-7.79345	65535	-8.89206	65535	65535	-6.94615	-8.89206	-8.89206	-4.15586	-3.82947	65535	-6.05885	-3.02559	-2.69155	-3.56419	-7.79345	-3.28259	-4.12989	-3.58876	-3.44532	-5.80102	-3.04274	-4.6016	-5.13086
-1.60656	-2.48849	-1.13672	-2.46073	-6.32711	-6.18401	-6.32711	-6.00169	-6.11947	-4.17356	-6.69484	-4.49761	-6.94615	-4.2381	-6.253	-5.63397	-3.98679	-6.69484	-5.10787	-6.11947	-8.19891	-8.19891	-4.42615	-7.28262	-4.08804	-5.75657	-2.65961	-3.81689	-4.83162	-8.89206	-3.37461	-3.39489	-6.49417	-7.28262	-6.81262	-2.05366	-6.05885	65535	-2.10647	-2.25612	-1.63224	-1.62314	-5.63397	-2.86138	-3.61395	-3.82947	-5.15439	-3.68805	-5.2285	-2.53422
-2.43844	-2.79399	-2.24178	-4.34877	-5.94762	-6.11947	-6.18401	-5.71401	-5.94762	-5.30854	-7.50577	-4.01686	-7.1003	-3.97941	-6.69484	-6.94615	-3.69356	-7.50577	-7.28262	-8.19891	-8.89206	-8.89206	-4.44941	-7.79345	-5.59622	-6.94615	-4.31735	-5.84754	-6.32711	-7.50577	-5.28114	-5.30854	-7.79345	-7.50577	-3.50757	-3.17833	-3.02559	-2.10647	65535	-1.93933	-2.52045	-3.49843	-2.94403	-3.73877	-3.31991	-2.61542	-6.32711	-2.6875	-3.51216	-3.56419
-3.25015	-3.6991	-2.9006	-4.20993	-6.253	-5.71401	-6.49417	-6.49417	-7.79345	-5.25448	-6.81262	-5.55986	-6.94615	-5.42633	-7.50577	-8.19891	-4.53535	-8.89206	-6.69484	-7.50577	65535	65535	-4.53535	-8.19891	-5.15439	-6.94615	-3.82316	-5.13086	-6.40715	-7.50577	-3.81689	-3.73877	-6.94615	-6.94615	-4.15586	-2.14213	-2.69155	-2.25612	-1.93933	65535	-1.4945	-3.06312	-2.50855	-2.64595	-2.77396	-2.44476	-5.2285	-2.34959	-3.56419	-3.19833
-2.89313	-3.72728	-2.69562	-4.12138	-6.11947	-5.33671	-6.00169	-6.40715	-7.1003	-4.53535	-6.58948	-5.59622	-7.28262	-5.2285	-7.79345	-7.79345	-4.6154	-7.79345	-6.69484	-8.19891	-8.89206	-8.89206	-5.89633	-7.79345	-5.71401	-7.50577	-4.53535	-5.75657	-6.40715	-8.89206	-3.68805	-3.88812	-7.50577	-6.81262	-6.32711	-1.71428	-3.56419	-1.63224	-2.52045	-1.4945	65535	-2.96514	-4.00171	-2.19998	-2.94142	-2.98126	-4.84901	-2.79399	-4.46124	-2.80529
-3.29735	-4.24767	-1.84281	-2.81672	-8.19891	-7.79345	-8.89206	-6.32711	-6.81262	-6.58948	-7.28262	-5.94762	-7.28262	-6.18401	-6.69484	-6.11947	-5.28114	-6.94615	-6.81262	-7.28262	-8.89206	-8.89206	-4.78119	-8.89206	-4.43771	-6.58948	-2.30451	-3.66631	-5.10787	-8.19891	-3.81066	-3.80447	-7.79345	-8.19891	-8.19891	-4.3812	-7.79345	-1.62314	-3.49843	-3.06312	-2.96514	65535	-6.69484	-3.55452	-6.00169	-5.67319	-7.28262	-5.55986	-6.69484	-5.25448
-6.18401	-6.49417	-6.00169	-8.89206	-7.79345	-8.19891	-8.89206	-8.89206	-8.89206	-8.19891	65535	-7.79345	65535	-8.89206	65535	65535	-7.50577	65535	65535	65535	65535	65535	-8.89206	65535	65535	65535	-6.94615	65535	65535	65535	-7.50577	65535	65535	-8.19891	-4.588	-4.94082	-3.28259	-5.63397	-2.94403	-2.50855	-4.00171	-6.69484	65535	-3.41979	-4.64357	-3.72158	-7.79345	-3.67713	-4.44941	-5.94762
-4.88473	-6.05885	-5.30854	-6.81262	-8.89206	-7.79345	-8.19891	-8.89206	-8.19891	-6.32711	65535	-7.1003	65535	-8.19891	-8.89206	-8.89206	-6.32711	65535	-8.19891	-8.89206	65535	65535	-7.1003	65535	-7.79345	65535	-6.69484	-7.1003	65535	-8.89206	-5.45807	-6.32711	65535	65535	-6.49417	-3.12062	-4.12989	-2.86138	-3.73877	-2.64595	-2.19998	-3.55452	-3.41979	65535	-4.44941	-4.43771	-6.18401	-4.04787	-5.45807	-4.40343
-3.13001	-6.32711	-5.25448	-7.1003	-2.09189	-1.431	-1.96254	-2.63631	-2.78504	-1.53578	-3.01433	-3.65031	-3.45834	-2.94926	-4.96024	-5.67319	-6.253	-4.68737	-6.94615	-6.18401	-4.74893	-4.65796	-7.50577	-5.20318	-5.94762	-4.90308	-6.69484	-6.32711	-4.98004	-5.55986	-5.89633	-4.43771	-4.54826	-5.04191	-4.96024	-2.66552	-3.58876	-3.61395	-3.31991	-2.77396	-2.94142	-6.00169	-4.64357	-4.44941	65535	-1.49818	-2.3367	-1.89355	-3.88812	-2.05152
-4.19158	-5.63397	-4.78119	-6.94615	-3.97941	-3.07793	-3.58876	-4.17356	-4.2381	-2.94142	-4.64357	-4.86671	-4.98004	-4.42615	-6.05885	-6.69484	-7.28262	-7.28262	-8.89206	-7.50577	65535	-7.1003	-7.50577	-7.28262	-7.1003	-6.81262	-7.1003	-8.89206	-6.40715	-7.1003	-5.71401	-5.33671	-6.11947	-5.75657	-4.43771	-3.09905	-3.44532	-3.82947	-2.61542	-2.44476	-2.98126	-5.67319	-3.72158	-4.43771	-1.49818	65535	-3.51216	-1.85328	-2.61167	-2.98398
-4.32771	-8.89206	-6.40715	-8.19891	-5.42633	-3.73301	-4.41472	-5.2285	-4.29694	-2.00451	-6.40715	-5.49086	-6.32711	-3.06312	-7.28262	-7.79345	-8.19891	-8.89206	-8.89206	65535	65535	65535	-8.19891	65535	-8.19891	65535	-8.89206	-8.89206	-8.89206	-8.89206	-7.79345	-7.79345	65535	65535	-8.19891	-4.07988	-5.80102	-5.15439	-6.32711	-5.2285	-4.84901	-7.28262	-7.79345	-6.18401	-2.3367	-3.51216	65535	-2.93622	-5.75657	-2.4059
-4.90308	-6.11947	-5.06342	-7.28262	-5.10787	-4.20071	-5.0854	-5.67319	-5.55986	-3.06606	-6.18401	-5.94762	-6.69484	-5.28114	-7.79345	-7.79345	-7.1003	65535	-8.89206	65535	65535	65535	-7.79345	-7.79345	-7.28262	-7.79345	-6.94615	-7.50577	-6.94615	-7.50577	-5.89633	-5.71401	-7.28262	-7.28262	-3.97208	-2.85898	-3.04274	-3.68805	-2.6875	-2.34959	-2.79399	-5.55986	-3.67713	-4.04787	-1.89355	-1.85328	-2.93622	65535	-3.10824	-2.82364
-5.63397	-6.32711	-5.67319	-7.50577	-6.94615	-6.11947	-6.49417	-7.28262	-7.1003	-5.52477	-7.1003	-7.28262	-8.19891	-7.1003	65535	65535	-7.28262	-8.89206	65535	65535	65535	-8.19891	-8.19891	-8.89206	65535	-8.89206	-7.1003	65535	65535	65535	-6.81262	-6.69484	65535	-7.79345	-4.94082	-4.83162	-4.6016	-5.2285	-3.51216	-3.56419	-4.46124	-6.69484	-4.44941	-5.45807	-3.88812	-2.61167	-5.75657	-3.10824	65535	-4.96024
-1.75399	-6.49417	-5.02086	-7.1003	-5.10787	-4.00926	-4.76493	-5.30854	-4.29694	-1.78546	-6.32711	-4.68737	-6.32711	-2.45431	-7.28262	-7.79345	-7.79345	-8.19891	-8.19891	-8.89206	65535	65535	-7.79345	-7.79345	-7.79345	-8.89206	-6.58948	-8.19891	-8.89206	-8.89206	-6.18401	-6.05885	-8.19891	-7.28262	-7.79345	-1.83416	-5.13086	-2.53422	-3.56419	-3.19833	-2.80529	-5.25448	-5.94762	-4.40343	-2.05152	-2.98398	-2.4059	-2.82364	-4.96024	65535
-5.94762	-6.94615	-6.05885	-8.89206	-6.11947	-6.32711	-6.81262	-7.50577	-8.19891	-5.89633	-7.50577	-8.89206	65535	-7.50577	65535	65535	-8.89206	65535	65535	65535	65535	65535	-8.89206	65535	-8.89206	-8.89206	-7.79345	65535	-8.89206	-8.89206	-7.79345	-6.49417	-8.89206	-8.89206	-3.41142	-4.52261	-3.4156	-5.20318	-3.00596	-3.16521	-4.16467	-6.94615	-4.00926	-5.0854	-3.53077	-2.94403	-5.10787	-2.40895	-3.03128	-4.86671
-4.98004	-7.50577	-6.253	-7.79345	-5.63397	-4.81452	-5.75657	-6.11947	-6.18401	-3.20509	-6.49417	-6.94615	-6.94615	-5.59622	-7.79345	-7.79345	65535	65535	65535	65535	65535	65535	65535	65535	-8.19891	-8.89206	-8.19891	-8.19891	-7.79345	-8.89206	-6.81262	-6.40715	-7.79345	-8.19891	-4.83162	-2.62676	-2.78727	-4.17356	-3.56905	-2.85419	-2.95189	-6.253	-4.62938	-4.40343	-2.36997	-2.69358	-3.01994	-2.1433	-4.13847	-2.36997
-4.78119	-5.94762	-5.17849	-7.50577	-5.20318	-5.25448	-5.10787	-5.89633	-6.253	-5.55986	-5.89633	-6.32711	-6.69484	-6.18401	65535	-8.19891	-7.28262	65535	65535	-8.89206	65535	65535	-8.19891	65535	-8.89206	-7.1003	-6.49417	-8.89206	-7.1003	-6.32711	-6.40715	-6.00169	-5.89633	-5.06342	-5.33671	-4.98004	-4.81452	-4.76493	-3.60379	-3.58379	-4.49761	-5.94762	-4.46124	-5.71401	-3.71591	-2.50855	-6.81262	-3.63457	-3.19833	-4.94082
-3.54495	-4.86671	-4.00926	-6.40715	-5.63397	-5.10787	-5.63397	-5.94762	-6.05885	-4.76493	-6.18401	-5.52477	-6.81262	-4.74893	-7.79345	-8.19891	-6.11947	65535	65535	65535	65535	-8.89206	-7.28262	-8.89206	-7.79345	-8.19891	-6.18401	-7.79345	-7.79345	-7.28262	-5.80102	-5.67319	-7.79345	-6.81262	-3.41979	-3.76216	-3.60379	-3.56905	-2.1076	-2.3641	-3.25015	-5.2285	-3.23957	-4.54826	-2.97317	-1.94605	-5.67319	-2.46073	-2.61167	-3.82947
-2.66552	-3.13632	-2.58579	-4.41472	-6.32711	-7.1003	-6.58948	-6.05885	-6.32711	-5.94762	-8.19891	-4.28689	-6.69484	-4.19158	-6.81262	-7.1003	-4.10457	-7.50577	-8.89206	-8.89206	-8.89206	-8.89206	-4.67255	-8.19891	-6.40715	-7.79345	-4.31735	-5.94762	-6.69484	-8.89206	-4.98004	-5.3657	65535	-6.94615	-4.73318	-3.56419	-5.13086	-2.35682	-1.76597	-2.53943	-2.96514	-3.6991	-3.74457	-4.40343	-5.3657	-3.41979	-7.50577	-4.6154	-3.92225	-3.89485
-3.49843	-2.97586	-2.31978	-3.27893	-5.94762	-6.81262	-6.18401	-6.40715	-7.28262	-6.69484	-7.79345	-5.80102	-7.1003	-6.253	-7.79345	-7.50577	-3.86818	-7.79345	-6.253	-7.28262	65535	-8.19891	-4.03225	-7.79345	-4.67255	-7.28262	-3.25015	-4.49761	-6.11947	-8.89206	-4.25733	-4.26709	65535	-6.32711	-4.13847	-3.84221	-4.08804	-2.1433	-1.87725	-1.87187	-2.65374	-2.88325	-2.64209	-3.87478	-4.47322	-3.01433	-7.50577	-3.55934	-3.67713	-4.49761
-3.97941	-4.83162	-3.30481	-4.3812	-6.11947	-5.94762	-5.71401	-4.48534	-5.55986	-5.67319	-4.588	-5.75657	-4.90308	-6.18401	-6.18401	-5.45807	-5.59622	-6.00169	-5.75657	-5.67319	-8.19891	-6.94615	-5.49086	-6.49417	-4.37027	-5.33671	-2.12127	-3.50757	-4.47322	-6.94615	-1.89264	-2.38329	-5.94762	-7.28262	-7.28262	-3.54973	-6.94615	-2.00451	-3.95042	-2.64209	-2.25874	-2.19379	-6.18401	-3.05142	-4.71767	-4.64357	-6.81262	-4.76493	-6.11947	-4.67255
-5.71401	-6.18401	-5.89633	-8.19891	-6.69484	-7.1003	-7.28262	-8.19891	-7.50577	-7.79345	65535	-7.1003	65535	-8.89206	65535	65535	-6.40715	65535	65535	65535	65535	65535	-7.79345	65535	-8.89206	-8.89206	-7.1003	65535	65535	-8.19891	-7.28262	-8.89206	65535	-8.19891	-4.98004	-5.04191	-4.00926	-5.39555	-3.21874	-2.85658	-4.41472	-6.49417	-2.47696	-3.66095	-5.20318	-3.96481	-8.89206	-4.12138	-4.68737	-5.80102
-4.31735	-5.52477	-5.06342	-7.1003	-6.69484	-6.40715	-6.94615	-6.94615	-7.79345	-5.84754	-7.1003	-6.81262	-7.1003	-6.69484	-7.79345	-8.19891	-6.00169	-8.19891	-7.79345	-7.50577	-8.89206	-8.89206	-6.58948	-7.79345	-7.1003	-7.28262	-6.32711	-6.81262	-7.79345	-7.79345	-4.57457	-4.76493	-7.1003	-8.19891	-6.253	-2.54994	-4.3812	-3.13949	-3.44102	-1.99032	-1.70365	-4.84901	-4.24767	-2.5767	-3.48042	-3.50299	-6.05885	-3.45834	-5.04191	-3.51678
-5.94762	-5.89633	-5.42633	-6.94615	-6.81262	-7.50577	-6.69484	-6.69484	-7.79345	-7.28262	-6.94615	-7.28262	-7.50577	65535	65535	-8.89206	-6.58948	-7.79345	-8.89206	-8.89206	-7.28262	-7.50577	-7.50577	-7.79345	-7.28262	-6.94615	-7.1003	-7.1003	-6.00169	-6.40715	-6.49417	-5.71401	-5.71401	-3.97208	-5.63397	-4.83162	-4.98004	-4.94082	-3.48938	-3.81689	-4.52261	-6.11947	-3.25015	-5.45807	-5.55986	-3.71028	65535	-4.73318	-4.30709	-5.55986
-4.84901	-5.59622	-5.28114	-7.1003	-6.81262	-5.71401	-5.89633	-6.05885	-8.19891	-6.253	-5.84754	-6.58948	-6.94615	-7.28262	-7.50577	-8.19891	-6.05885	-7.50577	-7.79345	-8.19891	-8.89206	-8.19891	-7.28262	-8.89206	-6.94615	-7.28262	-6.32711	-6.253	-6.05885	-6.58948	-5.89633	-5.10787	-6.11947	-6.18401	-5.0854	-3.27166	-4.19158	-4.29694	-2.96247	-2.16463	-2.6173	-6.49417	-3.02559	-3.52609	-3.77407	-3.31611	-6.40715	-3.3391	-4.2381	-4.08804
-4.46124	-6.00169	-4.81452	-6.69484	-5.80102	-5.17849	-4.96024	-4.35946	-5.63397	-5.2285	-4.28689	-5.52477	-4.73318	-5.89633	-5.80102	-5.45807	-5.89633	-4.73318	-6.11947	-5.15439	-6.40715	-5.42633	-6.69484	-5.55986	-4.90308	-4.49761	-4.65796	-4.57457	-3.90163	-5.67319	-2.26667	-1.98431	-4.13847	-4.588	-6.00169	-3.13001	-5.28114	-3.23957	-3.69356	-2.45591	-2.29355	-4.48534	-5.0854	-3.92225	-3.92225	-3.82947	-6.18401	-3.97941	-5.17849	-4.05578
-5.2285	-5.71401	-5.28114	-6.81262	-5.75657	-5.63397	-5.28114	-5.0854	-6.49417	-6.49417	-5.04191	-6.49417	-5.52477	-6.69484	-7.1003	-6.81262	-6.49417	-5.33671	-8.19891	-5.17849	-8.19891	-5.89633	-7.1003	-6.18401	-5.84754	-5.06342	-6.40715	-5.71401	-4.52261	-5.39555	-6.05885	-3.81689	-4.13847	-3.49843	-5.0854	-4.20993	-4.71767	-4.92177	-3.08392	-2.75002	-3.92922	-6.18401	-3.22563	-4.94082	-4.34877	-3.37863	-7.79345	-3.77407	-4.12138	-5.20318
-5.67319	-6.58948	-5.30854	-7.28262	-5.52477	-4.81452	-4.94082	-3.90846	-5.75657	-5.75657	-4.12138	-5.63397	-4.03225	-6.40715	-5.67319	-4.92177	-6.32711	-3.96481	-5.75657	-4.12138	-5.55986	-4.57457	-7.28262	-4.41472	-4.30709	-3.40726	-5.84754	-4.56133	-3.15872	-4.40343	-3.07495	-1.54864	-2.86138	-1.99638	-6.94615	-5.45807	-6.49417	-5.06342	-5.39555	-4.30709	-4.86671	-6.32711	-7.28262	-6.81262	-4.88473	-5.28114	-8.19891	-5.75657	-6.40715	-6.32711
-5.30854	-6.253	-5.45807	-7.28262	-5.2285	-4.73318	-4.73318	-4.32771	-6.40715	-5.67319	-4.15586	-6.11947	-4.49761	-6.11947	-6.40715	-5.94762	-6.49417	-4.39225	-6.69484	-4.73318	-5.55986	-4.71767	-8.19891	-5.00024	-4.96024	-4.12989	-6.40715	-4.81452	-3.56905	-4.53535	-4.27694	-2.5767	-3.24661	-2.97048	-5.89633	-5.02086	-5.63397	-4.94082	-3.9433	-3.53548	-4.2381	-6.58948	-4.56133	-5.84754	-4.31735	-3.86818	-6.94615	-4.56133	-4.86671	-5.2285
-6.11947	-6.94615	-6.32711	-8.89206	-6.11947	-5.52477	-5.84754	-5.30854	-7.50577	-6.40715	-5.06342	-6.81262	-5.17849	-6.81262	-8.19891	-7.1003	-7.79345	-4.86671	-8.89206	-5.28114	-6.49417	-5.2285	65535	-5.67319	-5.80102	-4.71767	-8.19891	-5.42633	-4.13847	-4.96024	-5.94762	-3.33138	-3.84221	-3.01994	65535	-7.79345	-8.89206	-6.58948	-6.81262	-6.18401	-7.50577	-7.79345	-7.79345	-8.89206	-5.2285	-5.42633	-8.89206	-7.28262	-6.94615	-7.28262
65535	65535	-8.89206	65535	65535	65535	65535	65535	65535	65535	65535	65535	65535	65535	65535	65535	65535	65535	65535	65535	65535	65535	65535	65535	65535	65535	65535	65535	65535	65535	65535	65535	65535	65535	65535	65535	65535	-8.89206	-8.89206	65535	-8.89206	65535	-8.89206	-8.89206	65535	65535	65535	65535	65535	65535
65535	65535	65535	65535	65535	65535	65535	65535	65535	65535	-8.89206	65535	65535	65535	65535	65535	65535	65535	65535	65535	65535	65535	65535	65535	65535	65535	65535	65535	65535	65535	65535	65535	65535	65535	65535	65535	65535	65535	65535	65535	65535	65535	65535	65535	65535	65535	65535	65535	65535	65535
-8.19891	-8.89206	-8.19891	65535	65535	65535	65535	65535	65535	65535	65535	-8.89206	65535	-8.19891	65535	65535	65535	65535	65535	65535	65535	65535	65535	65535	65535	65535	65535	65535	65535	65535	65535	65535	-8.89206	65535	65535	65535	65535	-8.89206	-8.89206	65535	-8.89206	65535	65535	65535	65535	65535	65535	65535	65535	-8.89206
65535	65535	65535	65535	-8.89206	65535	65535	-8.89206	65535	-8.89206	-8.89206	65535	-8.89206	65535	65535	65535	65535	65535	65535	65535	-8.89206	65535	65535	65535	65535	65535	65535	65535	65535	65535	65535	65535	65535	65535	65535	65535	65535	65535	65535	65535	65535	65535	65535	65535	-8.89206	-8.89206	-8.89206	65535	65535	-8.89206
-8.89206	65535	65535	65535	-8.89206	65535	65535	65535	65535	-8.89206	65535	65535	65535	65535	65535	65535	65535	65535	65535	65535	65535	65535	65535	65535	65535	65535	-8.89206	65535	65535	65535	65535	65535	65535	65535	65535	-8.89206	65535	65535	65535	65535	65535	65535	65535	65535	65535	65535	65535	65535	65535	-8.89206
65535	65535	65535	65535	65535	65535	65535	65535	65535	-8.89206	-8.19891	65535	65535	65535	65535	65535	65535	65535	65535	65535	-7.79345	65535	65535	65535	65535	65535	65535	65535	65535	65535	65535	65535	65535	65535	65535	65535	65535	65535	65535	-8.89206	-8.89206	65535	65535	65535	-8.89206	-8.89206	-8.89206	65535	65535	-8.89206
65535	65535	-8.89206	65535	65535	65535	65535	65535	65535	65535	65535	65535	65535	65535	65535	65535	65535	65535	65535	65535	65535	65535	65535	65535	65535	65535	65535	65535	65535	65535	65535	65535	65535	65535	65535	65535	65535	-8.89206	-8.89206	65535	-8.89206	65535	65535	65535	65535	65535	65535	65535	65535	65535
65535	65535	65535	65535	65535	65535	65535	65535	65535	65535	65535	65535	65535	65535	65535	65535	65535	65535	65535	65535	-8.89206	65535	65535	65535	65535	65535	65535	65535	65535	65535	65535	65535	65535	65535	65535	65535	65535	65535	65535	-8.89206	-8.89206	65535	65535	65535	65535	65535	65535	65535	65535	65535
65535	65535	65535	65535	65535	65535	65535	65535	65535	65535	65535	65535	65535	65535	65535	65535	65535	65535	65535	65535	65535	65535	65535	65535	65535	65535	65535	65535	65535	65535	65535	65535	65535	65535	65535	65535	65535	65535	65535	65535	65535	65535	65535	65535	65535	65535	65535	65535	65535	65535
-7.79345	-8.89206	-8.89206	65535	65535	65535	65535	65535	65535	65535	65535	-8.89206	65535	-7.79345	65535	65535	65535	65535	65535	65535	65535	65535	65535	65535	65535	65535	65535	65535	65535	65535	65535	65535	65535	65535	65535	65535	65535	65535	65535	-8.89206	-8.89206	65535	65535	65535	65535	65535	65535	65535	65535	-8.89206
65535	65535	65535	65535	-8.19891	-8.89206	65535	65535	65535	65535	65535	65535	65535	65535	65535	65535	65535	65535	65535	65535	-8.19891	65535	65535	65535	65535	65535	65535	65535	65535	65535	65535	65535	65535	65535	65535	65535	65535	65535	65535	-8.89206	-8.89206	65535	65535	65535	-8.89206	-8.89206	65535	65535	65535	65535
65535	65535	65535	65535	-7.79345	65535	65535	-8.89206	65535	65535	-8.89206	65535	-8.89206	65535	65535	65535	65535	65535	65535	65535	-6.94615	-8.89206	65535	65535	65535	65535	65535	65535	65535	65535	65535	65535	-8.89206	65535	65535	65535	65535	65535	65535	65535	65535	65535	65535	65535	65535	65535	65535	65535	65535	65535
65535	65535	65535	65535	-8.19891	65535	65535	65535	65535	65535	-8.89206	65535	65535	65535	65535	65535	65535	65535	65535	65535	-6.94615	-8.89206	65535	65535	65535	65535	65535	65535	65535	65535	65535	65535	65535	65535	65535	65535	65535	65535	65535	-8.89206	-8.89206	65535	65535	65535	65535	65535	65535	65535	65535	65535
65535	65535	65535	65535	65535	65535	65535	65535	65535	65535	65535	65535	65535	65535	65535	65535	65535	65535	65535	65535	65535	65535	65535	65535	65535	65535	65535	65535	65535	65535	65535	65535	65535	65535	65535	65535	65535	65535	65535	65535	65535	65535	65535	65535	65535	65535	65535	65535	65535	65535
65535	65535	65535	65535	-6.69484	65535	-8.89206	-8.19891	-8.19891	-8.89206	-6.32711	-8.89206	-8.89206	-8.89206	65535	65535	65535	65535	65535	65535	-7.28262	-7.79345	65535	65535	65535	65535	65535	65535	65535	65535	65535	65535	65535	65535	65535	65535	65535	65535	65535	65535	65535	65535	65535	65535	65535	65535	65535	65535	65535	65535
65535	65535	65535	65535	65535	65535	65535	65535	65535	65535	-8.89206	65535	65535	65535	65535	65535	65535	65535	65535	65535	65535	-8.89206	65535	65535	65535	65535	65535	65535	65535	65535	65535	65535	65535	-8.89206	65535	65535	65535	65535	65535	65535	65535	65535	65535	65535	65535	65535	65535	65535	65535	-8.89206
65535	65535	65535	65535	-8.19891	-8.89206	65535	65535	65535	-8.89206	65535	-8.89206	65535	-8.89206	65535	65535	65535	65535	65535	65535	-7.50577	65535	65535	65535	65535	65535	65535	65535	65535	65535	65535	65535	65535	65535	65535	65535	65535	65535	65535	-8.89206	-8.89206	65535	65535	65535	-7.79345	65535	65535	65535	65535	65535
65535	65535	65535	65535	65535	65535	65535	-8.89206	65535	65535	65535	-8.89206	65535	65535	65535	65535	-8.89206	65535	65535	65535	65535	65535	-8.89206	65535	65535	65535	-8.89206	-8.89206	65535	65535	65535	65535	65535	65535	65535	65535	65535	65535	65535	-8.89206	-8.89206	65535	65535	65535	-8.89206	65535	65535	65535	65535	-8.89206
-7.50577	-8.19891	65535	65535	-6.81262	65535	65535	-8.89206	-8.89206	-8.19891	-6.94615	-7.79345	-8.89206	-7.50577	65535	65535	-8.89206	-8.89206	65535	-8.89206	-6.69484	-8.19891	-8.19891	65535	-7.50577	-8.19891	65535	-8.89206	-8.19891	65535	-8.89206	65535	65535	65535	65535	65535	65535	65535	65535	65535	65535	65535	65535	65535	65535	65535	-8.89206	65535	65535	-8.89206
-7.79345	65535	65535	65535	-7.79345	65535	65535	65535	-8.89206	-8.19891	65535	-8.89206	65535	-7.79345	65535	65535	65535	65535	65535	65535	65535	65535	65535	65535	65535	65535	65535	65535	65535	65535	65535	65535	65535	65535	65535	65535	65535	65535	65535	65535	65535	65535	65535	65535	65535	65535	-8.89206	65535	65535	-8.89206
65535	-8.89206	-8.89206	65535	65535	65535	65535	65535	65535	65535	65535	65535	65535	65535	65535	65535	-8.89206	65535	65535	65535	65535	65535	65535	65535	65535	65535	65535	65535	65535	65535	65535	65535	65535	65535	65535	65535	65535	65535	65535	65535	65535	65535	65535	65535	65535	65535	65535	65535	65535	65535
-7.79345	65535	65535	65535	-6.40715	-8.89206	-7.28262	65535	-8.19891	-7.79345	-6.18401	-8.89206	65535	-8.19891	65535	65535	65535	-8.19891	65535	65535	-7.1003	-7.79345	65535	65535	-8.89206	-8.89206	65535	65535	65535	-8.89206	65535	65535	-8.89206	-8.89206	65535	-8.19891	65535	-7.50577	-8.89206	65535	65535	65535	65535	65535	-8.89206	-8.89206	-8.89206	65535	65535	-7.50577
-6.69484	65535	-8.89206	65535	-6.58948	-8.19891	-7.28262	65535	-8.89206	-7.1003	-7.28262	-8.89206	65535	-8.89206	65535	65535	65535	-8.89206	65535	65535	-7.50577	-8.19891	65535	-8.89206	-8.89206	-8.89206	65535	65535	65535	-8.89206	65535	-8.89206	-8.89206	-8.19891	65535	-8.19891	-8.89206	-6.94615	65535	65535	65535	65535	65535	65535	-8.89206	65535	65535	-8.89206	65535	-7.28262
-8.19891	-8.89206	-8.89206	-8.89206	65535	65535	65535	65535	65535	-8.19891	65535	-8.89206	-8.89206	-8.19891	-8.89206	-8.89206	65535	65535	65535	65535	-7.79345	-8.19891	65535	65535	65535	65535	65535	65535	65535	65535	65535	-8.89206	65535	65535	65535	65535	65535	-8.89206	65535	-8.89206	65535	65535	65535	65535	-8.19891	65535	65535	65535	65535	-8.19891
65535	65535	65535	65535	-7.79345	65535	-8.89206	65535	-8.89206	-8.89206	-7.1003	-8.89206	65535	-8.89206	65535	65535	65535	65535	65535	-8.89206	65535	65535	65535	65535	-8.89206	-8.19891	65535	65535	-8.89206	65535	65535	65535	65535	65535	65535	65535	65535	65535	65535	65535	65535	65535	65535	65535	65535	65535	65535	65535	65535	65535
-8.89206	65535	65535	65535	65535	65535	65535	65535	65535	65535	65535	65535	65535	65535	65535	65535	65535	65535	65535	65535	65535	65535	65535	65535	65535	65535	65535	65535	65535	65535	65535	65535	65535	65535	65535	65535	65535	65535	65535	65535	65535	65535	65535	65535	65535	65535	65535	65535	65535	65535
65535	-8.89206	65535	65535	65535	65535	65535	65535	65535	65535	-8.19891	-8.19891	65535	65535	65535	65535	-8.19891	65535	65535	65535	-8.89206	65535	-8.19891	65535	-7.79345	65535	65535	-8.89206	-8.89206	65535	65535	65535	65535	65535	65535	65535	65535	65535	65535	65535	65535	65535	65535	65535	65535	65535	65535	65535	65535	-8.89206
65535	-8.89206	-8.19891	-8.19891	65535	-8.89206	65535	65535	65535	65535	65535	-8.89206	65535	65535	65535	65535	-8.89206	65535	65535	65535	65535	65535	65535	65535	65535	65535	-8.89206	65535	65535	65535	65535	-8.89206	65535	-8.19891	65535	65535	65535	65535	-8.89206	-8.19891	65535	-8.89206	65535	65535	-7.79345	-8.89206	65535	-8.19891	65535	-8.89206
65535	65535	65535	-8.89206	-7.79345	-8.19891	-8.19891	65535	65535	65535	-7.79345	65535	65535	65535	65535	65535	65535	65535	65535	65535	-8.89206	-8.89206	65535	-8.89206	65535	65535	-8.19891	-8.89206	65535	65535	-8.89206	-8.19891	-8.19891	-8.19891	65535	-8.89206	65535	-8.89206	65535	65535	-8.89206	65535	65535	65535	65535	65535	65535	65535	65535	-8.89206
-8.89206	-8.89206	65535	65535	-7.79345	65535	-8.89206	65535	65535	65535	-8.89206	-8.19891	65535	-7.79345	65535	65535	-8.89206	65535	65535	65535	-8.19891	65535	65535	65535	65535	65535	65535	65535	65535	65535	65535	-8.89206	65535	-8.89206	65535	65535	65535	65535	65535	65535	65535	65535	65535	65535	-8.89206	65535	-8.89206	65535	65535	-8.19891
65535	65535	65535	-8.89206	-8.89206	65535	65535	65535	65535	65535	-8.89206	65535	65535	65535	65535	65535	65535	65535	65535	65535	65535	-8.89206	65535	65535	65535	65535	-8.89206	65535	65535	65535	65535	65535	65535	-8.89206	65535	65535	65535	65535	65535	-8.89206	-8.89206	65535	65535	65535	65535	65535	65535	65535	65535	65535
65535	65535	65535	65535	-8.19891	65535	65535	65535	65535	65535	-8.89206	-8.89206	65535	-8.89206	65535	65535	65535	65535	65535	65535	65535	65535	65535	65535	65535	65535	65535	65535	65535	65535	65535	65535	65535	-8.89206	65535	-8.89206	65535	-8.89206	65535	65535	-8.89206	65535	65535	65535	65535	-8.89206	65535	65535	65535	-8.89206
-7.79345	65535	-8.89206	65535	-6.49417	-8.19891	-6.81262	-8.89206	-8.89206	-8.19891	-6.253	-8.19891	65535	65535	65535	65535	65535	-8.19891	65535	65535	-7.1003	-7.50577	65535	65535	-8.19891	-8.89206	-8.89206	-8.89206	65535	-8.89206	65535	-8.89206	-8.89206	-8.89206	65535	-8.19891	65535	-8.19891	-8.89206	65535	65535	65535	65535	65535	-8.19891	-8.89206	65535	65535	65535	-7.50577
65535	-8.89206	-8.19891	-8.19891	65535	-8.89206	65535	-8.89206	65535	65535	65535	-8.89206	65535	-8.89206	65535	65535	65535	65535	65535	65535	65535	65535	65535	65535	65535	65535	-8.89206	65535	65535	65535	65535	65535	65535	-8.89206	65535	65535	65535	65535	-8.89206	-8.89206	65535	-8.89206	65535	65535	-8.19891	-8.89206	65535	-8.19891	65535	-8.19891
-8.19891	-7.79345	-8.89206	65535	-7.1003	-8.89206	-7.50577	65535	65535	65535	-6.32711	-7.50577	65535	-8.89206	65535	65535	-7.79345	-8.19891	65535	65535	-6.40715	-7.1003	-8.19891	65535	-7.1003	-8.19891	65535	-8.89206	-8.19891	-8.89206	65535	-8.19891	-8.89206	-8.19891	65535	-8.19891	65535	-8.19891	-8.89206	65535	65535	65535	65535	65535	-8.19891	-8.19891	65535	65535	65535	-7.79345
65535	65535	65535	65535	-8.89206	65535	65535	65535	65535	65535	65535	-8.89206	65535	65535	65535	65535	65535	65535	65535	65535	-8.89206	-8.89206	65535	65535	65535	65535	65535	65535	65535	65535	65535	65535	65535	-8.89206	65535	65535	65535	65535	65535	65535	65535	65535	65535	65535	65535	65535	65535	-8.89206	65535	-8.19891
-8.89206	-8.89206	-8.89206	65535	-7.79345	-8.89206	-8.19891	-8.89206	65535	65535	-7.28262	-7.79345	65535	65535	65535	65535	-8.19891	-8.89206	65535	65535	-8.19891	-8.89206	65535	65535	-8.89206	-8.89206	65535	65535	65535	-8.89206	-8.89206	-8.89206	-8.89206	-8.19891	65535	-8.89206	65535	-8.89206	-8.89206	65535	65535	65535	65535	65535	-8.89206	-8.89206	65535	-8.89206	65535	-8.19891
-8.19891	-8.89206	-7.79345	-8.89206	-8.89206	65535	65535	65535	65535	65535	-8.89206	65535	65535	65535	65535	65535	-8.89206	65535	65535	65535	-8.89206	-8.89206	65535	65535	65535	65535	-8.89206	65535	65535	65535	-8.89206	-8.89206	65535	65535	65535	-8.89206	65535	-8.19891	65535	65535	65535	65535	65535	65535	-8.89206	65535	-8.89206	65535	65535	65535
65535	65535	65535	-8.89206	-7.79345	-8.19891	-7.50577	65535	65535	65535	-7.50577	65535	65535	65535	65535	65535	65535	65535	65535	65535	65535	-8.89206	65535	65535	65535	65535	-8.89206	65535	65535	65535	-8.89206	-8.19891	-8.19891	-8.19891	65535	-8.89206	65535	-8.89206	65535	-8.89206	-8.19891	65535	65535	65535	65535	65535	65535	65535	65535	-8.89206
-7.79345	65535	-8.89206	65535	-6.49417	-8.19891	-7.1003	-8.89206	65535	-8.89206	-6.81262	-8.89206	65535	-8.89206	65535	65535	65535	-8.89206	65535	65535	-8.19891	-8.89206	65535	-8.89206	-8.19891	-8.89206	65535	65535	65535	-8.89206	65535	-8.89206	-8.89206	-8.89206	65535	-8.19891	65535	-7.79345	-8.89206	65535	-8.89206	65535	65535	65535	-7.79345	-8.89206	65535	65535	65535	-7.79345
-8.89206	-8.89206	-8.89206	65535	-6.81262	-8.89206	-7.79345	65535	65535	65535	-6.69484	-7.79345	65535	-8.19891	65535	65535	-8.19891	-8.89206	65535	65535	-8.19891	-8.89206	65535	65535	-8.89206	-8.89206	65535	65535	65535	-8.89206	65535	65535	-8.89206	-8.19891	65535	-7.79345	65535	-7.50577	-8.89206	65535	-8.89206	65535	65535	65535	-8.19891	-8.19891	-8.89206	65535	65535	-8.19891
65535	65535	65535	65535	-6.94615	-8.89206	-7.79345	65535	65535	65535	-8.19891	-8.89206	65535	65535	65535	65535	-8.89206	65535	65535	65535	-7.79345	-8.89206	65535	65535	-8.89206	65535	65535	65535	65535	65535	65535	65535	65535	65535	65535	-8.19891	65535	-8.19891	-8.89206	-8.89206	-8.89206	65535	65535	65535	-8.19891	-8.89206	65535	65535	65535	-8.89206
65535	65535	65535	65535	65535	-8.89206	65535	65535	65535	65535	-8.89206	65535	65535	65535	65535	65535	65535	65535	65535	65535	-8.89206	65535	65535	65535	65535	65535	65535	65535	65535	65535	65535	65535	65535	65535	65535	65535	65535	65535	65535	65535	65535	65535	65535	65535	-8.89206	65535	65535	65535	65535	65535
65535	65535	65535	65535	65535	65535	65535	65535	65535	65535	65535	65535	65535	65535	65535	65535	65535	65535	65535	65535	-8.89206	-8.89206	65535	65535	65535	65535	65535	65535	65535	65535	65535	65535	65535	65535	65535	65535	65535	65535	65535	65535	65535	65535	65535	65535	65535	65535	65535	65535	65535	65535
65535	65535	65535	65535	65535	65535	-8.89206	65535	-8.89206	65535	-8.89206	65535	65535	65535	65535	65535	65535	65535	65535	65535	-8.89206	-8.89206	65535	65535	65535	65535	65535	65535	65535	65535	65535	65535	65535	65535	65535	65535	65535	65535	65535	65535	65535	65535	65535	65535	65535	65535	65535	65535	65535	65535
-7.79345	-7.50577	-7.79345	-8.89206	65535	65535	65535	65535	65535	-8.19891	-8.89206	-8.19891	65535	-8.89206	65535	65535	65535	65535	65535	65535	65535	65535	65535	-8.89206	65535	-8.89206	65535	65535	65535	65535	65535	65535	65535	65535	65535	65535	65535	-8.89206	65535	65535	65535	65535	65535	65535	65535	65535	65535	65535	65535	65535
65535	65535	65535	65535	-8.89206	65535	-8.89206	65535	-8.89206	65535	-8.89206	65535	65535	65535	65535	65535	65535	65535	65535	65535	-8.89206	-8.89206	65535	65535	65535	65535	65535	65535	65535	65535	65535	65535	65535	65535	65535	65535	65535	65535	65535	65535	65535	65535	65535	65535	65535	65535	65535	65535	65535	65535
65535	65535	65535	65535	65535	65535	65535	65535	65535	65535	65535	65535	65535	65535	65535	65535	65535	65535	65535	65535	65535	65535	65535	65535	65535	65535	65535	65535	65535	65535	65535	65535	65535	65535	65535	65535	65535	65535	65535	65535	65535	65535	65535	65535	65535	65535	65535	65535	65535	65535
65535	-8.89206	-8.89206	-8.89206	-8.89206	65535	65535	65535	65535	65535	65535	65535	65535	65535	65535	65535	65535	65535	65535	65535	65535	65535	65535	-8.89206	65535	-8.89206	65535	65535	65535	65535	65535	65535	65535	65535	65535	65535	65535	-8.89206	65535	65535	65535	65535	65535	65535	65535	65535	65535	65535	65535	65535
65535	65535	65535	65535	-7.28262	65535	65535	-8.89206	65535	65535	-7.79345	65535	-8.89206	65535	65535	65535	65535	65535	65535	65535	-8.89206	65535	65535	65535	65535	65535	65535	65535	65535	65535	65535	65535	65535	65535	65535	65535	65535	65535	65535	65535	65535	65535	65535	65535	65535	65535	65535	65535	65535	65535
65535	65535	65535	65535	-8.19891	65535	65535	65535	65535	65535	65535	65535	65535	65535	65535	65535	65535	65535	65535	65535	65535	65535	65535	65535	65535	65535	65535	65535	65535	65535	65535	65535	65535	65535	65535	65535	65535	65535	65535	65535	65535	65535	65535	65535	65535	65535	65535	65535	65535	65535
65535	65535	65535	65535	-7.50577	65535	65535	65535	65535	65535	65535	65535	65535	65535	65535	65535	65535	-8.19891	65535	65535	-7.28262	65535	65535	65535	65535	65535	-8.89206	65535	65535	65535	65535	65535	65535	65535	65535	65535	65535	65535	65535	65535	65535	65535	65535	65535	65535	65535	65535	65535	65535	65535
65535	65535	65535	65535	65535	65535	65535	65535	65535	65535	65535	65535	65535	65535	65535	65535	65535	65535	65535	65535	-8.89206	65535	65535	65535	65535	65535	65535	65535	65535	65535	65535	65535	65535	65535	65535	65535	65535	65535	65535	-8.89206	-8.89206	65535	65535	65535	65535	65535	65535	65535	65535	65535
-8.89206	65535	65535	-8.89206	65535	65535	65535	65535	65535	-8.89206	65535	65535	65535	-8.89206	65535	65535	65535	65535	65535	65535	65535	65535	65535	65535	65535	65535	-8.89206	65535	65535	65535	-8.89206	-8.89206	65535	65535	65535	65535	65535	65535	65535	65535	65535	65535	65535	65535	65535	65535	65535	65535	65535	65535
65535	65535	65535	-8.89206	-8.89206	65535	65535	65535	65535	65535	65535	65535	65535	65535	65535	65535	65535	65535	65535	65535	65535	65535	65535	65535	65535	65535	-8.89206	65535	65535	65535	-8.89206	-8.89206	65535	65535	65535	65535	65535	65535	65535	65535	65535	65535	65535	65535	65535	65535	65535	65535	65535	65535
65535	65535	65535	-8.89206	65535	65535	65535	65535	65535	65535	-8.89206	65535	65535	65535	65535	65535	65535	65535	65535	65535	65535	65535	65535	65535	65535	65535	-8.89206	65535	65535	65535	65535	65535	65535	65535	65535	65535	65535	65535	65535	65535	65535	65535	65535	65535	65535	65535	65535	65535	65535	65535
65535	-8.89206	65535	65535	-7.79345	-8.89206	-8.89206	-8.89206	65535	-8.89206	-8.19891	-8.89206	65535	65535	-8.89206	-8.89206	-8.89206	-8.19891	65535	65535	-7.50577	-8.89206	65535	65535	65535	65535	65535	65535	65535	65535	65535	65535	65535	65535	65535	65535	65535	65535	65535	65535	65535	65535	65535	65535	65535	65535	65535	65535	65535	65535
65535	65535	65535	65535	-8.19891	-8.89206	-7.79345	-8.89206	65535	65535	-8.19891	65535	65535	65535	65535	65535	65535	65535	65535	65535	65535	65535	65535	65535	65535	-8.89206	65535	65535	65535	65535	65535	65535	65535	-8.89206	65535	65535	65535	65535	65535	65535	65535	65535	65535	65535	65535	65535	65535	65535	65535	65535
65535	65535	65535	-8.89206	65535	65535	-8.89206	-8.19891	-8.89206	-8.89206	-8.89206	-8.89206	65535	-8.89206	-8.89206	-8.89206	65535	65535	65535	65535	65535	65535	65535	65535	65535	65535	-8.89206	65535	65535	65535	-8.89206	-8.89206	65535	65535	65535	65535	65535	65535	65535	65535	65535	65535	65535	65535	65535	65535	65535	65535	65535	65535
-8.89206	65535	-8.89206	-8.89206	-6.32711	-7.50577	-7.28262	-7.28262	-8.89206	-8.19891	-6.49417	-7.28262	-7.79345	-7.79345	-8.19891	-7.79345	-8.19891	-6.05885	-8.89206	-8.19891	-6.49417	-6.18401	65535	-6.69484	-8.19891	-7.79345	-8.89206	-8.19891	-7.79345	65535	-7.50577	-7.1003	-6.94615	-7.50577	65535	-8.89206	65535	-8.89206	-8.89206	-8.89206	65535	-8.89206	65535	65535	-7.50577	-8.89206	65535	-8.89206	65535	65535
65535	65535	65535	65535	-8.19891	-8.89206	-8.89206	65535	65535	-8.89206	-8.89206	65535	-8.89206	65535	65535	65535	65535	-8.19891	65535	-8.89206	-7.28262	-7.50577	65535	-8.89206	65535	-8.89206	65535	65535	65535	65535	65535	65535	65535	-7.28262	65535	65535	65535	65535	65535	65535	65535	65535	65535	65535	65535	65535	65535	65535	65535	65535
65535	-8.89206	65535	65535	-7.50577	-7.79345	-7.79345	-7.50577	65535	65535	-6.69484	65535	-8.19891	65535	65535	65535	-8.89206	-8.19891	65535	65535	-7.28262	-7.28262	65535	-8.89206	65535	-7.28262	65535	65535	65535	-8.19891	65535	65535	-8.19891	-8.19891	65535	65535	65535	65535	65535	65535	65535	65535	65535	65535	-8.89206	-8.89206	65535	65535	65535	65535
65535	65535	65535	65535	-8.19891	-8.89206	-8.89206	65535	65535	-8.89206	65535	65535	65535	65535	65535	65535	65535	65535	65535	65535	65535	-8.89206	65535	65535	65535	65535	65535	65535	65535	65535	65535	65535	65535	65535	65535	65535	65535	65535	65535	65535	65535	65535	65535	65535	65535	65535	65535	65535	65535	65535
65535	65535	65535	65535	65535	65535	65535	65535	65535	65535	65535	65535	65535	65535	65535	65535	65535	65535	65535	65535	65535	65535	65535	65535	65535	65535	65535	65535	65535	65535	65535	65535	65535	65535	65535	65535	65535	65535	65535	65535	65535	65535	65535	65535	65535	65535	65535	65535	65535	65535
65535	65535	65535	65535	65535	-8.89206	-7.79345	-8.19891	65535	65535	-8.19891	65535	65535	65535	65535	65535	65535	65535	65535	65535	65535	65535	65535	65535	65535	65535	65535	65535	65535	65535	65535	65535	65535	65535	65535	65535	65535	65535	65535	65535	65535	65535	65535	65535	65535	65535	65535	65535	65535	65535
65535	65535	65535	65535	-7.79345	-8.89206	-8.19891	-8.89206	65535	-8.89206	-8.89206	65535	65535	65535	65535	65535	65535	65535	65535	65535	65535	65535	65535	65535	65535	65535	65535	65535	65535	65535	65535	65535	65535	65535	65535	65535	65535	65535	65535	65535	65535	65535	65535	65535	65535	65535	65535	65535	65535	65535
65535	65535	65535	-8.89206	-6.81262	-6.49417	-7.50577	-8.19891	65535	-8.89206	-6.32711	65535	-8.89206	65535	65535	-8.89206	-8.89206	-6.94615	65535	65535	-6.49417	-7.1003	-8.89206	65535	65535	-7.50577	65535	65535	-8.89206	-8.19891	-8.19891	65535	-7.1003	-7.79345	65535	65535	65535	65535	65535	65535	65535	65535	65535	65535	-6.58948	65535	65535	65535	-8.89206	65535
-6.94615	-7.1003	-6.32711	-6.81262	-5.39555	-5.42633	-5.52477	-4.83162	-6.49417	-6.81262	-4.47322	-5.89633	-5.30854	-6.40715	-6.94615	-6.05885	-6.40715	-5.59622	-6.32711	-6.69484	-5.59622	-4.98004	-6.94615	-6.00169	-5.80102	-5.30854	-5.71401	-6.58948	-5.84754	-6.49417	-6.18401	-5.59622	-5.39555	-6.11947	-8.89206	-7.1003	-8.89206	-6.69484	-6.69484	-7.1003	-7.28262	-6.49417	65535	65535	-5.04191	-6.69484	65535	-8.19891	65535	-7.28262
-8.19891	-7.50577	-7.28262	-6.94615	-5.39555	-5.59622	-5.25448	-5.00024	-7.1003	-7.1003	-4.40343	-7.1003	-5.75657	-7.79345	-8.19891	-7.28262	-7.50577	-5.67319	65535	-8.19891	-5.67319	-5.15439	-7.50577	-6.253	-6.32711	-5.2285	-5.63397	-5.84754	-5.42633	-5.63397	-6.05885	-4.94082	-5.04191	-5.10787	65535	-8.89206	65535	-7.50577	-7.1003	-7.1003	65535	-7.1003	65535	65535	-5.52477	-7.28262	65535	-8.89206	65535	-8.89206
-8.19891	-7.50577	-6.32711	-6.81262	-5.02086	-5.20318	-4.98004	-4.57457	-6.58948	-6.58948	-4.13847	-7.1003	-5.06342	65535	-7.79345	-7.1003	-7.79345	-5.63397	-8.89206	-7.50577	-5.55986	-5.0854	-7.50577	-6.05885	-6.40715	-5.0854	-5.63397	-5.67319	-5.28114	-5.67319	-5.71401	-4.71767	-4.79772	-4.83162	-8.89206	-6.94615	-7.79345	-6.69484	-6.40715	-6.49417	-7.1003	-6.49417	65535	65535	-4.92177	-6.49417	-8.89206	-7.79345	65535	-7.50577
-8.19891	-8.89206	65535	-8.89206	-6.94615	-6.81262	-6.253	-6.18401	-8.19891	-7.79345	-5.52477	-7.79345	-6.81262	65535	-8.19891	-8.19891	-8.19891	-6.40715	65535	65535	-5.89633	-5.71401	65535	-8.19891	-8.19891	-7.28262	-8.19891	-8.89206	-7.28262	-8.19891	-8.19891	-6.58948	-6.81262	-6.11947	65535	-8.89206	65535	65535	-8.89206	-7.28262	65535	65535	65535	65535	-7.79345	-7.79345	65535	-8.89206	-8.89206	-8.19891
-8.89206	65535	65535	65535	-7.28262	-8.19891	-6.69484	-6.69484	65535	-8.89206	-5.84754	-8.89206	-7.50577	65535	65535	65535	65535	-7.28262	65535	65535	-7.1003	-6.69484	65535	-8.89206	65535	-8.89206	65535	65535	65535	65535	65535	-7.1003	-7.1003	-7.28262	65535	-8.89206	-8.89206	-8.89206	65535	-8.89206	65535	65535	65535	65535	65535	65535	65535	65535	65535	-8.89206
-8.89206	-8.89206	65535	65535	-6.94615	-7.50577	-6.40715	-6.81262	-8.89206	-8.19891	-5.80102	-8.19891	-8.19891	-8.89206	-8.19891	-8.19891	-8.19891	-6.40715	65535	-8.89206	-6.05885	-6.05885	65535	-7.28262	-8.19891	-7.28262	-8.89206	-8.19891	-7.50577	-7.79345	-8.89206	-7.28262	-7.28262	-6.49417	-8.89206	65535	65535	65535	-8.89206	-8.89206	65535	65535	65535	65535	-8.89206	-8.89206	65535	65535	65535	65535
-8.89206	-7.50577	-7.50577	-8.19891	-4.76493	-4.76493	-4.96024	-4.39225	-6.81262	-6.253	-3.84864	-7.1003	-4.74893	-8.19891	-6.81262	-6.05885	-6.69484	-4.98004	-8.19891	-6.81262	-4.73318	-4.6016	-7.1003	-5.45807	-5.94762	-4.64357	-6.40715	-5.89633	-5.00024	-5.20318	-5.55986	-4.27694	-4.6016	-4.20071	-8.19891	-6.81262	-7.50577	-7.50577	-6.49417	-5.89633	-6.94615	-7.79345	65535	65535	-4.49761	-5.94762	-8.89206	-7.79345	-8.19891	-7.79345
-7.79345	-8.89206	65535	-8.89206	-6.00169	-6.40715	-5.67319	-5.39555	-8.19891	-7.28262	-4.84901	-8.19891	-6.58948	-8.19891	-8.19891	-8.19891	-8.19891	-5.84754	65535	-8.19891	-5.67319	-5.42633	65535	-6.58948	-8.89206	-6.94615	-8.19891	-7.79345	-7.28262	-7.79345	-7.1003	-5.89633	-5.94762	-5.59622	-8.89206	-8.89206	65535	-8.89206	-8.89206	-7.50577	65535	65535	65535	65535	-6.94615	-8.19891	65535	-8.89206	65535	-8.19891
65535	65535	65535	65535	-6.11947	-7.1003	-6.40715	-6.11947	-8.89206	65535	-5.52477	65535	-7.79345	65535	65535	65535	65535	-6.69484	65535	-7.79345	-7.1003	-6.32711	65535	-6.81262	65535	-6.81262	65535	-8.19891	-7.79345	-8.19891	-8.19891	-6.32711	-6.253	-6.69484	65535	-8.19891	-8.89206	65535	65535	-8.19891	65535	65535	65535	65535	-7.50577	-8.89206	65535	-8.89206	65535	65535
65535	65535	65535	65535	65535	65535	-8.89206	65535	65535	65535	-8.89206	65535	65535	65535	65535	65535	65535	65535	65535	65535	65535	-8.89206	65535	-8.89206	65535	65535	65535	65535	65535	65535	65535	65535	-8.89206	65535	65535	65535	65535	65535	65535	65535	65535	65535	65535	65535	65535	65535	65535	65535	65535	65535
-8.89206	65535	65535	65535	-6.81262	-8.89206	-7.28262	-7.50577	65535	-8.89206	-6.58948	65535	65535	65535	65535	65535	65535	-7.1003	65535	-8.89206	-7.79345	-7.28262	65535	-7.79345	65535	-8.19891	65535	-8.89206	-7.79345	65535	-8.89206	-7.1003	-6.94615	-7.79345	65535	-8.89206	65535	65535	65535	-8.89206	65535	65535	65535	65535	-8.89206	-8.89206	65535	-8.89206	65535	-8.89206
65535	65535	-8.89206	-8.89206	-7.50577	-8.19891	-7.50577	-7.79345	-8.89206	-8.89206	-6.81262	-8.89206	-7.79345	-8.89206	-8.89206	-8.89206	65535	-7.50577	65535	65535	-7.79345	-7.50577	65535	-8.89206	65535	65535	-8.89206	65535	65535	65535	-8.19891	-7.28262	65535	-8.19891	65535	65535	65535	-8.89206	-8.89206	65535	65535	-8.89206	65535	65535	-8.89206	65535	65535	65535	65535	65535
65535	65535	65535	-8.89206	-8.19891	-8.89206	-7.79345	-7.79345	65535	65535	-7.79345	65535	65535	65535	65535	65535	65535	-7.50577	65535	65535	-7.79345	-7.50577	65535	65535	65535	65535	-8.89206	-8.89206	-8.19891	65535	-8.19891	-7.50577	-7.28262	65535	65535	65535	65535	65535	65535	65535	65535	65535	65535	65535	-8.89206	65535	65535	65535	65535	65535
65535	65535	65535	-8.89206	-8.19891	-8.19891	-6.94615	-6.81262	-8.89206	65535	-6.81262	65535	65535	65535	65535	65535	65535	-7.79345	65535	65535	-8.19891	-7.50577	65535	65535	65535	-8.89206	-8.89206	-8.89206	-8.19891	-8.89206	-8.89206	-7.79345	-7.79345	65535	65535	65535	65535	65535	65535	65535	65535	65535	65535	65535	65535	65535	65535	65535	65535	65535
-6.81262	-6.94615	-6.81262	-8.19891	-1.28916	-2.71412	-2.3685	-3.64504	-4.96024	-4.51003	-2.5749	-5.94762	-4.31735	-6.00169	-6.69484	-6.94615	-6.58948	-4.65796	-8.19891	-6.49417	-4.12138	-4.37027	-8.89206	-5.42633	-7.1003	-5.75657	-8.19891	-8.19891	-5.84754	-6.18401	-6.69484	-5.71401	-5.3657	-5.94762	-7.1003	-5.80102	-6.40715	-6.40715	-6.11947	-6.05885	-5.89633	-7.79345	-8.19891	-7.50577	-2.62297	-4.15586	-5.75657	-4.96024	-6.49417	-5.20318
-6.94615	-7.28262	-7.50577	65535	-2.0666	-4.81452	-4.04003	-5.17849	-6.253	-5.42633	-3.38267	-6.49417	-5.84754	-6.32711	-7.50577	-7.28262	-7.28262	-6.05885	-8.89206	-8.19891	-4.79772	-5.25448	65535	-6.81262	-8.19891	-6.94615	-8.89206	-7.79345	-6.94615	-8.89206	-8.19891	-7.1003	-6.94615	-7.28262	65535	-7.79345	65535	-6.94615	-7.50577	-7.79345	-8.19891	65535	65535	65535	-4.78119	-6.11947	-6.69484	-7.28262	65535	-6.05885
-7.50577	-8.89206	-8.89206	65535	-1.69762	-4.29694	-2.68347	-3.87478	-5.84754	-6.11947	-2.32539	-6.40715	-5.30854	-5.84754	-8.19891	-8.19891	-8.89206	-5.33671	-7.79345	-8.89206	-3.97941	-4.39225	-8.19891	-6.11947	-7.28262	-7.50577	-7.50577	-6.81262	-6.58948	-7.28262	-7.50577	-6.40715	-5.89633	-6.69484	65535	-7.28262	-8.89206	-7.28262	-7.50577	-8.89206	-7.79345	-8.19891	65535	-8.89206	-4.31735	-6.32711	-8.19891	-7.79345	-8.19891	-6.69484
-6.11947	-7.28262	-7.1003	-8.19891	-1.87725	-2.16583	-2.41509	-3.48938	-3.93623	-3.40726	-3.28994	-5.10787	-4.15586	-5.33671	-6.40715	-7.1003	-7.28262	-4.74893	-8.19891	-6.32711	-5.13086	-5.2285	-8.89206	-5.30854	-6.81262	-5.04191	-8.89206	-7.50577	-5.45807	-6.11947	-6.69484	-4.94082	-5.00024	-5.75657	-6.18401	-5.67319	-5.94762	-6.58948	-5.39555	-5.71401	-5.89633	-7.79345	-7.1003	-8.19891	-1.8683	-2.89065	-5.00024	-4.39225	-5.55986	-5.17849
-8.19891	65535	65535	65535	-2.73085	-3.78612	-2.07862	-3.41979	-5.84754	-5.84754	-1.99942	-6.69484	-4.54826	-6.58948	-7.28262	-7.28262	-8.89206	-4.6016	-7.79345	-8.19891	-4.12989	-4.46124	65535	-6.00169	-6.94615	-6.94615	65535	-7.1003	-6.58948	-7.79345	-7.1003	-5.75657	-6.11947	-6.49417	-8.19891	-7.50577	65535	-7.79345	-8.19891	-8.19891	-7.50577	65535	65535	65535	-4.04003	-5.63397	-7.1003	-7.28262	-7.79345	-6.81262
-8.19891	-8.19891	-8.19891	-8.89206	-2.47533	-5.25448	-2.89313	-4.64357	-6.81262	-6.58948	-1.70971	-7.50577	-5.25448	-7.28262	-8.19891	-8.89206	-8.19891	-4.31735	-7.50577	-8.89206	-3.19497	-3.67713	65535	-5.63397	-7.79345	-6.69484	-7.79345	-7.28262	-7.50577	-8.89206	-7.79345	-7.1003	-6.49417	-7.79345	-8.89206	-6.94615	65535	-7.28262	-7.50577	-7.79345	-7.50577	-8.89206	65535	-8.89206	-4.84901	-6.32711	-8.19891	-7.1003	-8.89206	-6.81262
65535	-8.19891	-8.19891	65535	-3.74457	-6.69484	-4.30709	-5.94762	-8.19891	-8.89206	-1.75637	-8.89206	-6.00169	-8.19891	65535	65535	-8.89206	-3.81066	65535	-8.19891	-2.71619	-3.18828	65535	-5.80102	-8.89206	-7.1003	-8.89206	-8.89206	-7.79345	-8.19891	-8.89206	-7.28262	-6.49417	-7.50577	65535	65535	65535	65535	-8.89206	65535	65535	65535	65535	65535	-6.11947	65535	-8.89206	-8.89206	65535	-8.19891
65535	-7.79345	65535	65535	-3.92225	-4.83162	-3.86162	-4.588	-7.50577	-8.19891	-1.63435	-7.50577	-3.61395	-8.89206	-7.1003	-5.89633	-7.28262	-2.16224	-8.19891	-5.3657	-2.52559	-3.05433	-7.79345	-4.73318	-6.69484	-4.94082	-8.89206	-6.81262	-5.42633	-5.94762	-6.69484	-5.04191	-4.76493	-5.39555	65535	-8.89206	65535	65535	65535	-8.19891	-8.89206	65535	65535	65535	-5.00024	-7.28262	65535	-8.19891	-8.89206	-8.89206
65535	65535	65535	65535	-5.25448	-6.81262	-5.42633	-6.94615	65535	65535	-3.34688	65535	-6.05885	65535	65535	65535	65535	-3.46711	65535	-7.28262	-2.30451	-3.12062	-8.89206	-5.94762	-7.79345	-6.58948	65535	-8.19891	-7.50577	-8.19891	-8.19891	-7.50577	-7.28262	-8.89206	65535	65535	65535	65535	65535	65535	65535	65535	65535	65535	-6.69484	-8.89206	65535	-8.89206	65535	-8.89206
65535	65535	65535	65535	-5.59622	65535	-6.81262	65535	65535	65535	-5.10787	65535	65535	65535	65535	65535	65535	-5.84754	65535	65535	-2.5749	-3.17175	65535	-8.89206	65535	65535	65535	65535	65535	-8.19891	65535	65535	65535	65535	65535	65535	65535	65535	65535	65535	65535	65535	65535	65535	65535	65535	65535	65535	65535	65535
65535	65535	65535	65535	-6.00169	-7.1003	-6.69484	-8.19891	65535	65535	-4.6016	65535	-8.19891	65535	65535	65535	65535	-5.28114	65535	65535	-2.68549	-2.6675	65535	-7.1003	65535	-7.50577	65535	65535	65535	-7.79345	65535	65535	-8.19891	-8.89206	65535	65535	65535	65535	65535	65535	65535	65535	65535	65535	-6.94615	-8.89206	65535	65535	65535	65535
65535	65535	65535	65535	-5.89633	-6.94615	-6.40715	-8.19891	65535	65535	-4.78119	65535	-8.19891	65535	65535	65535	65535	-5.52477	65535	65535	-3.66631	-3.7681	65535	-8.19891	65535	-8.19891	65535	65535	65535	-8.89206	65535	65535	-7.79345	-7.50577	65535	65535	65535	65535	65535	65535	65535	65535	65535	65535	-6.40715	-8.19891	65535	65535	65535	65535
-7.28262	-8.89206	-7.79345	65535	-4.08804	-4.35946	-4.16467	-5.00024	-8.19891	-6.69484	-2.97048	-8.19891	-5.15439	-7.50577	-7.79345	-6.69484	-7.50577	-3.34688	-7.79345	-4.67255	-2.21624	-2.05688	-8.19891	-2.16943	-4.96024	-2.32539	-8.89206	-6.40715	-3.91533	-2.89313	-5.84754	-3.84864	-2.87104	-3.23258	-7.28262	-7.79345	-8.89206	-7.50577	-6.94615	-6.94615	-7.50577	65535	-8.89206	-8.19891	-4.24767	-6.58948	65535	-6.81262	-7.79345	-7.79345
65535	65535	65535	65535	-6.32711	65535	-7.28262	65535	65535	65535	-5.06342	65535	-7.50577	65535	65535	65535	65535	-6.05885	65535	65535	-3.11441	-3.08693	65535	-7.50577	65535	-7.79345	65535	65535	65535	-8.89206	65535	65535	-8.89206	-8.89206	65535	65535	65535	65535	65535	65535	65535	65535	65535	65535	65535	65535	65535	65535	65535	65535
65535	65535	65535	65535	-5.33671	-5.89633	-5.52477	-6.58948	65535	-8.89206	-4.83162	65535	-6.58948	65535	65535	65535	65535	-5.10787	-8.89206	-6.32711	-4.43771	-4.51003	65535	-4.98004	-8.89206	-5.39555	-8.89206	65535	-5.45807	-3.67713	-8.19891	-6.40715	-3.08092	-4.21923	65535	65535	65535	-8.89206	65535	65535	-8.89206	65535	65535	-8.89206	-6.49417	65535	65535	65535	65535	65535
-8.89206	-7.79345	-7.50577	-8.19891	-4.86671	-4.96024	-4.67255	-4.84901	-7.1003	-6.94615	-4.05578	-8.19891	-4.84901	-8.89206	-7.50577	-7.28262	-8.19891	-4.15586	-7.1003	-4.76493	-4.13847	-3.73877	-8.89206	-3.71591	-4.86671	-3.10824	-7.28262	-5.63397	-2.90561	-2.51874	-5.52477	-2.96247	-1.61551	-1.99335	65535	-8.19891	-8.89206	-8.19891	-7.79345	-6.94615	-7.50577	-8.89206	65535	-8.89206	-5.17849	-6.69484	65535	-7.28262	65535	-8.89206
-8.89206	-8.19891	-7.79345	65535	-6.40715	-6.94615	-6.00169	-6.05885	-8.19891	-8.19891	-5.33671	-8.19891	-6.18401	65535	-7.79345	-8.89206	-8.89206	-5.71401	-8.19891	-6.49417	-6.05885	-6.32711	65535	-5.28114	-5.94762	-4.92177	-8.19891	-6.69484	-4.6154	-5.13086	-6.05885	-4.2381	-2.88079	-2.70585	65535	-8.89206	65535	-8.19891	-8.89206	-8.89206	-8.89206	-8.19891	65535	65535	-6.05885	-8.19891	65535	-8.89206	65535	65535
65535	-8.19891	-7.79345	-8.89206	-7.50577	-8.19891	-7.1003	-6.49417	65535	65535	-6.40715	65535	-7.1003	65535	65535	65535	-8.89206	-6.32711	-8.89206	-7.50577	-7.1003	-6.81262	65535	-6.00169	-6.81262	-5.75657	-8.19891	-6.81262	-5.28114	-5.67319	-6.81262	-5.10787	-3.50757	-3.22218	65535	65535	65535	-8.89206	-8.89206	65535	65535	65535	65535	65535	-6.81262	65535	65535	65535	65535	65535
-6.81262	-7.50577	-6.49417	-7.79345	-6.58948	-6.81262	-6.40715	-5.63397	-8.19891	-7.79345	-5.42633	-8.19891	-5.75657	65535	-8.19891	-8.19891	-7.50577	-5.42633	-8.19891	-6.00169	-5.55986	-5.2285	65535	-5.17849	-6.49417	-4.76493	-7.1003	-7.50577	-4.67255	-4.65796	-6.81262	-4.6016	-3.58379	-2.47533	-7.50577	-8.89206	-8.89206	-6.253	-6.94615	-8.19891	-6.49417	-7.28262	-8.89206	-8.89206	-6.40715	-6.00169	65535	65535	-7.1003	-8.19891
-7.1003	-7.50577	-6.81262	-8.19891	-6.49417	-7.1003	-6.58948	-6.81262	-8.89206	-7.79345	-6.40715	65535	-7.50577	65535	65535	65535	-8.19891	-7.1003	-8.89206	-6.94615	-6.253	-5.94762	65535	-5.49086	-6.11947	-4.92177	-8.19891	-8.19891	-4.84901	-4.98004	-8.19891	-5.20318	-3.4156	-2.82595	-8.19891	-8.89206	65535	-6.18401	-6.81262	-8.19891	-6.32711	-8.89206	65535	-8.89206	-6.81262	-6.81262	65535	65535	-8.19891	-8.19891
-8.19891	65535	-8.89206	65535	-7.28262	-8.89206	-7.79345	-7.79345	-8.89206	65535	-7.28262	65535	-8.89206	65535	65535	65535	65535	-7.50577	65535	-8.89206	-7.1003	-6.94615	65535	-7.28262	-8.89206	-6.94615	-8.89206	-8.89206	-7.28262	-7.50577	65535	-7.28262	-5.80102	-4.53535	65535	65535	65535	-7.79345	-8.89206	-8.89206	-8.89206	-8.89206	-8.89206	65535	-8.89206	-6.81262	65535	65535	-8.19891	65535
-8.19891	65535	-8.89206	65535	-7.28262	65535	-8.19891	-7.50577	-8.89206	65535	-6.49417	-8.89206	-7.79345	65535	-8.89206	-8.89206	65535	-7.28262	65535	-8.19891	-8.19891	-7.50577	65535	-8.19891	-7.28262	-7.79345	65535	65535	-6.49417	-7.79345	65535	-8.19891	-6.11947	-5.94762	65535	-8.89206	65535	-8.19891	-8.89206	65535	-8.89206	65535	65535	65535	65535	-8.89206	65535	65535	65535	65535
-7.79345	-7.79345	-7.28262	-8.19891	-6.18401	-6.81262	-6.253	-6.32711	-8.19891	65535	-5.71401	-8.89206	-6.81262	65535	-8.89206	65535	-8.89206	-6.94615	-8.89206	-7.50577	-6.81262	-6.40715	-8.89206	-6.05885	-7.79345	-5.63397	-8.89206	-8.89206	-5.17849	-5.49086	-8.89206	-5.33671	-3.81066	-4.05578	65535	65535	65535	-8.19891	-8.89206	65535	65535	-8.19891	65535	-8.89206	-5.80102	-6.253	65535	65535	-8.89206	65535
-8.89206	-8.89206	-7.79345	-8.89206	-6.32711	-7.79345	-7.50577	-6.94615	-8.89206	65535	-5.89633	-8.89206	-7.28262	65535	-8.89206	-8.89206	-8.89206	-6.81262	-8.89206	-7.50577	-7.1003	-6.81262	-8.89206	-6.81262	-6.94615	-5.84754	-8.19891	-8.89206	-5.67319	-5.59622	-8.89206	-6.18401	-4.3812	-4.24767	65535	65535	-8.89206	-8.19891	-8.89206	65535	65535	-8.89206	65535	-8.19891	-6.94615	-6.69484	65535	65535	-8.89206	65535
-8.89206	-8.89206	-8.19891	-8.89206	-7.50577	-8.19891	-8.89206	-8.89206	-8.89206	65535	-8.19891	-8.89206	-8.89206	65535	65535	65535	-8.89206	-8.89206	65535	65535	-7.79345	-8.19891	65535	65535	65535	65535	65535	65535	65535	65535	65535	65535	65535	65535	65535	-8.89206	65535	-7.79345	-8.89206	65535	-8.89206	65535	65535	65535	-8.89206	-8.89206	65535	65535	65535	65535
65535	65535	65535	65535	-7.50577	65535	-8.89206	-8.89206	65535	65535	-7.79345	65535	-8.89206	65535	65535	65535	65535	65535	65535	65535	65535	65535	65535	65535	65535	65535	65535	65535	65535	65535	65535	65535	65535	65535	65535	65535	65535	-8.89206	65535	65535	65535	65535	65535	65535	65535	65535	65535	65535	65535	65535
65535	65535	-8.19891	65535	-6.81262	-8.19891	-8.19891	-8.89206	-8.89206	65535	-6.94615	65535	-8.89206	65535	65535	-8.89206	65535	-7.50577	65535	-8.89206	-7.28262	-7.28262	65535	-8.89206	-8.19891	-7.79345	65535	65535	-7.50577	-8.19891	65535	65535	-6.69484	-7.50577	65535	-8.19891	65535	-8.19891	-8.19891	65535	-7.79345	65535	65535	65535	-8.19891	-8.89206	65535	65535	65535	-8.89206
-8.89206	65535	65535	65535	-7.50577	-7.79345	-7.79345	-8.89206	-8.89206	-8.19891	-7.79345	65535	65535	65535	65535	65535	65535	65535	65535	65535	-7.79345	-8.89206	65535	65535	65535	65535	65535	65535	65535	-8.89206	65535	-8.89206	-7.79345	-8.19891	65535	-8.89206	65535	-8.89206	65535	65535	65535	65535	65535	65535	65535	65535	65535	65535	65535	-8.89206
-8.89206	65535	-8.19891	-8.89206	-6.05885	-7.79345	-7.50577	-7.1003	-8.89206	-8.89206	-6.18401	-8.19891	-7.79345	65535	-8.89206	-8.89206	-8.19891	-6.81262	65535	-8.19891	-7.50577	-7.28262	-8.89206	-6.69484	-7.28262	-6.253	-8.89206	-8.89206	-6.05885	-6.69484	-8.89206	-6.11947	-5.02086	-4.92177	65535	65535	-8.89206	-7.79345	-8.19891	65535	-8.89206	65535	65535	-8.89206	-7.1003	-7.1003	-8.89206	65535	-8.89206	-8.89206
-8.89206	-8.89206	-8.89206	-8.89206	-7.1003	65535	-8.89206	-8.89206	-8.89206	-8.89206	-7.79345	65535	65535	65535	65535	65535	65535	65535	65535	65535	-8.89206	65535	65535	65535	65535	65535	-8.89206	65535	65535	65535	65535	65535	-8.89206	-8.19891	65535	65535	65535	-7.50577	65535	65535	65535	65535	65535	65535	65535	65535	65535	65535	65535	-8.89206
-7.79345	-8.89206	-8.19891	65535	-6.94615	-8.89206	-8.19891	-8.19891	65535	65535	-7.50577	-8.19891	-8.89206	65535	65535	65535	-8.89206	65535	65535	-8.19891	-7.79345	-7.1003	65535	-7.79345	65535	-7.28262	65535	65535	-8.19891	-7.28262	65535	-7.79345	-6.40715	-6.11947	65535	-8.89206	65535	-8.19891	-8.89206	65535	65535	65535	65535	65535	-8.89206	65535	65535	65535	65535	-7.79345
-8.19891	65535	-7.79345	65535	-7.1003	65535	65535	65535	65535	65535	-6.94615	65535	65535	-8.89206	65535	65535	65535	-8.19891	65535	-8.89206	-7.50577	-7.50577	65535	-8.19891	65535	-7.79345	-8.89206	65535	65535	65535	65535	-8.89206	-7.28262	-7.50577	65535	-8.89206	65535	-7.79345	-8.89206	65535	-8.19891	65535	65535	65535	-8.89206	-8.19891	65535	65535	65535	-8.89206
-8.89206	65535	65535	65535	-8.19891	-8.89206	-8.89206	65535	65535	-8.89206	-8.19891	65535	65535	-8.89206	65535	65535	65535	65535	65535	65535	-8.89206	65535	65535	65535	65535	65535	65535	65535	65535	-8.89206	65535	65535	65535	-8.19891	65535	-8.89206	65535	65535	65535	65535	65535	65535	65535	65535	-8.89206	65535	65535	65535	65535	-8.89206
-7.50577	-8.89206	-7.50577	-8.89206	-6.94615	65535	-8.19891	-7.50577	65535	65535	-6.69484	-8.19891	-7.79345	-8.89206	65535	65535	-8.89206	-8.19891	65535	-8.19891	-6.81262	-6.69484	-8.89206	-8.89206	-8.89206	-7.50577	-8.89206	65535	-8.89206	65535	65535	-8.19891	-6.69484	-6.05885	65535	-8.19891	65535	-7.50577	65535	65535	-8.89206	-8.89206	65535	-8.89206	-8.89206	-8.89206	65535	65535	65535	-7.79345
65535	65535	65535	65535	-6.00169	65535	-6.32711	65535	65535	65535	-4.86671	65535	65535	65535	65535	65535	65535	-5.75657	65535	-8.89206	-2.58579	-3.58876	65535	-7.50577	-8.89206	-7.50577	65535	65535	-8.89206	-8.89206	-8.89206	-8.89206	-8.89206	65535	65535	65535	65535	65535	65535	65535	65535	65535	65535	65535	-8.19891	-8.89206	65535	-8.89206	65535	-8.89206
65535	65535	65535	65535	-6.94615	65535	-8.89206	65535	65535	65535	-7.79345	65535	65535	65535	65535	65535	65535	-8.89206	65535	65535	-5.20318	-6.00169	65535	65535	65535	65535	65535	65535	65535	65535	65535	65535	65535	65535	65535	65535	65535	65535	65535	65535	65535	65535	65535	65535	65535	65535	65535	65535	65535	65535
65535	65535	65535	65535	-8.89206	65535	65535	65535	65535	65535	-8.89206	65535	65535	65535	65535	65535	65535	65535	65535	65535	65535	65535	65535	65535	65535	65535	65535	65535	65535	65535	65535	65535	65535	65535	65535	65535	65535	65535	65535	65535	65535	65535	65535	65535	65535	65535	65535	65535	65535	65535
65535	65535	65535	65535	-7.50577	65535	-8.19891	-8.89206	65535	65535	-8.89206	65535	-8.89206	65535	65535	65535	65535	65535	65535	65535	65535	65535	65535	65535	65535	65535	65535	65535	65535	65535	65535	65535	-8.89206	65535	65535	65535	65535	65535	65535	65535	65535	65535	65535	65535	65535	65535	65535	65535	65535	65535
65535	65535	65535	65535	-7.79345	65535	-8.89206	65535	-8.89206	65535	-7.50577	65535	65535	65535	65535	65535	65535	65535	65535	65535	65535	65535	65535	65535	65535	65535	65535	65535	65535	65535	65535	65535	65535	65535	65535	65535	65535	65535	65535	65535	65535	65535	65535	65535	65535	65535	65535	65535	65535	65535
65535	65535	65535	65535	-6.94615	65535	-8.19891	-8.89206	65535	65535	-8.89206	65535	-8.89206	65535	65535	65535	65535	65535	65535	65535	65535	65535	65535	65535	65535	65535	65535	65535	65535	65535	65535	65535	65535	65535	65535	65535	65535	65535	65535	65535	65535	65535	65535	65535	65535	65535	65535	65535	65535	65535
65535	65535	65535	65535	-7.1003	65535	-8.19891	65535	65535	65535	65535	-8.89206	65535	65535	65535	65535	-8.89206	-8.89206	65535	65535	65535	65535	65535	65535	65535	65535	65535	65535	65535	65535	65535	65535	-8.19891	65535	65535	65535	65535	65535	65535	65535	65535	65535	65535	65535	65535	65535	65535	65535	65535	65535
65535	65535	65535	65535	-7.50577	65535	-8.19891	65535	65535	65535	-8.89206	65535	65535	65535	65535	65535	65535	65535	65535	65535	65535	65535	65535	65535	65535	65535	65535	65535	65535	65535	65535	65535	-8.89206	65535	65535	65535	65535	65535	65535	65535	65535	65535	65535	65535	65535	65535	65535	65535	65535	65535
65535	65535	65535	65535	-7.79345	65535	-8.89206	65535	65535	65535	-7.79345	65535	65535	65535	65535	65535	65535	65535	65535	65535	65535	65535	65535	65535	65535	65535	65535	65535	65535	65535	65535	65535	65535	65535	65535	65535	65535	65535	65535	65535	65535	65535	65535	65535	65535	65535	65535	65535	65535	65535
65535	65535	65535	65535	-7.1003	65535	-8.19891	-8.89206	-8.89206	65535	-6.94615	65535	65535	65535	65535	65535	65535	65535	65535	65535	-7.50577	65535	65535	65535	65535	65535	65535	65535	65535	65535	65535	65535	65535	65535	65535	65535	65535	65535	65535	65535	65535	65535	65535	65535	65535	65535	65535	65535	65535	65535
65535	65535	65535	65535	-8.89206	65535	65535	-8.89206	65535	65535	-7.50577	65535	-8.89206	65535	65535	65535	65535	65535	65535	65535	-8.19891	65535	65535	65535	65535	65535	65535	65535	65535	65535	65535	65535	-8.89206	65535	65535	65535	65535	65535	65535	65535	65535	65535	65535	65535	65535	65535	65535	65535	65535	65535
65535	65535	65535	65535	-7.1003	65535	-8.89206	-8.19891	-8.89206	65535	-6.81262	65535	-8.89206	65535	65535	65535	65535	65535	65535	65535	-7.50577	65535	65535	65535	65535	65535	65535	65535	65535	65535	65535	65535	65535	65535	65535	65535	65535	65535	65535	65535	65535	65535	65535	65535	65535	65535	65535	65535	65535	65535
-6.94615	65535	65535	65535	-6.94615	65535	-8.19891	65535	-8.19891	-6.94615	-6.49417	-8.89206	65535	-8.19891	65535	65535	65535	-8.89206	65535	65535	-6.69484	-7.50577	65535	65535	65535	65535	65535	65535	65535	65535	65535	65535	-8.89206	65535	65535	-8.19891	65535	-7.28262	65535	65535	65535	65535	65535	65535	65535	65535	65535	65535	65535	-7.28262
-7.1003	-8.89206	-7.1003	-8.19891	-6.58948	-8.19891	-8.19891	-7.50577	65535	65535	-7.1003	-8.19891	-7.79345	65535	65535	65535	-8.19891	-8.89206	65535	-8.19891	-7.1003	-6.81262	-8.89206	-8.19891	-8.89206	-7.79345	-8.19891	65535	-8.19891	-8.89206	65535	-7.79345	-6.69484	-6.18401	65535	-8.19891	65535	-7.1003	-8.19891	-8.89206	-8.89206	-8.19891	65535	-8.89206	-7.79345	-7.79345	65535	-8.89206	65535	-7.50577
-7.79345	65535	65535	65535	-8.19891	65535	-8.19891	-8.19891	-8.19891	-7.50577	-8.19891	65535	65535	65535	65535	65535	65535	65535	65535	65535	65535	65535	65535	65535	65535	65535	-8.89206	65535	65535	65535	65535	65535	65535	-8.19891	65535	65535	65535	-8.89206	65535	65535	65535	65535	65535	65535	65535	65535	65535	65535	65535	-8.19891
-7.79345	65535	-8.89206	65535	-7.1003	65535	65535	65535	65535	-8.19891	-6.58948	65535	-8.89206	-8.89206	65535	65535	65535	65535	65535	65535	-7.28262	-7.28262	65535	65535	65535	-8.89206	65535	65535	65535	-8.89206	-8.89206	-7.79345	-7.28262	-7.79345	65535	-8.19891	65535	65535	65535	65535	65535	65535	65535	65535	-8.19891	65535	65535	65535	65535	-7.79345
-8.89206	65535	-8.89206	-8.89206	-8.19891	65535	65535	-8.89206	65535	65535	-7.50577	65535	65535	65535	65535	65535	65535	65535	65535	65535	-8.89206	-8.89206	65535	-8.89206	65535	65535	-8.89206	-8.19891	65535	65535	-8.19891	-7.50577	-8.19891	-7.79345	65535	65535	65535	-8.89206	65535	65535	65535	65535	65535	-8.89206	65535	-8.89206	65535	65535	65535	-8.89206
-8.89206	-8.89206	-8.19891	-8.89206	-6.94615	-8.89206	65535	-8.19891	65535	65535	-6.58948	-8.19891	-8.19891	-8.89206	65535	65535	65535	-8.89206	65535	65535	-8.19891	-8.19891	65535	65535	65535	-8.89206	-8.89206	65535	65535	65535	-8.89206	-7.50577	-7.50577	-7.50577	65535	65535	65535	-8.89206	65535	65535	-8.89206	-8.89206	65535	-8.89206	-8.89206	-8.89206	65535	65535	65535	-8.89206
-7.50577	65535	-8.89206	65535	-8.19891	-8.89206	-7.79345	65535	65535	-8.89206	-7.28262	65535	-8.89206	65535	65535	65535	65535	65535	65535	65535	-8.19891	-8.89206	65535	-8.89206	65535	65535	-8.89206	-8.89206	65535	-8.89206	-8.89206	-8.19891	-7.79345	-8.19891	65535	-8.89206	65535	-7.79345	65535	65535	-8.89206	65535	65535	65535	-7.50577	65535	65535	65535	65535	-8.19891
-8.89206	65535	65535	65535	65535	-8.89206	-8.89206	65535	65535	65535	-7.50577	65535	-8.89206	65535	65535	65535	65535	65535	65535	65535	-8.89206	65535	65535	65535	65535	65535	65535	65535	65535	65535	-8.89206	-8.19891	65535	-8.89206	65535	65535	65535	-8.89206	65535	65535	-8.89206	65535	65535	65535	-8.89206	-8.89206	65535	65535	65535	-8.89206
65535	65535	65535	-8.89206	-8.19891	65535	65535	65535	65535	65535	-8.89206	65535	65535	65535	65535	65535	65535	65535	65535	65535	-8.19891	65535	-8.89206	65535	65535	65535	-7.79345	65535	65535	65535	65535	65535	65535	65535	65535	65535	65535	65535	65535	65535	65535	-8.89206	65535	65535	65535	-8.89206	65535	65535	65535	65535
65535	-8.89206	-8.89206	-8.19891	-8.89206	65535	65535	65535	65535	65535	-8.89206	65535	65535	65535	65535	65535	65535	65535	65535	65535	-8.89206	65535	-8.89206	65535	65535	65535	-8.19891	65535	65535	65535	65535	65535	65535	65535	65535	65535	65535	-8.89206	65535	65535	65535	-8.89206	65535	65535	65535	-8.89206	65535	65535	65535	65535
65535	65535	65535	65535	-8.19891	-8.89206	65535	65535	65535	65535	65535	-8.89206	65535	-8.89206	65535	65535	65535	65535	65535	65535	65535	65535	65535	65535	65535	65535	65535	65535	65535	65535	65535	65535	65535	65535	65535	65535	65535	65535	65535	65535	65535	65535	65535	65535	-8.89206	-8.89206	65535	65535	65535	65535
65535	65535	-8.89206	65535	65535	65535	65535	65535	65535	65535	-8.89206	-8.89206	-8.19891	65535	-8.89206	-8.89206	65535	65535	65535	65535	65535	65535	65535	-8.89206	65535	-8.89206	65535	65535	65535	65535	65535	65535	-8.89206	65535	65535	65535	65535	-8.89206	65535	65535	65535	-8.89206	65535	65535	65535	65535	65535	65535	65535	65535
-8.19891	-8.89206	-8.89206	-8.89206	65535	65535	65535	65535	65535	-7.79345	-8.19891	-8.19891	-8.19891	-7.79345	-8.89206	-8.89206	65535	65535	65535	65535	-8.89206	-8.89206	65535	-8.89206	65535	-8.89206	65535	65535	65535	65535	65535	-8.89206	65535	-8.89206	65535	65535	65535	-8.89206	65535	-8.89206	-8.89206	65535	65535	65535	-7.79345	65535	65535	-8.89206	65535	-8.19891
-8.89206	-8.89206	-7.79345	-8.19891	-8.89206	65535	65535	65535	65535	65535	-8.89206	-8.19891	-8.89206	65535	-8.89206	-8.89206	-8.89206	65535	65535	65535	65535	65535	65535	65535	65535	-8.89206	-8.89206	65535	65535	65535	65535	-8.89206	-8.89206	-8.89206	65535	65535	65535	-8.89206	65535	65535	65535	-8.89206	65535	65535	65535	65535	65535	65535	65535	-8.89206
-8.19891	-8.19891	-7.50577	-8.19891	-8.89206	65535	65535	65535	65535	-8.89206	-8.19891	-7.50577	-8.89206	-8.89206	-8.89206	-8.89206	-8.19891	65535	65535	65535	-8.89206	65535	65535	65535	65535	-8.89206	-8.89206	65535	65535	65535	65535	65535	-8.89206	65535	65535	65535	65535	-8.19891	65535	65535	65535	-8.19891	65535	65535	65535	65535	65535	65535	65535	-8.89206
-8.89206	-7.79345	-8.19891	-8.89206	-8.89206	65535	65535	65535	65535	65535	-8.89206	-8.19891	65535	65535	65535	65535	-8.89206	65535	65535	65535	65535	65535	65535	65535	65535	65535	65535	65535	65535	65535	65535	65535	65535	65535	65535	65535	65535	-8.89206	65535	65535	65535	65535	65535	65535	65535	65535	65535	65535	65535	65535
-8.89206	-7.79345	-8.19891	-8.89206	-7.79345	65535	65535	65535	65535	65535	65535	-8.19891	65535	65535	65535	65535	-8.89206	65535	65535	65535	-8.89206	65535	65535	65535	65535	65535	-8.89206	65535	65535	65535	65535	65535	65535	65535	65535	65535	65535	-8.89206	65535	65535	65535	65535	65535	65535	65535	65535	65535	65535	65535	65535
65535	65535	65535	-8.89206	-7.79345	-8.19891	65535	65535	65535	65535	-8.89206	65535	65535	65535	65535	65535	-8.89206	65535	65535	65535	-8.89206	-8.89206	-8.89206	65535	65535	65535	65535	65535	65535	65535	65535	65535	-8.89206	65535	65535	65535	65535	65535	65535	65535	65535	65535	65535	65535	-8.19891	65535	65535	65535	65535	65535
65535	65535	65535	65535	-7.79345	65535	-8.89206	-8.89206	65535	65535	-7.50577	65535	65535	65535	65535	65535	65535	-8.19891	65535	-8.89206	-8.89206	-8.19891	65535	65535	65535	-8.19891	-8.89206	-8.89206	65535	65535	65535	-8.89206	-8.89206	65535	65535	65535	65535	65535	65535	65535	65535	65535	65535	65535	65535	65535	65535	65535	65535	65535
65535	65535	65535	-8.89206	-8.89206	-8.89206	-8.89206	65535	-8.89206	65535	-8.19891	65535	65535	65535	65535	65535	-8.89206	65535	65535	65535	65535	65535	-8.89206	65535	65535	65535	65535	65535	65535	65535	65535	65535	65535	65535	65535	65535	65535	65535	65535	65535	65535	65535	65535	65535	-8.89206	65535	65535	65535	65535	65535
65535	65535	65535	65535	-7.79345	-8.89206	-8.89206	65535	-8.89206	-8.89206	-8.19891	-8.89206	65535	-8.89206	65535	65535	-8.89206	-8.19891	65535	-8.89206	-8.89206	-8.89206	65535	65535	65535	-8.19891	65535	-8.89206	-8.89206	65535	65535	-8.19891	-8.89206	65535	65535	65535	65535	65535	65535	65535	65535	65535	65535	65535	65535	65535	65535	65535	65535	65535
65535	65535	65535	65535	-8.89206	65535	-8.19891	-8.89206	-8.89206	65535	-8.19891	65535	65535	65535	65535	65535	65535	65535	65535	65535	-8.89206	-8.89206	65535	65535	65535	65535	65535	65535	65535	65535	65535	65535	65535	65535	65535	65535	65535	65535	65535	65535	65535	65535	65535	65535	65535	65535	65535	65535	65535	65535
65535	65535	65535	-8.89206	-8.89206	65535	65535	65535	-8.89206	-8.89206	-8.89206	-8.89206	65535	-8.89206	65535	65535	-8.19891	65535	65535	65535	65535	65535	-8.89206	65535	65535	65535	65535	65535	65535	65535	65535	65535	-8.89206	65535	65535	65535	65535	65535	65535	65535	65535	65535	65535	65535	65535	65535	65535	65535	65535	65535
65535	65535	65535	65535	-7.79345	65535	65535	65535	65535	65535	65535	65535	65535	65535	65535	65535	65535	65535	65535	65535	65535	65535	65535	65535	65535	65535	65535	65535	65535	65535	65535	65535	65535	65535	65535	65535	65535	65535	65535	65535	65535	65535	65535	65535	65535	65535	65535	65535	65535	65535
65535	65535	65535	65535	-8.89206	-8.89206	65535	65535	65535	65535	-8.19891	65535	65535	65535	65535	65535	65535	65535	65535	65535	65535	65535	65535	-8.89206	-8.89206	65535	65535	65535	-8.89206	65535	65535	65535	65535	65535	65535	65535	65535	65535	65535	65535	65535	65535	65535	65535	-8.89206	65535	65535	65535	65535	65535
65535	65535	65535	65535	65535	65535	65535	65535	65535	65535	65535	65535	65535	65535	65535	65535	65535	65535	65535	65535	65535	65535	65535	65535	65535	65535	65535	65535	65535	65535	65535	65535	65535	65535	65535	65535	65535	65535	65535	65535	65535	65535	65535	65535	65535	65535	65535	65535	65535	65535
65535	65535	65535	65535	-8.19891	-8.89206	65535	65535	65535	65535	-7.79345	65535	65535	65535	65535	65535	65535	-8.89206	65535	65535	-8.89206	-8.19891	65535	-8.89206	65535	65535	65535	65535	65535	65535	65535	65535	65535	65535	65535	65535	65535	65535	65535	65535	65535	65535	65535	65535	65535	65535	65535	65535	65535	65535
65535	65535	-8.89206	-8.89206	-8.89206	65535	65535	65535	65535	65535	-7.79345	65535	65535	65535	65535	65535	65535	-8.89206	65535	65535	-8.89206	-8.19891	65535	-8.89206	65535	65535	-8.89206	65535	65535	65535	65535	65535	65535	65535	65535	65535	65535	65535	65535	65535	65535	65535	65535	65535	65535	65535	65535	65535	65535	65535
65535	65535	65535	65535	-8.89206	-8.89206	65535	65535	65535	65535	-8.89206	65535	65535	65535	65535	65535	65535	65535	65535	65535	-8.89206	-8.89206	65535	-8.89206	65535	65535	65535	65535	65535	65535	65535	65535	65535	65535	65535	65535	65535	65535	65535	65535	65535	65535	65535	65535	65535	65535	65535	65535	65535	65535
65535	65535	65535	65535	-7.28262	-8.19891	-8.19891	-8.19891	-8.89206	-8.89206	-7.1003	65535	65535	65535	65535	65535	65535	-8.89206	65535	65535	-8.89206	-8.19891	65535	-8.89206	65535	65535	65535	65535	65535	-8.89206	65535	65535	-8.89206	-8.89206	65535	65535	65535	65535	65535	65535	65535	65535	65535	65535	-7.79345	65535	65535	65535	65535	65535
65535	65535	65535	65535	65535	-8.19891	65535	-8.89206	65535	65535	-8.19891	65535	65535	65535	65535	65535	65535	-8.89206	65535	65535	-7.28262	-7.28262	65535	65535	65535	-8.89206	65535	-8.89206	-8.89206	65535	-8.89206	-7.28262	-7.28262	-6.94615	65535	65535	65535	65535	65535	65535	65535	65535	65535	65535	-8.19891	65535	65535	65535	65535	65535
65535	65535	65535	65535	-8.89206	-8.19891	65535	65535	65535	65535	-7.1003	-8.89206	65535	65535	65535	65535	-8.89206	65535	-8.89206	-8.89206	-8.89206	-8.89206	65535	65535	-8.89206	-8.89206	65535	65535	65535	65535	-8.89206	65535	-8.89206	-8.89206	65535	65535	65535	65535	65535	65535	65535	65535	65535	65535	-8.19891	65535	65535	65535	65535	65535
65535	65535	65535	65535	-8.89206	-8.19891	65535	65535	65535	65535	-8.19891	-8.89206	65535	65535	65535	65535	-8.89206	65535	-8.89206	-8.89206	-8.19891	65535	65535	65535	-8.89206	65535	65535	65535	65535	65535	-8.89206	65535	65535	65535	65535	65535	65535	65535	65535	65535	65535	65535	65535	65535	-8.19891	-8.89206	65535	65535	65535	65535
-8.89206	-8.89206	65535	65535	-8.89206	-8.19891	-8.89206	-8.19891	65535	-8.19891	-7.50577	-8.89206	-8.89206	-8.89206	-8.89206	-8.89206	-8.19891	-8.19891	65535	65535	-8.19891	-8.19891	65535	65535	-8.89206	-7.79345	-8.89206	-8.89206	-8.19891	-8.19891	65535	-7.79345	-7.50577	65535	65535	65535	65535	65535	65535	65535	65535	65535	65535	65535	-7.50577	-8.89206	65535	65535	65535	-8.89206
-5.20318	-4.94082	-5.02086	-5.63397	-5.55986	-5.49086	-5.39555	-4.53535	-5.55986	-4.94082	-4.06375	-4.68737	-5.00024	-5.0854	-5.59622	-5.59622	-4.88473	-5.49086	-5.80102	-6.32711	-4.90308	-4.94082	-6.40715	-5.20318	-5.42633	-4.94082	-6.05885	-5.75657	-5.52477	-6.253	-5.63397	-5.0854	-4.86671	-5.06342	65535	-7.28262	-8.89206	-5.52477	-6.49417	-6.94615	-7.1003	-6.49417	65535	-8.89206	-5.45807	-6.49417	-7.79345	-7.50577	-8.19891	-6.00169
65535	-8.19891	-7.28262	-8.19891	-7.1003	-7.79345	-7.50577	-7.1003	65535	-7.79345	-6.18401	-8.89206	-6.94615	65535	-8.19891	-8.19891	-8.89206	65535	65535	65535	-7.50577	-7.79345	65535	65535	-8.89206	-7.79345	-8.89206	-7.50577	-8.19891	-8.19891	-5.89633	-6.81262	-7.50577	-7.79345	65535	65535	65535	-7.79345	-6.81262	-7.1003	65535	-7.79345	65535	65535	-6.58948	-7.1003	65535	-8.89206	65535	-8.89206
-5.52477	-4.78119	-4.71767	-5.42633	-5.2285	-5.15439	-5.06342	-4.25733	-5.80102	-5.39555	-3.87478	-4.3812	-4.57457	-5.20318	-5.33671	-5.28114	-4.41472	-5.00024	-5.20318	-6.11947	-4.92177	-4.47322	-5.84754	-4.94082	-4.76493	-4.56133	-5.17849	-5.2285	-5.3657	-6.94615	-5.17849	-4.74893	-5.04191	-5.25448	65535	-6.81262	-7.79345	-5.30854	-6.18401	-6.49417	-6.94615	-5.80102	65535	65535	-4.79772	-6.40715	-7.79345	-8.19891	-8.89206	-6.40715
-7.50577	-8.89206	65535	-8.19891	-6.00169	-5.63397	-6.11947	-5.67319	65535	-6.40715	-4.94082	-8.89206	-5.94762	-7.50577	-7.1003	-6.81262	-8.19891	-6.253	65535	-8.19891	-5.25448	-5.42633	-8.89206	-7.1003	-7.79345	-6.11947	-8.19891	-6.81262	-6.94615	-6.69484	-5.80102	-5.63397	-5.75657	-5.42633	65535	-8.89206	-8.89206	65535	-8.19891	-7.50577	65535	65535	65535	65535	-5.52477	-6.94615	65535	65535	-8.19891	-8.19891
-6.11947	-5.15439	-4.94082	-5.84754	-5.0854	-5.15439	-5.25448	-4.44941	-6.05885	-6.18401	-3.99422	-5.17849	-4.67255	-6.69484	-5.55986	-5.17849	-4.6016	-5.17849	-5.17849	-5.84754	-4.56133	-4.47322	-5.3657	-4.96024	-4.42615	-4.43771	-5.17849	-5.00024	-5.2285	-6.18401	-4.84901	-4.41472	-5.04191	-4.92177	65535	-6.94615	-7.79345	-5.45807	-5.94762	-6.18401	-6.49417	-5.80102	65535	65535	-4.65796	-6.05885	-8.89206	-7.79345	-8.89206	-7.1003
-8.19891	-7.79345	-8.19891	-8.19891	-7.50577	-8.19891	-7.50577	-6.58948	-7.79345	-7.50577	-6.49417	-7.28262	-7.50577	-7.79345	-7.50577	-7.50577	-6.40715	-8.89206	-7.79345	65535	-7.50577	-7.50577	-8.89206	-8.89206	-7.79345	-7.50577	-8.89206	-7.50577	-7.28262	65535	-7.79345	-7.79345	-8.89206	-8.89206	65535	65535	65535	-8.89206	65535	65535	65535	-8.89206	65535	65535	-8.19891	-8.89206	65535	65535	65535	65535
65535	65535	-8.89206	-8.19891	-8.19891	-8.89206	-8.89206	-7.50577	65535	-8.89206	-6.58948	-8.89206	-7.1003	65535	-8.89206	-8.89206	65535	65535	65535	65535	-8.19891	-8.19891	65535	65535	-8.19891	-7.79345	-8.19891	-8.89206	-8.89206	-8.19891	-8.89206	-8.19891	65535	65535	65535	65535	65535	65535	65535	65535	65535	65535	65535	65535	-7.79345	65535	65535	65535	65535	65535
-7.50577	-8.89206	-8.89206	-8.89206	65535	65535	-8.89206	-8.89206	65535	-7.50577	-8.19891	65535	65535	-7.50577	65535	65535	65535	65535	65535	65535	65535	-8.89206	65535	-8.89206	65535	65535	65535	65535	65535	65535	-8.89206	-8.89206	65535	65535	65535	65535	65535	-8.89206	65535	65535	65535	65535	65535	65535	-8.89206	65535	65535	65535	65535	-8.19891
65535	65535	-8.89206	65535	65535	65535	65535	65535	65535	65535	65535	65535	65535	65535	65535	65535	65535	65535	65535	65535	65535	65535	65535	65535	65535	65535	65535	65535	65535	65535	65535	65535	65535	65535	65535	65535	65535	-8.89206	-8.89206	65535	-8.89206	65535	65535	65535	65535	65535	65535	65535	65535	65535
65535	65535	65535	65535	65535	65535	65535	65535	65535	65535	65535	65535	65535	65535	65535	65535	65535	65535	65535	65535	65535	65535	65535	65535	65535	65535	65535	65535	65535	65535	65535	65535	65535	65535	65535	65535	65535	65535	65535	65535	65535	65535	65535	65535	65535	65535	65535	65535	65535	65535
65535	65535	-8.89206	65535	65535	65535	65535	65535	65535	65535	65535	65535	65535	65535	65535	65535	65535	65535	65535	65535	65535	65535	65535	65535	65535	65535	65535	65535	65535	65535	65535	65535	65535	65535	65535	65535	65535	-8.89206	-8.89206	65535	-8.89206	65535	-8.89206	-8.89206	65535	65535	65535	65535	65535	65535
65535	65535	65535	65535	65535	65535	65535	65535	65535	65535	65535	65535	65535	65535	65535	65535	65535	65535	65535	65535	65535	65535	65535	65535	65535	65535	65535	65535	65535	65535	-8.89206	65535	65535	65535	65535	65535	65535	65535	65535	-8.89206	-8.89206	65535	-8.89206	-8.89206	65535	65535	65535	65535	65535	65535
65535	65535	65535	65535	65535	65535	65535	65535	65535	65535	65535	65535	65535	65535	65535	65535	65535	65535	65535	65535	65535	65535	65535	65535	65535	65535	65535	65535	65535	65535	65535	65535	65535	65535	65535	65535	65535	65535	65535	65535	65535	65535	65535	65535	65535	65535	65535	65535	65535	65535
65535	65535	65535	65535	-8.19891	65535	65535	65535	65535	65535	65535	65535	65535	65535	65535	65535	65535	65535	65535	65535	-8.89206	-8.89206	65535	-8.89206	65535	65535	65535	-8.89206	65535	65535	-7.79345	-8.89206	65535	-8.89206	65535	65535	65535	65535	65535	-8.89206	-8.89206	65535	65535	65535	-8.89206	65535	65535	65535	65535	-8.89206
65535	65535	65535	65535	-8.89206	65535	65535	65535	65535	65535	-8.89206	65535	65535	65535	65535	65535	65535	65535	65535	65535	65535	-8.89206	65535	65535	65535	65535	65535	65535	65535	65535	65535	65535	65535	65535	65535	65535	65535	65535	65535	65535	65535	65535	65535	65535	-8.89206	65535	65535	65535	65535	65535
65535	65535	65535	-8.89206	-8.89206	65535	65535	65535	65535	65535	-8.89206	65535	-8.89206	65535	65535	65535	65535	65535	65535	65535	-8.89206	65535	65535	65535	65535	65535	-8.89206	-8.89206	65535	65535	-7.79345	-8.89206	65535	-8.19891	65535	-8.89206	65535	65535	65535	-8.89206	-8.89206	65535	65535	65535	65535	65535	65535	65535	65535	-8.19891
-8.89206	65535	-8.19891	-8.89206	-8.89206	-8.89206	-8.89206	65535	65535	-8.89206	65535	65535	65535	-8.89206	65535	65535	65535	65535	65535	65535	65535	65535	65535	65535	65535	65535	-8.89206	65535	65535	65535	65535	-8.89206	-8.89206	65535	-7.50577	65535	-8.89206	-8.89206	-8.89206	65535	-8.89206	65535	-7.79345	-8.19891	-8.89206	65535	-8.89206	65535	65535	-8.89206
-8.89206	65535	-8.89206	65535	65535	65535	65535	65535	65535	-8.89206	65535	65535	65535	-8.89206	65535	65535	65535	65535	65535	65535	65535	65535	65535	65535	65535	65535	65535	65535	65535	65535	65535	-8.89206	65535	65535	65535	65535	65535	-8.89206	-8.89206	65535	-8.89206	65535	-8.89206	65535	-8.89206	65535	-8.89206	65535	65535	-8.89206
65535	65535	-8.19891	65535	65535	65535	65535	65535	65535	65535	65535	65535	65535	65535	65535	65535	65535	65535	65535	65535	65535	65535	65535	65535	65535	65535	65535	65535	65535	65535	65535	65535	65535	65535	-8.89206	65535	65535	-8.19891	-8.19891	65535	-8.19891	65535	-8.89206	-8.19891	65535	65535	65535	65535	65535	65535
-8.19891	-8.89206	-7.79345	-8.89206	65535	65535	65535	-8.19891	65535	65535	-8.19891	-7.79345	-8.89206	-7.79345	65535	65535	-7.79345	65535	-8.89206	65535	-7.79345	-7.79345	65535	65535	-8.89206	65535	-8.89206	65535	65535	-8.89206	-8.89206	65535	-8.89206	65535	65535	65535	65535	-8.89206	65535	-8.89206	65535	-8.89206	65535	65535	65535	65535	65535	65535	65535	65535
-7.79345	-8.89206	-7.50577	-8.19891	-8.19891	65535	-8.89206	-8.19891	65535	-8.89206	-8.19891	-7.50577	-8.89206	-7.28262	65535	65535	-7.79345	65535	-8.89206	65535	-7.28262	-7.28262	-8.89206	65535	-8.19891	-8.89206	-8.19891	-8.19891	-8.89206	-8.89206	-8.19891	-7.50577	-8.89206	65535	65535	65535	65535	-8.89206	65535	65535	65535	-8.89206	65535	65535	-8.89206	65535	-8.89206	65535	65535	-8.19891
-7.79345	65535	-8.89206	-8.89206	-8.19891	65535	-8.19891	-7.79345	65535	-8.19891	-8.89206	-7.50577	-8.19891	-7.50577	-8.89206	65535	-8.19891	65535	65535	65535	-7.1003	-7.28262	-8.89206	65535	-8.19891	65535	-8.89206	-8.19891	-8.89206	65535	65535	-8.89206	65535	65535	65535	65535	65535	65535	-8.89206	-8.89206	65535	65535	65535	65535	-8.89206	-8.89206	-8.89206	65535	65535	-8.19891
-8.19891	-7.79345	-7.79345	-8.19891	-8.19891	-8.89206	-8.89206	-7.79345	65535	-8.89206	-8.19891	-7.50577	-8.89206	-8.19891	65535	65535	-8.19891	65535	65535	65535	-7.50577	-8.19891	-8.89206	65535	-8.89206	-8.89206	-8.19891	-8.19891	65535	65535	65535	-8.89206	65535	-8.89206	65535	65535	65535	65535	-8.19891	-8.19891	65535	-8.89206	65535	65535	-8.19891	-8.19891	65535	-8.19891	65535	-8.19891
65535	65535	65535	-8.89206	-8.89206	65535	65535	65535	65535	65535	65535	65535	65535	65535	65535	65535	-8.89206	65535	65535	65535	65535	65535	-8.89206	65535	65535	65535	65535	65535	65535	65535	65535	65535	65535	65535	65535	65535	65535	65535	65535	65535	65535	65535	65535	65535	65535	65535	65535	65535	65535	65535
65535	65535	65535	65535	-8.89206	65535	-8.19891	65535	-8.89206	65535	-7.28262	-8.89206	65535	65535	65535	65535	-8.89206	65535	65535	65535	65535	65535	65535	65535	65535	65535	65535	65535	65535	65535	65535	65535	-8.19891	65535	65535	65535	65535	65535	65535	65535	65535	65535	65535	65535	65535	65535	65535	65535	65535	65535
65535	65535	-8.19891	65535	65535	-8.89206	65535	65535	65535	65535	-8.89206	65535	65535	65535	65535	65535	65535	65535	65535	65535	-8.19891	-8.89206	65535	65535	65535	65535	65535	65535	-8.89206	-8.19891	65535	65535	-8.19891	65535	65535	65535	65535	-8.19891	65535	65535	65535	-8.19891	65535	65535	-8.89206	65535	65535	65535	65535	65535
-8.19891	-8.89206	-7.50577	-7.79345	65535	-8.89206	65535	-8.89206	-8.89206	-8.19891	-6.94615	-8.89206	-8.19891	-8.89206	-8.89206	-8.89206	65535	-8.19891	65535	65535	-6.94615	-7.1003	65535	-8.89206	-8.89206	-7.79345	-8.19891	65535	-8.89206	-8.19891	65535	65535	-7.50577	-7.50577	65535	65535	65535	-8.89206	65535	65535	65535	-8.19891	65535	65535	-8.89206	65535	65535	65535	65535	-7.79345
-8.89206	65535	65535	65535	65535	65535	65535	65535	65535	65535	-8.89206	65535	65535	65535	65535	-8.89206	65535	-8.89206	-8.89206	-8.89206	-8.19891	-8.19891	65535	65535	65535	65535	65535	65535	65535	65535	65535	65535	-8.89206	65535	65535	65535	65535	65535	65535	65535	65535	65535	65535	65535	65535	65535	65535	65535	65535	-8.89206
-8.19891	65535	-8.89206	65535	65535	-8.89206	-8.89206	-8.89206	65535	-8.89206	-8.19891	-8.89206	-8.89206	-8.19891	65535	65535	65535	65535	65535	65535	-8.19891	-8.89206	65535	65535	65535	65535	65535	-8.19891	65535	65535	65535	-8.19891	65535	-8.19891	-8.89206	65535	65535	65535	65535	65535	65535	65535	65535	65535	65535	65535	65535	65535	65535	-8.89206
-8.19891	-7.79345	-7.1003	-8.89206	65535	-8.89206	-8.89206	-7.50577	-7.79345	-8.19891	-7.79345	-6.11947	65535	-8.19891	-7.50577	65535	-7.28262	-7.50577	-8.89206	-8.19891	-8.19891	-7.79345	-8.89206	-8.19891	-7.79345	-8.89206	-8.89206	-8.19891	65535	65535	-8.89206	-7.50577	65535	-8.89206	65535	65535	65535	-8.89206	65535	65535	65535	65535	65535	65535	65535	65535	65535	65535	65535	65535
-8.89206	65535	65535	65535	65535	65535	-8.89206	-8.19891	65535	65535	-6.81262	65535	-8.89206	-8.89206	65535	65535	65535	65535	65535	65535	-8.19891	-8.89206	65535	65535	65535	65535	65535	-8.19891	-8.89206	65535	65535	-7.79345	-8.89206	-8.89206	-8.89206	65535	65535	65535	65535	65535	65535	65535	65535	65535	65535	65535	65535	65535	65535	-8.89206
-8.89206	65535	65535	65535	65535	65535	65535	-8.89206	65535	65535	-8.19891	65535	-8.89206	-8.89206	65535	65535	65535	65535	65535	65535	65535	65535	65535	65535	65535	65535	65535	-8.89206	65535	65535	65535	-8.89206	65535	65535	65535	65535	65535	65535	65535	65535	65535	65535	65535	65535	65535	65535	65535	65535	65535	-8.89206
-5.17849	-5.04191	-5.52477	-6.40715	-7.1003	-5.39555	-4.94082	-4.62938	-5.13086	-4.42615	-4.37027	-4.41472	-5.06342	-4.56133	-5.39555	-5.42633	-4.51003	-5.59622	-5.80102	-5.89633	-6.253	-5.63397	-5.84754	-5.63397	-5.00024	-5.55986	-6.81262	-6.18401	-5.75657	-6.81262	-6.94615	-5.80102	-5.52477	-6.18401	65535	-7.79345	65535	-6.253	-6.69484	-7.28262	-8.19891	-6.81262	-8.89206	65535	-5.25448	-6.40715	-6.253	-7.1003	-8.19891	-5.84754
-5.33671	-5.06342	-5.28114	-6.05885	-6.58948	-5.71401	-5.02086	-4.3812	-4.98004	-4.68737	-4.35946	-4.37027	-4.76493	-4.76493	-5.15439	-5.10787	-4.57457	-5.71401	-5.55986	-5.84754	-5.89633	-5.39555	-5.80102	-5.89633	-4.94082	-5.49086	-6.253	-6.05885	-5.49086	-6.94615	-6.49417	-5.3657	-5.39555	-5.94762	65535	-7.79345	65535	-5.89633	-6.81262	-7.50577	-8.19891	-6.69484	-8.89206	65535	-5.67319	-6.58948	-6.81262	-8.19891	-8.89206	-6.32711
-8.19891	65535	-8.89206	-8.89206	65535	65535	-8.89206	-7.79345	65535	-8.89206	-8.19891	-8.89206	-8.19891	-8.19891	-8.89206	-8.19891	65535	65535	65535	65535	-8.89206	-8.19891	-8.89206	-8.89206	65535	-8.89206	-7.79345	-7.79345	-8.19891	-8.89206	65535	-7.79345	-7.79345	65535	65535	65535	65535	65535	65535	65535	65535	65535	65535	65535	65535	65535	65535	65535	65535	65535
-6.94615	-6.81262	-7.1003	-8.19891	-7.79345	-7.79345	-8.89206	-8.19891	65535	-7.50577	-8.89206	-7.1003	-8.89206	-6.94615	-7.50577	-7.50577	-6.58948	-8.89206	-8.89206	65535	-8.89206	-8.19891	-7.79345	-8.89206	-7.79345	-7.79345	-8.19891	-8.89206	-8.19891	-8.19891	-8.89206	-7.79345	-7.50577	-7.79345	65535	-8.89206	65535	-8.19891	65535	65535	65535	65535	65535	65535	-7.79345	65535	65535	65535	65535	-8.89206
-8.89206	65535	-8.89206	-8.89206	-8.89206	65535	65535	-8.19891	65535	-8.89206	-7.28262	65535	-7.79345	-8.89206	-8.19891	-8.89206	65535	65535	65535	65535	-8.19891	-7.79345	65535	-8.89206	65535	-7.79345	-8.89206	-8.89206	-8.19891	-8.19891	-8.89206	-7.50577	-8.19891	-8.19891	65535	65535	65535	65535	65535	65535	65535	65535	65535	65535	65535	65535	65535	65535	65535	65535
-8.89206	-8.89206	-7.79345	-8.19891	-7.79345	65535	65535	-7.1003	-8.89206	65535	-6.94615	-8.19891	-7.79345	65535	-8.89206	-8.19891	65535	-8.19891	65535	65535	-6.81262	-6.81262	-8.89206	65535	65535	65535	-8.19891	-7.50577	-8.19891	65535	-7.79345	-7.28262	-8.89206	65535	65535	65535	65535	-8.89206	65535	65535	65535	65535	65535	65535	-8.89206	65535	65535	65535	65535	65535
65535	65535	65535	65535	-8.89206	65535	65535	-8.19891	65535	65535	-7.79345	-8.89206	-8.89206	65535	-8.89206	-8.89206	65535	65535	65535	65535	-8.89206	-8.89206	65535	65535	-8.89206	65535	65535	65535	-8.89206	65535	65535	65535	65535	65535	65535	65535	65535	65535	65535	65535	65535	65535	65535	65535	-8.89206	65535	65535	65535	65535	65535
65535	65535	65535	65535	-8.19891	65535	-8.19891	-8.89206	65535	65535	-6.81262	-8.89206	65535	-8.89206	65535	65535	65535	65535	65535	65535	-8.89206	-8.89206	65535	65535	65535	65535	65535	65535	65535	65535	65535	-8.89206	-7.50577	-8.89206	65535	65535	65535	65535	65535	65535	65535	65535	65535	65535	65535	65535	65535	65535	65535	65535
-3.92922	-4.71767	-4.76493	-5.80102	-6.00169	-4.49761	-4.51003	-4.20071	-4.10457	-3.43248	-4.34877	-4.04003	-4.81452	-3.63979	-5.52477	-6.00169	-5.06342	-5.45807	-6.18401	-6.32711	-5.71401	-5.55986	-6.00169	-6.253	-5.71401	-6.11947	-6.40715	-6.94615	-6.05885	-6.94615	-6.253	-5.84754	-6.40715	-6.32711	-8.89206	-5.0854	-6.49417	-4.94082	-5.75657	-6.00169	-5.3657	-6.32711	-7.28262	-6.69484	-3.44102	-4.62938	-4.71767	-5.25448	-7.50577	-4.10457
-8.89206	-8.89206	-8.19891	-8.89206	65535	-7.50577	-8.89206	65535	65535	-7.50577	65535	65535	-8.89206	-8.89206	65535	-8.89206	-8.89206	-8.89206	65535	65535	65535	65535	65535	65535	65535	-8.89206	-8.89206	65535	65535	65535	-7.79345	-8.89206	65535	-8.89206	-8.89206	65535	-8.19891	-8.89206	-8.89206	-8.19891	-8.89206	65535	-7.28262	-8.19891	-7.1003	-8.89206	-8.19891	-8.19891	-8.89206	-7.79345
-7.28262	-7.50577	-6.94615	-7.50577	-8.89206	-8.19891	-8.19891	-8.89206	65535	-7.79345	-8.19891	65535	-8.89206	-8.19891	65535	-8.89206	65535	-8.19891	-8.89206	-8.89206	-8.89206	-8.89206	-8.89206	65535	-8.89206	65535	-8.19891	-8.89206	65535	65535	-8.19891	-8.19891	-8.89206	-8.89206	-8.19891	65535	-8.89206	-7.79345	-8.89206	65535	-8.89206	65535	-7.79345	-8.19891	65535	-8.89206	65535	65535	65535	-8.19891
-7.28262	-7.28262	-7.1003	-7.50577	-8.19891	-7.50577	-7.50577	-8.89206	65535	-7.50577	-8.89206	65535	65535	-8.19891	65535	65535	65535	65535	65535	65535	65535	65535	-8.89206	65535	-8.89206	65535	-8.89206	-8.89206	65535	65535	-8.19891	65535	65535	65535	-7.50577	65535	65535	-7.79345	-8.89206	-8.19891	65535	65535	65535	65535	-8.19891	-8.89206	-8.89206	65535	65535	-8.19891
-7.79345	-8.19891	-8.19891	-8.89206	65535	-8.89206	-8.89206	-7.28262	-8.19891	-8.19891	-6.94615	-8.19891	-8.89206	-7.50577	65535	65535	-8.19891	-8.89206	-8.89206	-8.89206	-8.89206	-8.19891	-8.89206	-8.89206	-7.79345	-8.19891	65535	-8.89206	65535	65535	-7.28262	-8.89206	65535	65535	65535	65535	65535	-8.89206	-7.50577	-7.28262	65535	65535	65535	65535	-7.1003	-7.50577	-8.89206	-8.89206	65535	65535
-5.67319	-6.253	-5.59622	-6.69484	-8.89206	-6.81262	-6.81262	-6.69484	-6.81262	-5.04191	-6.40715	-7.1003	-7.50577	-5.49086	-8.89206	-7.79345	-7.28262	-7.1003	65535	-8.19891	65535	-8.19891	-7.50577	-8.19891	-7.1003	-8.19891	-7.79345	-8.19891	-8.19891	-8.89206	-8.19891	-7.50577	-8.19891	65535	65535	-7.50577	-7.28262	-5.75657	-6.69484	-5.94762	-6.253	-7.1003	-7.50577	-7.28262	-4.81452	-5.52477	-5.89633	-6.58948	65535	-5.63397
-5.52477	-6.253	-5.80102	-7.1003	-7.50577	-7.1003	-7.28262	-7.50577	-6.94615	-5.33671	-6.81262	-6.40715	-8.19891	-5.59622	-8.89206	65535	-6.81262	-7.79345	-8.89206	-8.89206	65535	65535	-8.89206	-8.89206	-7.79345	-8.89206	-7.79345	-7.79345	-7.79345	-8.89206	-8.19891	-7.79345	-8.19891	65535	65535	-6.94615	-8.19891	-6.00169	-6.69484	-6.05885	-6.32711	-7.28262	-7.79345	-7.79345	-4.90308	-5.94762	-6.18401	-6.94615	65535	-5.3657
65535	65535	65535	65535	65535	65535	65535	65535	65535	-8.89206	65535	65535	65535	65535	65535	65535	-8.89206	65535	65535	65535	65535	65535	65535	65535	65535	65535	65535	65535	65535	65535	65535	65535	65535	65535	65535	65535	65535	65535	65535	65535	65535	65535	65535	65535	-8.89206	65535	-8.89206	65535	65535	-8.89206
-7.50577	65535	-7.79345	-8.19891	65535	65535	-8.89206	65535	65535	65535	-8.19891	65535	-8.89206	-8.89206	65535	65535	65535	65535	65535	65535	65535	65535	65535	65535	65535	65535	-8.89206	65535	65535	-8.89206	65535	65535	65535	65535	65535	-8.89206	65535	-8.19891	-8.19891	-8.19891	-8.19891	65535	65535	65535	-7.50577	-7.1003	65535	-8.19891	-8.89206	-8.19891
-8.19891	65535	65535	65535	65535	-8.19891	65535	65535	-8.19891	65535	-7.28262	-7.79345	-8.89206	-8.19891	65535	65535	-8.89206	-8.89206	65535	-8.89206	-8.89206	-8.89206	65535	-8.19891	65535	-7.79345	65535	65535	65535	65535	-8.89206	-8.89206	-8.89206	-8.89206	65535	-8.89206	65535	-8.89206	-8.89206	-8.89206	65535	65535	-8.89206	65535	-7.79345	65535	65535	65535	65535	-8.89206
-6.94615	-7.50577	-6.69484	-8.89206	-8.89206	-8.19891	-8.19891	-8.19891	-8.19891	-6.81262	-8.89206	-7.50577	-8.89206	-7.50577	65535	65535	-7.1003	-7.79345	-8.89206	65535	-7.79345	-7.79345	-8.89206	65535	-8.89206	65535	-8.19891	-7.79345	65535	65535	-7.1003	-6.40715	65535	-7.1003	65535	-6.69484	65535	-6.32711	-6.94615	-6.94615	-6.81262	-7.79345	65535	-8.89206	-6.40715	-7.50577	-7.50577	-8.19891	65535	-7.28262
-4.71767	-5.63397	-5.55986	-7.50577	-6.94615	-5.89633	-5.49086	-4.83162	-4.78119	-4.32771	-4.94082	-4.71767	-5.10787	-4.62938	-5.89633	-6.11947	-5.89633	-6.00169	-6.94615	-6.40715	-6.253	-5.84754	-7.28262	-6.05885	-7.28262	-6.11947	-7.1003	-7.79345	-7.28262	-7.28262	-7.50577	-6.40715	-6.58948	-7.50577	-8.89206	-6.81262	-7.79345	-6.81262	-5.94762	-7.1003	-7.28262	-8.19891	65535	-8.89206	-4.76493	-6.253	-6.05885	-7.28262	-8.89206	-5.67319
-3.77407	-5.0854	-4.6154	-6.00169	-5.89633	-4.62938	-4.6154	-3.88143	-3.90163	-3.27893	-4.34877	-3.90846	-4.62938	-3.66631	-4.86671	-5.71401	-5.17849	-5.30854	-6.58948	-6.40715	-5.71401	-5.75657	-6.05885	-6.18401	-5.42633	-6.253	-6.11947	-5.71401	-5.59622	-6.49417	-6.05885	-5.17849	-5.75657	-6.253	-8.89206	-5.49086	-6.05885	-4.54826	-5.2285	-5.39555	-5.3657	-6.11947	-6.81262	-6.49417	-3.30107	-4.29694	-4.41472	-4.86671	-8.19891	-4.00926
65535	65535	-8.89206	65535	65535	65535	65535	65535	65535	65535	65535	65535	65535	65535	65535	65535	65535	65535	65535	65535	65535	65535	65535	65535	65535	65535	65535	65535	65535	65535	65535	65535	65535	65535	65535	65535	65535	-8.89206	65535	65535	65535	-8.89206	65535	65535	65535	65535	65535	65535	65535	65535
-4.09627	-5.42633	-4.86671	-6.81262	-5.84754	-5.02086	-5.20318	-4.16467	-4.34877	-3.62937	-4.90308	-4.34877	-4.86671	-4.07988	-5.15439	-6.05885	-5.67319	-5.94762	-7.1003	-7.1003	-6.69484	-6.49417	-6.49417	-6.94615	-5.84754	-7.50577	-6.69484	-6.40715	-6.11947	-7.1003	-6.49417	-5.71401	-6.00169	-6.40715	-8.89206	-5.75657	-6.253	-4.90308	-5.45807	-5.42633	-5.59622	-6.69484	-7.50577	-6.58948	-3.5402	-4.70241	-4.90308	-5.39555	-8.89206	-4.17356
-6.94615	-7.79345	-7.79345	-8.19891	-8.89206	-6.94615	-7.50577	-7.28262	-7.50577	-6.05885	-8.19891	-6.94615	-8.19891	-6.69484	-8.89206	65535	-6.81262	65535	65535	65535	65535	65535	65535	65535	-8.89206	65535	-8.19891	-8.89206	65535	65535	-8.19891	-7.28262	-8.89206	-8.89206	-8.19891	-6.94615	-8.89206	-7.50577	-6.32711	-6.94615	-7.50577	-8.19891	-8.19891	65535	-5.25448	-6.253	-6.94615	-6.69484	65535	-6.05885
-6.49417	-7.1003	-6.94615	-8.89206	65535	-6.94615	-8.89206	-7.50577	-7.79345	-6.05885	-7.79345	-7.50577	-8.19891	-6.49417	-8.89206	65535	-6.94615	-8.89206	-8.89206	65535	65535	65535	-8.89206	65535	-8.19891	-8.89206	-8.19891	-8.19891	-8.89206	65535	-8.19891	-7.50577	-8.89206	65535	-8.19891	-7.1003	-8.19891	-6.58948	-7.1003	-6.58948	-7.1003	-7.28262	-8.19891	-8.19891	-5.45807	-6.58948	-7.1003	-6.81262	65535	-6.18401
-4.12989	-5.45807	-5.10787	-6.49417	-6.40715	-5.06342	-5.2285	-4.18253	-4.2381	-3.78007	-4.71767	-4.26709	-4.71767	-4.04003	-5.10787	-5.80102	-5.59622	-5.59622	-6.94615	-6.94615	-6.49417	-6.58948	-6.58948	-6.94615	-5.84754	-6.40715	-6.58948	-6.00169	-6.00169	-6.81262	-6.253	-5.3657	-6.00169	-6.05885	65535	-5.59622	-6.40715	-5.2285	-5.89633	-5.63397	-5.89633	-6.58948	-6.94615	-6.69484	-3.81689	-4.79772	-5.06342	-5.49086	-8.89206	-4.34877
-6.94615	-7.79345	-7.1003	-8.89206	65535	-7.28262	65535	-8.89206	-8.89206	-7.28262	65535	-8.19891	65535	-7.28262	65535	65535	-7.50577	65535	-8.89206	65535	65535	65535	65535	65535	65535	65535	-8.89206	-8.89206	65535	65535	-8.89206	-8.19891	65535	65535	-8.89206	-8.19891	-8.19891	-7.1003	-7.79345	-7.50577	-7.79345	-8.19891	-8.19891	65535	-6.40715	-7.79345	-7.79345	-7.28262	65535	-7.79345
-4.27694	-5.45807	-5.42633	-6.81262	-6.32711	-4.67255	-4.86671	-4.33818	-4.32771	-3.6991	-4.62938	-4.2381	-4.76493	-4.04003	-5.75657	-6.11947	-5.28114	-5.49086	-6.253	-6.18401	-5.80102	-5.67319	-6.69484	-6.49417	-6.253	-6.00169	-6.81262	-6.69484	-6.05885	-6.253	-6.40715	-5.94762	-5.94762	-6.49417	-8.89206	-5.2285	-6.81262	-5.63397	-6.32711	-5.89633	-5.84754	-6.94615	-7.79345	-7.1003	-3.65562	-4.86671	-4.84901	-5.30854	-8.19891	-4.29694
-5.30854	-5.94762	-6.58948	-8.19891	-7.79345	-7.50577	-7.50577	-5.80102	-5.89633	-5.75657	-6.18401	-5.3657	-5.89633	-5.71401	-6.253	-6.18401	-5.89633	-7.1003	-7.79345	-8.89206	-7.1003	-6.58948	-7.28262	-7.28262	-6.58948	-6.69484	-7.79345	-8.19891	-8.19891	-8.89206	-7.1003	-6.49417	-8.19891	-7.79345	65535	-5.94762	-8.89206	-6.58948	-7.1003	-7.28262	-6.94615	65535	65535	-8.19891	-5.67319	-8.19891	-8.89206	-7.50577	65535	-5.63397
-4.79772	-5.33671	-5.39555	-6.32711	-3.31233	-3.97941	-3.68805	-4.6016	-5.10787	-3.98679	-3.61906	-5.42633	-5.28114	-4.90308	-6.32711	-6.49417	-5.52477	-5.3657	-6.81262	-6.81262	-5.06342	-5.2285	-6.40715	-5.67319	-5.30854	-5.89633	-6.49417	-6.81262	-5.67319	-6.69484	-6.94615	-5.89633	-5.45807	-5.55986	-6.32711	-4.98004	-5.55986	-4.98004	-4.73318	-4.56133	-4.76493	-6.49417	-5.67319	-5.94762	-2.80756	-2.86861	-4.94082	-3.9433	-5.59622	-4.6154
-5.02086	-5.84754	-5.75657	-6.69484	-3.98679	-4.07988	-4.13847	-4.65796	-4.79772	-3.83582	-4.05578	-5.17849	-5.28114	-4.81452	-6.40715	-6.81262	-5.80102	-5.30854	-6.69484	-6.81262	-5.0854	-5.17849	-6.49417	-5.71401	-5.3657	-5.75657	-6.05885	-6.32711	-5.71401	-7.1003	-6.94615	-6.18401	-5.67319	-6.11947	-6.58948	-5.71401	-5.71401	-5.80102	-5.33671	-5.45807	-5.52477	-7.1003	-6.58948	-6.81262	-3.06018	-3.47596	-5.00024	-4.33818	-6.32711	-5.02086
-6.40715	-7.79345	-7.79345	-8.19891	-3.56419	-4.94082	-4.35946	-5.55986	-6.00169	-4.96024	-4.24767	-6.32711	-6.18401	-6.05885	-7.28262	-8.89206	-6.94615	-6.253	-8.19891	-7.1003	-5.2285	-5.42633	-8.89206	-6.253	-6.58948	-6.18401	-8.19891	-8.19891	-6.40715	-8.89206	-8.19891	-6.94615	-6.69484	-6.94615	-6.81262	-6.253	-6.94615	-6.69484	-5.71401	-5.89633	-6.18401	65535	-7.79345	-8.19891	-3.83582	-4.30709	-6.58948	-5.20318	-6.81262	-5.80102
-5.49086	-6.40715	-5.94762	-7.28262	-3.27529	-4.49761	-3.95042	-5.28114	-6.253	-5.13086	-3.90846	-6.49417	-6.05885	-6.05885	-7.50577	-8.89206	-6.94615	-6.253	65535	-8.19891	-5.45807	-5.59622	-8.89206	-6.94615	-8.19891	-6.94615	-7.50577	-8.89206	-7.50577	-7.1003	-6.40715	-6.40715	-6.18401	-5.75657	-6.253	-4.74893	-5.59622	-5.04191	-4.64357	-4.19158	-4.54826	-6.69484	-5.15439	-5.89633	-3.27166	-2.98943	-5.94762	-4.11294	-5.63397	-5.02086
-6.40715	-7.28262	-8.19891	-8.89206	-5.59622	-6.18401	-6.49417	-6.18401	-6.40715	-5.63397	-6.32711	-6.18401	-7.28262	-6.49417	-8.89206	-7.79345	-6.69484	-7.79345	-8.19891	-8.19891	-7.79345	-7.50577	-8.89206	-7.50577	-7.79345	-7.50577	-7.79345	-7.28262	-7.28262	-8.89206	-7.28262	-6.94615	-7.79345	65535	-7.50577	-7.50577	-8.19891	-7.28262	-6.49417	-6.69484	-8.19891	-8.89206	-7.50577	-8.89206	-5.33671	-5.49086	-7.28262	-6.49417	-8.89206	-6.94615
-6.49417	-6.94615	-7.28262	-8.89206	65535	65535	65535	-8.19891	-8.89206	-8.89206	-8.89206	-8.19891	65535	-7.79345	-8.89206	65535	-7.50577	65535	65535	65535	65535	65535	-8.89206	65535	-8.89206	65535	-8.89206	65535	65535	65535	-7.79345	-8.19891	65535	-8.89206	-8.19891	-7.79345	65535	-7.28262	-8.19891	-7.79345	-7.50577	-8.19891	65535	65535	-7.50577	-6.94615	-8.89206	-8.19891	-8.89206	-7.79345
-5.75657	-6.69484	-6.58948	-7.50577	-2.57851	-3.6242	-3.34688	-4.81452	-5.0854	-4.04787	-3.21531	-5.89633	-5.49086	-5.42633	-6.69484	-6.94615	-6.94615	-5.33671	-8.19891	-6.69484	-4.71767	-4.96024	-8.89206	-5.94762	-6.49417	-5.80102	-7.79345	-8.19891	-5.84754	-6.81262	-7.28262	-6.11947	-5.42633	-5.71401	-6.11947	-5.15439	-5.49086	-5.55986	-4.56133	-4.68737	-5.06342	-7.28262	-5.67319	-6.18401	-2.65179	-2.99216	-4.92177	-4.01686	-6.00169	-4.6154
-5.10787	-5.25448	-5.33671	-6.18401	-5.00024	-4.42615	-4.84901	-4.78119	-4.94082	-4.25733	-4.21923	-4.62938	-5.33671	-4.94082	-6.253	-6.69484	-5.20318	-6.05885	-7.50577	-7.1003	-5.75657	-6.11947	-6.32711	-6.69484	-5.49086	-6.253	-6.40715	-6.32711	-5.89633	-7.28262	-7.28262	-6.40715	-6.49417	-6.94615	-7.50577	-5.45807	-6.05885	-5.59622	-5.20318	-5.33671	-5.49086	-6.69484	-7.79345	-7.1003	-3.36661	-3.75626	-5.17849	-4.65796	-6.69484	-4.86671
-4.94082	-5.71401	-5.63397	-6.94615	-5.75657	-5.75657	-5.89633	-6.18401	-6.49417	-5.28114	-5.75657	-5.63397	-7.28262	-5.3657	-7.50577	-6.94615	-5.67319	65535	-8.19891	-8.19891	-7.28262	-7.50577	-6.81262	-7.50577	-6.40715	-7.28262	-7.1003	-8.19891	-6.94615	-7.79345	-6.81262	-6.253	-6.81262	-7.50577	-8.19891	-5.80102	-7.28262	-5.15439	-6.05885	-5.71401	-5.71401	-6.69484	-7.1003	-6.69484	-4.78119	-4.6154	-6.11947	-6.05885	-7.50577	-5.15439
-6.81262	-6.81262	-6.94615	-7.79345	-3.17833	-4.6016	-4.31735	-5.3657	-5.67319	-4.51003	-3.88143	-6.05885	-6.05885	-5.75657	-6.94615	-7.28262	-6.49417	-5.84754	-7.79345	-7.28262	-5.10787	-5.28114	65535	-6.18401	-6.58948	-6.05885	-8.19891	-7.28262	-6.11947	-7.28262	-8.19891	-6.32711	-6.49417	-6.49417	-7.79345	-6.05885	-7.50577	-6.81262	-6.18401	-6.32711	-6.11947	-8.19891	-8.89206	-8.89206	-3.67713	-5.06342	-5.13086	-5.2285	-7.50577	-5.15439
-7.79345	-8.19891	-8.89206	65535	-5.49086	-6.40715	-6.253	-6.49417	-6.69484	-6.32711	-6.49417	-6.69484	-7.79345	-8.19891	-8.19891	-7.28262	-7.50577	-7.50577	-8.19891	-8.19891	-7.50577	-7.50577	65535	-7.50577	-7.50577	-7.1003	65535	-7.79345	-7.50577	65535	65535	-7.79345	65535	65535	65535	65535	65535	-8.19891	-7.50577	-8.19891	65535	65535	65535	65535	-6.32711	-6.69484	-8.19891	-8.89206	65535	-7.1003
-5.89633	-6.81262	-6.18401	-7.79345	-4.52261	-4.94082	-4.88473	-6.00169	-6.81262	-5.75657	-4.84901	-7.28262	-6.81262	-6.253	-7.50577	-8.19891	-7.79345	-7.28262	-8.89206	-8.89206	-7.1003	-7.50577	65535	-7.79345	-8.19891	-7.50577	-7.28262	-8.19891	-8.89206	-8.89206	-7.1003	-6.58948	-6.94615	-6.00169	-6.40715	-5.52477	-6.81262	-5.52477	-5.04191	-4.86671	-5.39555	-7.1003	-5.84754	-7.1003	-4.02453	-3.72158	-6.94615	-4.92177	-6.32711	-5.42633
-7.1003	-7.79345	-7.1003	-7.28262	-6.94615	-7.28262	-7.28262	-6.40715	-6.49417	-6.49417	-5.89633	-6.49417	-6.81262	-6.69484	-7.79345	-8.19891	-7.1003	-8.19891	-8.89206	-7.79345	-7.1003	-6.94615	-8.89206	-7.79345	-7.1003	-7.28262	-7.1003	-7.50577	-7.50577	-8.89206	-8.89206	-7.50577	-7.28262	-8.19891	65535	-7.28262	-8.89206	-7.50577	-7.1003	-8.19891	-8.89206	-8.19891	65535	-8.89206	-6.18401	-6.49417	-8.19891	-8.89206	65535	-6.81262
-6.05885	-5.67319	-5.63397	-6.11947	-5.59622	-6.00169	-6.49417	-5.02086	-5.84754	-6.11947	-4.65796	-4.86671	-5.39555	-5.67319	-6.11947	-6.00169	-5.42633	-5.3657	-6.00169	-6.49417	-5.55986	-5.2285	-6.58948	-5.49086	-5.3657	-5.20318	-6.00169	-6.253	-5.80102	-7.79345	-6.49417	-5.55986	-5.30854	-6.05885	65535	-7.28262	-8.19891	-6.49417	-7.28262	-8.89206	-8.19891	-7.28262	65535	65535	-5.49086	-7.79345	-8.19891	65535	-8.89206	-7.50577
-7.1003	-7.79345	-7.79345	-8.19891	-3.28259	-6.05885	-5.25448	-6.05885	-6.69484	-6.58948	-3.96481	-6.05885	-6.58948	-5.89633	-7.79345	-7.79345	-8.19891	-6.32711	-8.89206	65535	-5.06342	-5.75657	-7.50577	-7.1003	-7.79345	-7.28262	-7.28262	-7.50577	-6.94615	-8.19891	-8.89206	-7.28262	-7.1003	-7.79345	-8.89206	-6.94615	65535	-7.28262	-7.79345	-8.89206	-7.79345	-8.89206	65535	-8.89206	-6.05885	-8.19891	65535	-7.50577	65535	-6.32711
-6.94615	-7.50577	-7.28262	-8.19891	-3.59374	-6.81262	-4.84901	-6.00169	-7.28262	-7.1003	-3.15549	-6.81262	-6.94615	-6.81262	-8.19891	-8.19891	-8.19891	-5.33671	-7.79345	-7.50577	-4.01686	-4.44941	-7.50577	-6.32711	-7.28262	-6.69484	-7.50577	-7.1003	-7.1003	-8.89206	-8.19891	-6.94615	-6.81262	-8.89206	-8.89206	-7.1003	65535	-7.1003	-7.28262	-8.89206	-8.19891	-8.89206	65535	-8.89206	-6.49417	-8.89206	65535	-8.19891	65535	-6.81262
-7.50577	-8.19891	-8.89206	65535	-5.55986	-8.19891	-6.58948	-7.1003	-8.19891	-8.89206	-3.68258	-8.89206	-7.1003	65535	65535	65535	-7.79345	-5.71401	-8.19891	-8.89206	-3.87478	-4.31735	65535	-6.94615	-7.79345	-6.94615	65535	65535	65535	65535	-8.89206	-8.19891	-7.28262	-7.79345	65535	-8.89206	65535	-8.89206	65535	65535	65535	65535	65535	65535	-8.19891	65535	65535	65535	65535	-7.79345
-7.1003	-7.79345	-7.1003	-8.89206	-6.81262	-7.50577	-6.49417	-6.94615	-8.89206	-8.19891	-6.18401	-8.19891	-7.1003	65535	-8.89206	65535	-7.79345	-6.32711	-8.19891	-6.94615	-6.11947	-5.84754	-8.89206	-5.49086	-6.49417	-5.06342	-8.19891	-7.79345	-5.30854	-5.49086	-7.79345	-5.39555	-3.3908	-2.61167	-7.1003	-8.89206	65535	-6.32711	-6.81262	-7.79345	-6.40715	-8.89206	-8.89206	65535	-6.00169	-6.49417	65535	-8.89206	-7.79345	-8.19891
65535	65535	65535	65535	-7.50577	65535	-8.19891	65535	65535	65535	-7.79345	65535	65535	65535	65535	65535	65535	-8.89206	65535	65535	65535	65535	65535	65535	65535	65535	65535	65535	65535	65535	65535	65535	-8.89206	65535	65535	65535	65535	65535	65535	65535	65535	65535	65535	65535	65535	65535	65535	65535	65535	65535
65535	65535	65535	65535	-7.1003	65535	-8.19891	-8.89206	65535	65535	-7.50577	65535	-8.89206	65535	65535	65535	65535	-8.89206	65535	65535	-8.89206	-8.89206	65535	65535	65535	65535	65535	65535	65535	65535	65535	65535	-8.89206	65535	65535	65535	65535	65535	65535	-8.89206	-8.89206	65535	65535	65535	65535	65535	65535	65535	65535	65535
65535	65535	65535	65535	-7.1003	65535	-8.19891	65535	65535	65535	65535	-8.89206	65535	65535	65535	65535	-8.89206	65535	65535	65535	-8.89206	-8.89206	65535	65535	65535	65535	65535	65535	65535	65535	65535	65535	65535	65535	65535	65535	65535	65535	65535	65535	65535	65535	65535	65535	65535	65535	65535	65535	65535	65535
-8.19891	65535	65535	65535	-7.79345	-8.89206	65535	-8.89206	-8.89206	65535	-8.19891	-8.89206	-8.89206	65535	65535	65535	-8.89206	-8.89206	65535	65535	-8.89206	-8.89206	65535	65535	65535	65535	65535	65535	-8.19891	65535	65535	65535	-7.50577	-7.28262	65535	-8.89206	-8.89206	-8.89206	-8.89206	65535	65535	65535	65535	65535	65535	-8.89206	65535	65535	65535	65535
65535	65535	65535	65535	-7.50577	65535	-8.19891	65535	65535	65535	-7.28262	-8.89206	65535	65535	65535	65535	-8.89206	-8.89206	65535	65535	65535	65535	65535	65535	65535	65535	65535	65535	65535	65535	65535	65535	-8.89206	65535	65535	65535	65535	65535	65535	65535	65535	65535	65535	65535	65535	65535	65535	65535	65535	65535
-8.19891	-8.89206	-8.89206	-8.89206	-7.79345	65535	65535	65535	-8.89206	65535	-8.19891	-8.19891	65535	65535	65535	65535	-8.19891	-8.89206	65535	65535	-8.89206	-8.89206	65535	65535	65535	65535	65535	65535	65535	65535	65535	65535	65535	65535	65535	-8.89206	65535	-8.19891	65535	-8.19891	-8.19891	65535	65535	65535	-7.79345	-8.19891	65535	-8.89206	65535	-8.89206
65535	65535	65535	65535	-7.28262	65535	-8.19891	65535	65535	65535	-8.19891	-8.89206	65535	65535	65535	65535	-8.89206	65535	65535	65535	-8.89206	-8.89206	65535	65535	65535	65535	65535	65535	65535	65535	65535	65535	65535	65535	65535	65535	65535	65535	65535	65535	65535	65535	65535	65535	65535	65535	65535	65535	65535	65535
-8.89206	-8.89206	-8.89206	-8.89206	-7.50577	65535	-8.89206	65535	-8.89206	-8.89206	-8.19891	-7.79345	65535	65535	65535	65535	-7.79345	65535	65535	65535	65535	-8.89206	65535	65535	65535	65535	65535	65535	65535	65535	65535	65535	65535	65535	65535	-8.89206	65535	-8.89206	65535	65535	65535	65535	65535	65535	65535	65535	65535	65535	65535	-8.89206
65535	65535	65535	65535	-7.28262	65535	-8.19891	65535	65535	65535	-7.79345	65535	65535	65535	65535	65535	65535	65535	65535	65535	65535	65535	65535	65535	65535	65535	65535	65535	65535	65535	65535	65535	65535	65535	65535	65535	65535	65535	65535	65535	65535	65535	65535	65535	65535	65535	65535	65535	65535	65535
-8.89206	-8.89206	-8.19891	-8.89206	-8.89206	-8.89206	65535	65535	65535	65535	-8.89206	-8.89206	65535	-8.89206	65535	65535	65535	65535	65535	65535	-8.19891	65535	65535	65535	65535	65535	65535	65535	65535	65535	65535	65535	-8.89206	-8.89206	65535	65535	65535	-8.19891	65535	65535	65535	-8.89206	65535	65535	-8.89206	65535	65535	65535	65535	65535
-8.89206	-8.89206	-8.19891	65535	-8.19891	65535	-8.89206	-8.89206	-8.89206	65535	-6.69484	-8.89206	-8.89206	65535	-8.89206	-8.89206	65535	65535	65535	65535	-8.89206	65535	65535	65535	65535	65535	65535	65535	65535	65535	65535	65535	-8.89206	65535	65535	65535	65535	-8.89206	65535	65535	65535	-8.89206	65535	65535	-8.89206	65535	65535	65535	65535	65535
-8.89206	-8.89206	-8.89206	-8.89206	-7.79345	65535	-8.19891	65535	-8.89206	-8.89206	-6.58948	-8.89206	65535	-8.19891	65535	65535	65535	65535	65535	65535	-8.89206	-8.89206	65535	65535	65535	65535	-8.89206	65535	65535	65535	65535	65535	-8.89206	-8.89206	65535	65535	65535	65535	65535	65535	65535	65535	65535	65535	65535	65535	65535	65535	65535	-8.89206
65535	65535	65535	65535	65535	65535	65535	65535	65535	65535	-7.79345	-8.89206	65535	65535	65535	65535	-8.89206	65535	-8.89206	-8.89206	-8.89206	65535	65535	65535	-8.89206	65535	65535	65535	65535	65535	-8.89206	65535	65535	65535	65535	65535	65535	65535	65535	65535	65535	65535	65535	65535	65535	65535	65535	65535	65535	65535
65535	-8.89206	-8.89206	-8.89206	65535	-8.89206	65535	65535	65535	65535	-8.19891	65535	65535	65535	65535	65535	65535	65535	65535	65535	-8.19891	65535	65535	65535	65535	65535	65535	65535	65535	65535	65535	65535	65535	65535	65535	65535	65535	-8.89206	65535	65535	65535	65535	65535	65535	-8.89206	65535	65535	65535	65535	65535
-8.19891	-8.89206	-8.89206	-8.89206	65535	65535	65535	-8.89206	65535	-8.89206	-7.50577	65535	-8.89206	-8.19891	65535	65535	-8.89206	65535	65535	65535	-7.50577	-8.19891	-8.89206	65535	-8.89206	65535	-8.89206	-8.89206	65535	65535	-8.89206	-8.89206	65535	65535	65535	65535	65535	65535	65535	65535	65535	65535	65535	65535	65535	65535	65535	65535	65535	-8.89206
65535	65535	-8.19891	-8.19891	65535	65535	65535	-8.89206	65535	65535	-7.28262	65535	-8.89206	65535	65535	65535	65535	65535	65535	65535	-8.19891	-8.89206	65535	65535	65535	65535	-8.19891	-8.19891	65535	65535	65535	-7.50577	65535	65535	-8.89206	65535	65535	65535	65535	65535	65535	-8.19891	65535	65535	-8.89206	65535	65535	65535	65535	65535
65535	65535	65535	65535	-8.89206	65535	65535	-8.89206	65535	65535	65535	65535	65535	65535	65535	-8.89206	65535	65535	65535	65535	-8.89206	-8.89206	65535	65535	65535	65535	65535	65535	65535	65535	65535	65535	65535	65535	65535	65535	65535	65535	65535	65535	65535	65535	65535	65535	65535	65535	65535	65535	65535	65535
65535	65535	65535	65535	-8.89206	65535	65535	65535	65535	65535	65535	65535	65535	65535	65535	65535	65535	65535	65535	65535	65535	65535	65535	65535	65535	65535	65535	65535	65535	65535	65535	65535	65535	65535	65535	65535	65535	65535	65535	65535	65535	65535	65535	65535	65535	65535	65535	65535	65535	65535
65535	65535	65535	65535	-8.89206	65535	65535	65535	65535	65535	65535	65535	65535	65535	65535	65535	65535	65535	65535	65535	65535	65535	65535	65535	65535	65535	65535	65535	65535	65535	65535	65535	65535	65535	65535	65535	65535	65535	65535	65535	65535	65535	65535	65535	65535	65535	65535	65535	65535	65535
65535	-8.19891	-8.89206	-8.89206	-8.89206	-8.89206	-8.89206	65535	65535	65535	-8.89206	-8.89206	65535	65535	65535	65535	-8.89206	65535	65535	65535	-7.79345	-8.89206	65535	65535	65535	65535	-8.89206	65535	65535	65535	65535	65535	65535	65535	65535	65535	65535	-8.89206	-8.89206	65535	65535	65535	65535	65535	65535	-8.89206	65535	65535	65535	65535
-6.81262	-7.50577	-6.49417	-7.50577	-7.28262	-7.28262	-6.40715	-6.40715	-7.50577	-6.81262	-6.11947	-6.253	-6.81262	-6.69484	-7.50577	-7.79345	-6.32711	-7.28262	-7.1003	-7.79345	-6.32711	-6.40715	-7.1003	-7.1003	-5.94762	-6.69484	-7.79345	-7.50577	-6.94615	-7.50577	-8.19891	-6.81262	-6.69484	-6.81262	65535	-6.81262	65535	-6.49417	-7.28262	-7.50577	-7.50577	-7.50577	65535	65535	-6.69484	-7.79345	65535	65535	65535	-6.81262
-6.94615	-6.81262	-7.1003	-7.79345	-7.28262	-8.19891	-7.1003	-6.18401	-7.28262	-7.1003	-6.05885	-6.05885	-6.94615	-7.50577	-7.50577	-7.50577	-6.40715	-7.50577	-7.28262	-7.50577	-7.1003	-6.81262	-8.19891	-6.69484	-6.32711	-6.253	-8.89206	-7.28262	-6.81262	-7.50577	-8.89206	-6.58948	-7.79345	-7.50577	65535	-7.79345	65535	-7.50577	-8.19891	65535	-7.79345	-8.89206	65535	65535	-7.1003	-8.19891	65535	65535	65535	-7.28262
-7.28262	-7.1003	-6.94615	-7.50577	-7.79345	-8.89206	-7.28262	-6.32711	-8.19891	-7.28262	-6.32711	-6.253	-6.81262	-7.28262	65535	-7.79345	-6.40715	-7.1003	-7.50577	-8.89206	-6.32711	-6.58948	-8.19891	-7.28262	-7.1003	-6.81262	-8.19891	-7.50577	-6.94615	-7.79345	-8.89206	-7.28262	-7.28262	-7.1003	65535	-8.89206	65535	-7.79345	-8.89206	65535	-7.79345	-8.19891	65535	65535	-7.50577	-8.19891	65535	65535	65535	-7.28262
-7.79345	-7.79345	-8.19891	-8.89206	-8.19891	65535	65535	-8.19891	-8.89206	-8.19891	-6.94615	-7.50577	-8.89206	-8.89206	65535	-8.19891	-8.89206	-8.89206	-8.89206	-8.89206	-7.1003	-8.89206	-8.89206	-8.89206	-8.19891	65535	-8.89206	-7.79345	-8.19891	65535	-8.19891	-7.79345	65535	65535	65535	-8.89206	65535	65535	-8.19891	65535	-8.19891	65535	65535	65535	-8.89206	65535	65535	65535	65535	-8.89206
-8.89206	-8.89206	-8.89206	-8.89206	-8.89206	-8.89206	65535	-8.89206	65535	65535	-7.28262	-8.89206	-8.89206	65535	65535	65535	65535	65535	65535	65535	-7.28262	-7.79345	65535	-8.89206	-8.89206	-7.79345	-8.89206	-8.89206	-8.89206	-8.89206	65535	-8.19891	65535	65535	65535	65535	65535	65535	65535	65535	65535	-8.89206	65535	65535	-8.19891	65535	65535	65535	65535	65535
-8.89206	65535	-8.89206	-8.89206	65535	-7.79345	-8.89206	65535	65535	-7.79345	65535	65535	65535	-8.89206	65535	65535	65535	65535	65535	65535	65535	65535	65535	65535	65535	65535	-8.89206	65535	65535	65535	65535	65535	65535	65535	-8.89206	65535	-8.89206	65535	65535	65535	65535	65535	-7.79345	-8.19891	-7.28262	-8.89206	-8.19891	-8.19891	-8.89206	-8.19891
-8.89206	65535	-8.89206	-8.89206	65535	-7.79345	-8.89206	65535	65535	-7.79345	-8.89206	65535	65535	-8.89206	65535	65535	65535	65535	65535	65535	65535	65535	65535	65535	65535	65535	-8.89206	65535	65535	65535	65535	65535	65535	65535	65535	65535	65535	65535	65535	65535	65535	65535	-8.19891	-8.19891	-7.50577	65535	-8.19891	-8.89206	-8.89206	-8.19891
-7.28262	-7.28262	-7.50577	-7.79345	-6.94615	-6.94615	-6.32711	-6.58948	-8.19891	-7.1003	-6.18401	-6.94615	-7.50577	-7.50577	-8.89206	-8.19891	-7.1003	-7.28262	65535	-8.89206	-6.32711	-6.49417	-7.50577	-7.1003	-8.19891	-7.28262	-7.79345	-8.89206	-7.79345	-8.89206	-8.89206	-8.19891	-8.89206	-8.19891	-8.89206	65535	65535	-7.79345	-8.19891	-8.19891	65535	65535	65535	65535	-6.81262	-6.94615	65535	-8.89206	65535	-7.79345
-8.19891	-8.19891	-8.19891	-8.19891	-6.69484	-6.81262	-6.69484	-6.94615	-7.28262	-6.94615	-5.71401	-6.32711	-7.1003	-7.50577	-7.79345	-8.89206	-6.69484	-7.28262	-7.28262	-7.79345	-6.11947	-6.00169	-7.50577	-7.28262	-7.28262	-6.81262	-7.79345	65535	65535	65535	-8.89206	-8.19891	65535	-7.1003	65535	-8.89206	65535	-8.89206	65535	65535	-8.89206	65535	65535	65535	-6.69484	65535	65535	-8.89206	65535	-8.89206
-6.94615	-7.79345	-8.19891	-8.89206	-7.79345	-7.79345	-7.1003	-6.81262	-8.89206	-7.79345	-5.71401	-7.28262	-6.94615	-8.19891	-8.89206	-8.89206	-7.79345	-6.49417	-7.79345	-7.28262	-5.75657	-6.32711	-7.79345	-7.1003	-7.50577	-6.69484	-7.50577	-7.50577	-8.89206	65535	-8.19891	-7.79345	-7.79345	-7.79345	-8.89206	-7.79345	65535	-8.19891	-8.89206	65535	65535	65535	65535	65535	-7.28262	-8.89206	65535	-8.89206	65535	-6.94615
-8.89206	-8.89206	65535	65535	65535	65535	65535	65535	65535	65535	-8.19891	-8.89206	65535	65535	65535	65535	65535	65535	65535	65535	-8.19891	-8.19891	65535	65535	65535	65535	-8.89206	65535	65535	65535	-8.89206	-8.89206	-8.19891	-8.19891	65535	65535	65535	65535	65535	65535	65535	65535	65535	65535	65535	-8.89206	65535	65535	65535	65535
65535	65535	65535	65535	-7.79345	65535	-8.89206	-8.89206	65535	65535	-8.89206	-8.89206	-8.89206	65535	65535	65535	-8.89206	65535	65535	65535	65535	65535	65535	65535	65535	65535	65535	65535	65535	65535	65535	65535	-8.89206	65535	65535	65535	65535	65535	65535	-8.89206	-8.89206	65535	65535	-8.89206	65535	65535	65535	65535	65535	-8.89206
65535	65535	65535	65535	-8.89206	-8.89206	-8.89206	65535	-8.89206	65535	-7.79345	65535	65535	65535	65535	65535	65535	65535	65535	65535	65535	65535	65535	65535	65535	65535	65535	65535	65535	65535	65535	65535	-8.89206	65535	65535	65535	65535	65535	65535	-8.89206	-8.89206	65535	65535	65535	-8.89206	65535	65535	65535	65535	65535
-8.89206	65535	65535	65535	-8.19891	-8.89206	-8.89206	65535	65535	65535	-8.19891	-8.89206	65535	65535	65535	65535	-8.89206	65535	65535	65535	-8.89206	-8.19891	65535	65535	65535	65535	65535	65535	65535	65535	65535	65535	65535	65535	65535	-8.89206	65535	65535	-8.89206	-8.89206	-8.19891	65535	65535	65535	-8.19891	-8.89206	65535	-8.89206	65535	-8.89206
-7.79345	65535	-8.19891	65535	-6.69484	-7.79345	-7.79345	-8.19891	-8.19891	65535	-7.50577	-8.89206	-8.89206	65535	65535	65535	-8.89206	-8.19891	65535	65535	-7.79345	-7.50577	65535	-8.89206	-8.89206	-8.89206	-8.89206	-8.89206	-8.19891	65535	-8.89206	65535	-6.94615	-6.94615	65535	-8.89206	65535	-7.50577	-8.19891	-8.19891	-8.19891	65535	-8.89206	65535	-7.28262	-7.50577	65535	65535	-8.89206	-8.89206
65535	65535	65535	65535	-8.89206	65535	65535	65535	65535	65535	-8.19891	-8.19891	65535	65535	65535	65535	-8.19891	65535	65535	65535	-8.89206	-8.19891	65535	65535	65535	65535	65535	65535	65535	65535	65535	65535	65535	65535	65535	-8.89206	-8.89206	65535	-8.19891	65535	-8.89206	65535	65535	65535	-8.89206	65535	65535	65535	65535	65535
65535	65535	65535	65535	-8.19891	65535	-8.89206	-8.89206	65535	65535	-8.19891	65535	-8.89206	65535	65535	65535	65535	65535	65535	65535	-8.89206	-8.89206	65535	65535	65535	65535	65535	65535	65535	65535	65535	65535	65535	65535	65535	65535	65535	65535	65535	-8.89206	-8.89206	65535	65535	65535	65535	65535	65535	65535	65535	65535
-8.89206	65535	65535	65535	-7.28262	65535	65535	65535	-8.89206	65535	-8.19891	-7.79345	65535	65535	65535	65535	-7.79345	65535	65535	65535	-8.89206	65535	65535	65535	65535	65535	65535	65535	65535	65535	65535	65535	65535	65535	65535	65535	65535	65535	65535	-8.89206	-8.89206	65535	65535	65535	-8.19891	-8.89206	65535	-8.89206	65535	-8.89206
65535	65535	65535	65535	-6.94615	65535	-8.19891	65535	65535	65535	-7.28262	-8.19891	65535	65535	65535	65535	-8.19891	65535	65535	65535	-8.89206	65535	65535	65535	65535	65535	65535	65535	65535	65535	65535	65535	65535	65535	65535	65535	65535	65535	65535	65535	65535	65535	65535	65535	65535	65535	65535	65535	65535	65535
-8.89206	65535	-8.89206	65535	-8.89206	-8.89206	65535	65535	65535	65535	-7.50577	-8.89206	65535	-8.89206	65535	65535	65535	65535	65535	65535	-7.79345	65535	65535	65535	65535	65535	65535	65535	65535	65535	-8.89206	-8.89206	-8.89206	-8.89206	65535	65535	65535	65535	-8.89206	65535	65535	-8.89206	65535	65535	-8.89206	65535	65535	65535	65535	65535
65535	65535	65535	65535	-8.89206	65535	65535	65535	65535	65535	-8.19891	65535	65535	65535	65535	65535	65535	65535	65535	65535	-8.89206	65535	65535	65535	65535	65535	65535	65535	65535	65535	65535	65535	65535	65535	65535	65535	65535	65535	65535	65535	65535	65535	65535	65535	65535	65535	65535	65535	65535	65535
65535	65535	65535	65535	-8.89206	65535	65535	65535	65535	65535	-8.19891	65535	65535	65535	65535	65535	65535	65535	65535	65535	65535	65535	65535	65535	65535	65535	65535	65535	65535	65535	65535	65535	65535	65535	65535	65535	65535	65535	65535	65535	65535	65535	65535	65535	-8.89206	65535	65535	65535	65535	65535
-8.89206	-8.89206	-8.89206	-8.89206	-8.19891	65535	-8.19891	-8.19891	-8.89206	-8.89206	-6.40715	65535	65535	-8.89206	65535	-8.89206	65535	65535	65535	65535	-7.79345	-8.19891	65535	65535	65535	65535	-8.89206	65535	-8.89206	65535	65535	-8.89206	-8.89206	65535	65535	65535	65535	65535	65535	65535	65535	65535	65535	65535	65535	-8.89206	65535	65535	65535	-8.89206
65535	65535	65535	65535	-7.79345	65535	-8.89206	-8.89206	65535	65535	-8.19891	65535	65535	65535	65535	-8.89206	65535	65535	65535	65535	-7.28262	-8.19891	65535	65535	65535	65535	-8.89206	-8.89206	65535	65535	65535	65535	65535	65535	65535	65535	65535	65535	-8.89206	65535	65535	65535	65535	65535	65535	-8.89206	65535	65535	65535	65535
65535	-8.89206	-8.19891	-8.89206	-8.19891	65535	-8.89206	-7.79345	65535	65535	-6.69484	65535	-8.89206	65535	65535	-8.89206	65535	65535	65535	65535	-7.50577	-8.19891	65535	65535	65535	65535	-8.89206	65535	-8.89206	65535	-8.89206	-8.19891	-8.89206	65535	65535	65535	65535	65535	-8.89206	65535	65535	-8.89206	65535	65535	65535	-8.89206	65535	65535	65535	65535
-4.11294	-4.71767	-4.94082	-5.89633	-6.40715	-5.39555	-4.86671	-4.20071	-4.39225	-3.82947	-4.67255	-4.15586	-4.74893	-3.97941	-5.55986	-5.55986	-4.65796	-5.84754	-5.84754	-5.94762	-7.28262	-6.40715	-5.80102	-7.28262	-5.04191	-5.94762	-6.05885	-5.89633	-5.75657	-7.1003	-6.32711	-5.55986	-6.49417	-6.69484	-8.89206	-5.25448	-7.1003	-4.88473	-4.90308	-5.67319	-5.42633	-6.49417	-8.19891	-7.50577	-4.20071	-5.55986	-5.42633	-6.253	-7.28262	-4.57457
-4.49761	-5.30854	-5.17849	-6.40715	-6.94615	-6.253	-5.59622	-4.86671	-5.30854	-4.68737	-5.52477	-4.70241	-5.3657	-4.84901	-5.80102	-5.63397	-5.00024	-5.94762	-6.253	-6.49417	-5.84754	-5.67319	-6.05885	-6.69484	-5.25448	-5.89633	-6.05885	-5.59622	-5.80102	-6.69484	-6.40715	-5.3657	-6.32711	-6.58948	65535	-5.55986	65535	-5.0854	-5.75657	-6.18401	-6.11947	-6.32711	65535	-8.89206	-5.0854	-6.69484	-6.49417	-7.1003	-8.19891	-5.13086
-5.49086	-6.40715	-6.94615	-8.89206	65535	-7.79345	-7.28262	-5.59622	-5.71401	-5.59622	-6.49417	-5.45807	-6.11947	-5.84754	-6.94615	-6.81262	-6.32711	-7.1003	-7.50577	-7.79345	-7.28262	-7.28262	-8.19891	65535	-7.50577	-8.89206	-7.50577	-7.28262	-8.19891	-8.89206	-7.79345	-6.94615	-7.79345	-7.79345	65535	-5.59622	65535	-6.11947	-6.40715	-6.58948	-6.18401	-8.19891	65535	-8.19891	-5.71401	-8.89206	-6.69484	-8.89206	65535	-5.45807
-6.81262	-8.19891	-6.94615	-7.79345	-8.19891	-7.50577	-8.19891	-7.79345	-8.89206	-7.28262	-6.49417	-7.50577	-7.79345	-6.94615	-8.19891	-7.79345	-7.50577	-6.94615	-8.89206	65535	-6.253	-6.49417	-8.89206	-7.28262	-8.19891	-7.1003	-8.19891	-8.19891	-8.19891	-7.79345	-8.19891	-7.79345	-7.1003	-6.94615	65535	-8.89206	65535	-7.1003	65535	-8.89206	65535	-7.50577	65535	65535	-7.28262	65535	65535	65535	65535	-7.79345
-7.50577	-8.89206	65535	65535	65535	-8.89206	-8.19891	-8.89206	-7.79345	-7.79345	65535	-7.79345	-8.89206	-7.50577	-8.19891	-8.19891	-8.89206	65535	-8.89206	-8.89206	-8.89206	-8.89206	65535	65535	65535	65535	65535	65535	65535	65535	65535	65535	65535	65535	65535	65535	65535	-8.19891	65535	65535	65535	65535	65535	65535	-8.89206	-8.89206	65535	65535	65535	-7.79345
-7.1003	-7.79345	-7.1003	-8.89206	-8.19891	-8.19891	-7.79345	-6.94615	-8.19891	-7.1003	-7.1003	-8.19891	-6.94615	-7.28262	-7.79345	-8.19891	-7.79345	-6.94615	-8.19891	-8.89206	-7.1003	-7.50577	-8.89206	-8.19891	-8.19891	-7.79345	-8.89206	65535	-8.89206	65535	-7.79345	-8.19891	-8.19891	-8.89206	-8.89206	65535	65535	-7.50577	-8.19891	65535	-8.19891	65535	65535	-8.89206	-8.19891	65535	65535	65535	65535	-7.28262
-6.69484	-7.1003	-6.69484	-7.1003	-7.79345	-7.1003	-7.1003	-7.28262	-8.89206	-7.1003	-6.49417	-7.79345	-8.89206	-6.69484	-8.89206	-8.89206	-7.50577	-7.79345	-8.89206	-8.89206	-7.50577	-8.19891	-7.79345	65535	-7.28262	-8.19891	-7.28262	-7.50577	-7.28262	-8.89206	-6.58948	-7.1003	-8.19891	-8.19891	-8.19891	65535	65535	-7.28262	-8.19891	-8.19891	65535	-8.89206	65535	-8.19891	-7.28262	-8.89206	65535	65535	65535	-8.19891
-6.11947	-8.19891	-6.40715	-8.89206	-6.58948	-7.28262	-6.81262	-8.19891	-7.79345	-7.50577	-7.1003	-7.79345	-7.79345	-8.89206	65535	-8.89206	-8.89206	-7.1003	65535	65535	-6.58948	-6.81262	65535	-7.1003	-7.50577	-5.94762	-7.1003	-8.19891	-5.71401	-5.49086	-7.28262	-5.42633	-4.88473	-4.05578	-6.32711	-6.58948	-5.71401	-6.00169	-4.73318	-4.43771	-5.67319	-6.58948	-4.39225	-5.80102	-5.80102	-4.51003	-7.79345	-5.49086	-6.00169	-6.81262
-5.89633	-6.94615	-6.18401	-8.19891	-6.81262	-6.81262	-6.58948	-6.81262	65535	-7.28262	-6.32711	-8.89206	-6.94615	-8.89206	-8.89206	-8.89206	-7.50577	-7.1003	-7.79345	-8.19891	-6.81262	-6.94615	65535	-7.50577	-8.19891	-6.40715	-7.79345	-8.89206	-6.11947	-5.52477	-7.79345	-5.80102	-4.86671	-5.0854	-6.05885	-6.253	-5.52477	-5.75657	-4.42615	-4.02453	-5.42633	-6.81262	-4.22862	-5.39555	-5.80102	-4.42615	-8.89206	-5.17849	-5.52477	-6.32711
-5.89633	-6.94615	-6.11947	-8.19891	-6.05885	-6.40715	-5.89633	-6.00169	-8.19891	-7.28262	-5.45807	65535	-6.32711	-8.89206	-8.89206	-8.19891	-7.28262	-6.253	-7.28262	-7.50577	-6.253	-6.253	-8.89206	-5.75657	-6.81262	-5.28114	-7.28262	-7.50577	-5.17849	-4.90308	-6.94615	-4.96024	-3.98679	-3.97941	-6.69484	-5.94762	-6.32711	-5.80102	-4.67255	-4.92177	-5.67319	-6.69484	-5.0854	-7.1003	-5.80102	-4.56133	65535	-5.71401	-5.71401	-6.58948
65535	65535	65535	65535	65535	65535	65535	65535	65535	65535	65535	65535	65535	65535	65535	65535	65535	65535	65535	65535	65535	65535	65535	65535	65535	65535	65535	65535	65535	65535	65535	-8.89206	65535	65535	65535	65535	65535	65535	65535	65535	65535	65535	65535	65535	65535	65535	65535	65535	65535	65535
-6.58948	-7.50577	-6.81262	-8.89206	-5.94762	-5.94762	-5.67319	-5.80102	-7.28262	-6.94615	-5.3657	-8.19891	-5.89633	-8.89206	-8.19891	-7.79345	-8.19891	-5.84754	-7.50577	-5.89633	-6.18401	-5.71401	65535	-5.63397	-7.50577	-5.2285	-8.89206	-7.28262	-4.84901	-5.04191	-7.1003	-4.6154	-3.66095	-3.90163	65535	-8.19891	-8.19891	-6.94615	-7.28262	-7.1003	-7.50577	-7.79345	-7.50577	-8.19891	-5.59622	-5.59622	65535	-8.19891	-7.28262	-7.50577
65535	65535	65535	65535	65535	65535	65535	65535	65535	65535	65535	65535	65535	65535	65535	65535	65535	65535	65535	65535	65535	65535	65535	65535	65535	65535	65535	65535	65535	65535	65535	65535	65535	65535	65535	65535	65535	65535	65535	65535	65535	65535	-8.89206	-8.19891	65535	65535	65535	65535	65535	65535
-7.50577	-8.19891	-7.79345	-8.89206	-6.94615	-8.19891	-8.19891	-7.1003	65535	-8.19891	-6.49417	65535	-7.28262	65535	65535	-8.89206	-8.19891	-6.94615	-8.89206	-6.94615	-6.81262	-6.40715	65535	-6.49417	-8.19891	-6.81262	-8.89206	-8.89206	-6.32711	-7.50577	-8.19891	-6.58948	-5.33671	-5.67319	-8.19891	-7.79345	-8.89206	-6.69484	-8.89206	-8.19891	-7.1003	-7.50577	-8.19891	-8.89206	-7.50577	-6.94615	65535	-8.89206	-8.89206	-7.50577
-6.94615	-7.79345	-7.28262	-8.89206	-8.89206	65535	65535	-8.89206	65535	-7.79345	-7.50577	65535	65535	65535	65535	65535	-8.19891	-7.79345	65535	65535	-8.89206	-8.19891	65535	-7.28262	-8.19891	65535	-8.19891	-8.89206	-7.28262	-8.89206	-8.89206	-6.69484	-6.11947	-6.253	-8.89206	-8.89206	65535	-7.28262	-8.19891	-8.19891	-8.19891	-7.50577	-8.19891	-8.19891	-8.19891	-7.1003	65535	-7.79345	-8.89206	-7.50577
-8.19891	-8.89206	-8.89206	65535	-6.94615	-7.79345	-7.79345	-7.79345	65535	-8.19891	-6.49417	65535	-8.19891	65535	65535	65535	-8.89206	-7.50577	65535	-7.79345	-7.79345	-7.28262	65535	-6.94615	65535	-7.1003	65535	65535	-6.32711	-6.94615	65535	-6.18401	-4.92177	-5.59622	65535	-8.89206	65535	-8.19891	65535	65535	65535	65535	65535	-8.89206	-6.49417	-7.50577	-8.89206	-8.89206	-8.89206	-8.19891
-7.28262	-8.19891	-6.94615	-8.19891	-7.1003	-8.89206	65535	-8.19891	65535	-8.89206	-7.50577	-8.89206	-8.19891	65535	65535	65535	-7.79345	-8.89206	65535	65535	-7.79345	-7.50577	-8.89206	65535	-8.89206	-8.89206	-8.89206	65535	65535	65535	65535	65535	-8.19891	-7.79345	65535	-7.50577	65535	-6.81262	-7.50577	-7.79345	-7.79345	-8.19891	-8.19891	-8.19891	-7.28262	-7.28262	65535	-7.79345	-8.89206	-7.50577
-7.28262	-8.89206	-7.28262	65535	-6.81262	-8.19891	-8.19891	-8.89206	65535	-7.79345	-7.50577	-8.89206	65535	65535	65535	65535	-8.19891	-8.89206	65535	65535	-8.19891	-7.28262	65535	-6.94615	-8.89206	-8.19891	65535	65535	-7.79345	-7.79345	65535	-7.1003	-6.81262	-6.81262	65535	-7.50577	65535	-7.1003	-7.50577	-7.79345	-8.89206	-8.89206	-8.89206	-8.19891	-6.69484	-7.28262	-8.89206	-7.79345	65535	-7.1003
65535	65535	65535	65535	65535	65535	65535	65535	65535	65535	65535	65535	65535	65535	65535	65535	65535	65535	65535	65535	65535	-8.89206	65535	-8.89206	65535	65535	65535	65535	65535	65535	-8.89206	65535	65535	65535	65535	65535	65535	65535	65535	65535	65535	65535	-8.89206	-8.89206	65535	65535	65535	65535	65535	65535
65535	65535	-8.89206	-8.89206	-7.79345	65535	65535	65535	65535	65535	65535	65535	65535	65535	65535	65535	65535	65535	65535	65535	-8.89206	-8.89206	65535	-8.89206	65535	65535	-8.89206	-8.89206	65535	65535	-8.19891	-8.19891	65535	65535	65535	65535	65535	-8.89206	65535	-8.89206	-8.19891	-8.89206	65535	65535	65535	65535	65535	65535	65535	65535
-8.19891	65535	-8.89206	65535	-8.89206	-8.89206	-8.89206	-8.89206	65535	65535	-8.89206	65535	-8.89206	-8.89206	65535	65535	65535	65535	65535	65535	65535	65535	65535	65535	65535	-8.89206	65535	65535	65535	65535	65535	65535	65535	65535	-7.50577	-8.19891	-8.89206	-8.89206	-8.89206	-8.89206	-8.89206	65535	-7.79345	-7.79345	65535	-8.89206	65535	65535	-8.89206	-8.89206
-7.1003	-8.19891	-6.32711	65535	-8.89206	-8.19891	-8.89206	-8.19891	65535	-8.19891	-7.50577	-8.89206	-8.19891	-7.79345	65535	65535	-7.79345	65535	65535	65535	-7.50577	-7.28262	-7.79345	-6.81262	65535	-6.58948	-7.79345	65535	65535	-8.89206	65535	65535	-7.79345	-7.50577	-7.50577	-7.79345	-8.19891	-6.81262	-7.1003	-8.89206	-6.94615	-8.89206	-6.81262	-7.79345	-8.19891	-7.79345	-8.89206	-8.89206	-8.89206	-7.79345
-7.79345	65535	-8.89206	-8.89206	65535	-8.19891	65535	-7.50577	65535	-7.50577	-8.89206	-8.89206	-8.19891	-8.89206	65535	65535	65535	65535	65535	65535	65535	65535	65535	65535	65535	65535	-8.89206	65535	65535	65535	-8.89206	-8.89206	65535	65535	-7.1003	-8.19891	-7.79345	65535	-8.89206	65535	-8.89206	65535	-6.81262	-8.89206	-7.28262	-8.19891	-8.19891	-8.89206	-8.89206	-7.79345
-8.89206	65535	65535	65535	65535	-8.19891	65535	65535	65535	-7.79345	-8.89206	65535	-8.89206	-8.89206	65535	65535	65535	65535	65535	65535	65535	65535	65535	65535	65535	65535	65535	65535	65535	65535	65535	65535	-7.50577	65535	-7.28262	65535	-8.19891	65535	65535	65535	65535	65535	-6.94615	-8.19891	-7.50577	-8.89206	-8.19891	-8.89206	-8.89206	-8.19891
65535	65535	65535	65535	65535	-8.19891	65535	65535	65535	-8.19891	65535	65535	65535	65535	65535	65535	65535	65535	65535	65535	65535	65535	65535	65535	65535	65535	65535	65535	65535	65535	65535	65535	65535	65535	-7.28262	65535	-8.89206	65535	65535	65535	65535	65535	-7.50577	65535	-7.79345	65535	-8.19891	-8.89206	-8.89206	-8.89206
-8.89206	65535	65535	65535	65535	-8.19891	65535	65535	65535	-7.79345	65535	65535	65535	-8.89206	65535	65535	65535	65535	65535	65535	65535	65535	65535	65535	65535	65535	65535	65535	65535	65535	65535	65535	65535	65535	-8.89206	65535	65535	65535	65535	65535	65535	65535	-7.79345	-8.89206	-7.50577	65535	-8.19891	-8.89206	-8.89206	-8.19891
65535	-8.89206	-8.89206	65535	-5.63397	-8.89206	-7.1003	-8.89206	65535	65535	-4.70241	-8.89206	-8.19891	65535	-8.89206	-8.89206	-8.19891	-5.80102	65535	65535	-3.52609	-3.84221	65535	-8.89206	-8.89206	65535	65535	-8.89206	-8.19891	65535	-8.89206	-7.79345	65535	-8.19891	65535	-8.89206	65535	-8.89206	65535	65535	-8.89206	65535	65535	65535	-8.19891	-8.19891	65535	-8.89206	65535	65535
-8.89206	65535	-8.89206	-8.89206	-5.84754	-8.19891	-6.94615	-8.89206	65535	65535	-5.13086	65535	65535	65535	65535	65535	65535	-6.69484	65535	-8.89206	-4.56133	-5.25448	65535	-8.89206	-8.89206	-7.79345	-8.89206	65535	-8.19891	65535	65535	-7.79345	65535	-6.81262	65535	65535	65535	65535	65535	65535	65535	65535	65535	65535	-6.81262	-8.19891	65535	-8.89206	-8.89206	-8.89206
65535	65535	65535	65535	-6.32711	65535	65535	65535	65535	65535	-7.50577	65535	65535	65535	65535	65535	65535	-8.89206	65535	65535	-5.84754	-5.80102	65535	65535	65535	65535	65535	65535	65535	-8.89206	-8.89206	-8.89206	65535	65535	65535	-8.89206	65535	-8.89206	65535	65535	-8.89206	65535	65535	65535	65535	-8.89206	65535	-8.89206	-8.89206	65535
-7.28262	-8.19891	-7.79345	-8.19891	-6.49417	-8.19891	-6.81262	-8.89206	65535	-8.89206	-5.75657	-8.89206	65535	65535	65535	65535	65535	-6.05885	65535	-8.19891	-5.00024	-6.11947	65535	-8.19891	65535	-7.50577	-7.79345	-8.89206	-6.94615	-8.19891	65535	-6.69484	-4.81452	-4.57457	-8.19891	-7.79345	65535	-7.79345	-8.19891	-8.89206	-8.19891	-8.19891	65535	65535	-6.05885	-7.50577	65535	-8.19891	-8.19891	-7.50577
-8.19891	-8.89206	65535	-8.89206	-6.18401	-8.89206	-6.81262	65535	65535	-8.89206	-6.253	65535	65535	65535	65535	65535	65535	-7.79345	65535	65535	-5.59622	-5.89633	65535	65535	-8.19891	65535	-7.79345	-8.89206	-7.79345	-8.19891	-8.19891	-7.50577	-8.19891	-7.28262	65535	-7.50577	65535	-8.19891	65535	-8.89206	-8.19891	-8.89206	65535	65535	-7.28262	65535	65535	-8.89206	-8.89206	-7.50577
65535	65535	65535	65535	-7.28262	-8.89206	-8.89206	65535	65535	65535	-7.1003	65535	65535	65535	65535	65535	65535	65535	65535	65535	-6.69484	-6.58948	65535	65535	65535	65535	-8.89206	-8.89206	65535	65535	-8.19891	-8.89206	65535	65535	65535	-8.89206	-8.89206	65535	-8.19891	65535	-8.89206	65535	65535	65535	-8.89206	65535	65535	65535	65535	65535
-7.79345	-8.89206	-8.19891	65535	-7.79345	65535	-8.89206	-8.19891	-8.89206	65535	-8.19891	-8.89206	-8.89206	65535	65535	65535	65535	-8.89206	65535	65535	-7.50577	-7.50577	65535	65535	65535	65535	-8.89206	-8.89206	65535	65535	-8.89206	65535	-8.19891	-8.19891	65535	-8.19891	65535	-7.79345	-8.89206	65535	65535	65535	65535	65535	-8.89206	-8.19891	65535	65535	65535	-8.19891
65535	-8.19891	-7.79345	65535	65535	-8.89206	-8.89206	65535	65535	-8.89206	-8.19891	-6.81262	-8.89206	-8.89206	-8.19891	65535	-7.79345	65535	65535	65535	-8.89206	-8.89206	65535	-8.89206	65535	65535	65535	-8.89206	65535	65535	65535	-8.89206	65535	-8.89206	65535	65535	65535	65535	65535	65535	65535	65535	65535	65535	65535	65535	65535	65535	65535	65535
65535	65535	65535	65535	65535	65535	65535	-8.89206	65535	65535	-8.89206	65535	-8.89206	65535	65535	65535	65535	65535	65535	65535	65535	65535	65535	65535	65535	65535	65535	-8.89206	65535	65535	65535	-8.89206	65535	65535	65535	65535	65535	65535	65535	65535	65535	65535	65535	65535	65535	65535	65535	65535	65535	65535
65535	65535	65535	65535	65535	65535	65535	65535	65535	-8.89206	-8.89206	65535	65535	-8.19891	65535	65535	-8.89206	65535	65535	65535	65535	65535	65535	65535	65535	65535	65535	65535	65535	65535	65535	65535	65535	-8.89206	65535	65535	65535	65535	65535	65535	65535	65535	65535	65535	65535	65535	65535	65535	65535	65535
65535	65535	65535	65535	65535	65535	65535	65535	65535	65535	-8.19891	65535	65535	65535	65535	65535	65535	65535	65535	65535	-8.89206	65535	65535	65535	65535	65535	65535	65535	65535	65535	65535	65535	65535	65535	65535	65535	65535	65535	65535	65535	65535	65535	65535	65535	65535	65535	65535	65535	65535	65535
-7.28262	-7.79345	-7.28262	65535	-8.89206	65535	-8.89206	-8.19891	-8.89206	-8.19891	-8.89206	-8.89206	-8.89206	-8.89206	65535	65535	65535	65535	65535	65535	65535	65535	65535	65535	-8.89206	-8.19891	-8.89206	65535	-7.50577	-5.94762	-8.19891	-7.1003	-6.40715	-6.49417	-6.94615	-8.89206	-7.1003	-7.1003	-6.94615	-6.253	-6.81262	-8.89206	-6.00169	-6.49417	-7.1003	-5.89633	65535	-7.28262	-7.50577	65535
-8.89206	65535	-8.19891	-8.89206	-7.28262	-7.28262	-7.50577	-7.79345	-8.89206	-7.79345	-8.89206	65535	-8.89206	-8.89206	65535	65535	65535	65535	65535	65535	65535	65535	65535	-8.89206	65535	-8.89206	-8.89206	65535	-8.89206	-7.28262	65535	-8.19891	-7.28262	-6.81262	-5.2285	65535	-5.89633	-8.89206	-7.1003	-7.50577	-8.19891	65535	-5.52477	-6.58948	-7.28262	-6.58948	-8.89206	-6.94615	-7.28262	-8.89206
65535	65535	65535	65535	65535	-8.19891	65535	65535	65535	-8.19891	65535	65535	65535	65535	65535	65535	65535	65535	65535	65535	65535	65535	65535	65535	65535	65535	65535	65535	65535	65535	65535	65535	65535	65535	-6.94615	65535	-8.89206	65535	65535	65535	65535	65535	-7.79345	65535	-7.79345	65535	-8.89206	-8.89206	-8.89206	-8.89206
-8.19891	65535	-8.89206	65535	-8.89206	-8.19891	65535	65535	65535	-8.89206	65535	65535	65535	65535	65535	65535	-8.89206	65535	65535	65535	65535	65535	65535	-8.89206	65535	65535	-8.89206	65535	65535	-7.50577	65535	65535	-8.89206	-8.19891	-7.50577	-8.19891	-6.49417	-8.19891	-5.84754	-5.52477	-6.94615	-8.19891	-4.78119	-4.94082	-6.69484	-5.84754	-8.89206	-6.00169	-6.49417	-8.89206
65535	65535	65535	65535	65535	65535	65535	65535	65535	65535	65535	65535	65535	65535	65535	65535	65535	65535	65535	65535	65535	65535	65535	65535	65535	65535	65535	65535	65535	65535	65535	65535	65535	65535	-8.89206	65535	65535	65535	65535	65535	65535	65535	65535	65535	65535	65535	65535	65535	-8.89206	65535
-8.89206	65535	-8.89206	65535	65535	-8.89206	65535	65535	65535	-8.89206	65535	65535	65535	65535	65535	65535	65535	65535	65535	65535	65535	65535	65535	65535	65535	65535	65535	65535	65535	-8.89206	65535	-8.89206	65535	-8.19891	-8.89206	65535	-8.19891	-8.89206	-7.28262	-7.28262	-8.89206	65535	-6.00169	-5.63397	-7.79345	-7.28262	-8.89206	-7.50577	-8.19891	-8.89206
-7.79345	-7.28262	-7.28262	-8.19891	-7.79345	65535	65535	-8.89206	65535	65535	-8.89206	-7.79345	-8.89206	65535	65535	65535	-7.28262	65535	65535	65535	65535	65535	-8.89206	65535	-8.89206	-8.89206	-8.19891	65535	-8.89206	-6.69484	65535	65535	-7.1003	-8.89206	-6.94615	-5.75657	-6.05885	-6.40715	-4.90308	-4.2381	-5.28114	-7.28262	-4.43771	-5.71401	-6.69484	-5.02086	-8.89206	-5.52477	-6.18401	-6.94615
-8.89206	65535	65535	65535	65535	-8.19891	65535	65535	65535	-7.79345	65535	65535	65535	-8.89206	65535	65535	65535	65535	65535	65535	65535	65535	65535	65535	65535	65535	65535	65535	65535	65535	65535	65535	65535	65535	-8.89206	65535	-8.19891	65535	65535	65535	65535	65535	-7.1003	-8.89206	-7.50577	65535	-8.19891	-8.89206	65535	-8.19891
-8.19891	-8.89206	-8.89206	65535	-8.89206	65535	65535	65535	65535	65535	65535	-8.89206	65535	65535	65535	65535	-8.19891	65535	-8.89206	65535	65535	65535	65535	-8.89206	65535	65535	65535	65535	-8.89206	-7.79345	65535	65535	-8.89206	65535	65535	-7.50577	-8.19891	-7.28262	-7.50577	-6.69484	-7.1003	-8.89206	-6.40715	-5.75657	-8.89206	-7.1003	65535	-8.19891	-7.50577	-7.50577
-8.89206	65535	65535	65535	65535	-8.19891	65535	65535	65535	-7.79345	65535	65535	65535	-8.89206	65535	65535	65535	65535	65535	65535	65535	65535	65535	65535	65535	65535	65535	65535	65535	65535	65535	65535	65535	65535	-8.19891	65535	-8.89206	65535	65535	65535	65535	65535	-7.50577	-8.89206	-7.50577	65535	-8.19891	-8.89206	-8.89206	-8.19891
65535	65535	65535	65535	65535	65535	65535	65535	65535	65535	65535	65535	65535	65535	65535	65535	65535	65535	65535	65535	-8.89206	-8.89206	65535	65535	65535	65535	65535	65535	65535	65535	65535	65535	-8.89206	-8.89206	65535	65535	65535	65535	65535	65535	65535	65535	-7.79345	-6.94615	65535	65535	65535	65535	-8.89206	65535
-7.28262	-8.19891	-7.79345	65535	-8.89206	-8.89206	-8.19891	-8.89206	65535	65535	-8.19891	-8.89206	-8.89206	65535	65535	65535	-8.19891	65535	-8.89206	65535	65535	65535	65535	65535	65535	65535	65535	65535	-8.19891	-7.50577	65535	-8.19891	-7.50577	-8.19891	-6.94615	-7.1003	-6.32711	-7.1003	-5.75657	-5.06342	-6.49417	65535	-5.63397	-6.18401	-7.28262	-5.67319	-8.89206	-5.94762	-8.19891	-7.1003
-8.89206	65535	65535	65535	65535	65535	65535	65535	65535	-8.89206	65535	65535	65535	-8.89206	65535	65535	65535	65535	65535	65535	65535	65535	65535	65535	65535	65535	65535	65535	65535	65535	65535	-8.89206	65535	65535	65535	65535	65535	65535	65535	65535	65535	65535	65535	-8.19891	-8.89206	65535	-8.89206	65535	65535	-8.89206
-8.89206	65535	65535	65535	65535	65535	65535	65535	65535	-8.89206	65535	65535	65535	-8.89206	65535	65535	65535	65535	65535	65535	65535	65535	65535	65535	65535	65535	65535	65535	65535	65535	65535	65535	65535	65535	65535	65535	65535	65535	65535	65535	65535	65535	-8.89206	-7.79345	-8.89206	65535	-8.89206	65535	65535	-8.89206
-8.89206	65535	-8.89206	65535	65535	65535	65535	65535	65535	-8.89206	65535	65535	65535	-8.89206	65535	65535	65535	65535	65535	65535	65535	65535	65535	65535	65535	65535	65535	65535	65535	65535	65535	-8.89206	65535	65535	65535	65535	65535	-8.89206	-8.89206	65535	-8.89206	65535	-8.89206	-8.89206	-8.89206	65535	-8.89206	65535	-8.89206	-8.89206
-8.89206	65535	65535	65535	65535	65535	65535	65535	65535	-8.89206	65535	65535	65535	-8.89206	65535	65535	65535	65535	65535	65535	65535	65535	65535	65535	65535	65535	65535	65535	65535	65535	65535	-8.89206	65535	65535	65535	65535	65535	65535	65535	65535	65535	65535	65535	65535	-8.89206	65535	-8.89206	65535	65535	-8.89206
-7.28262	-8.19891	-7.50577	65535	65535	65535	65535	-8.89206	65535	65535	65535	-8.89206	-8.89206	65535	65535	65535	-8.19891	65535	-8.89206	65535	-8.19891	-8.19891	65535	65535	-8.89206	65535	-8.89206	-8.89206	65535	65535	65535	65535	-7.50577	-7.50577	-8.89206	-8.19891	65535	-7.28262	-7.79345	-8.19891	-7.50577	-8.19891	-7.79345	-6.81262	65535	-8.19891	65535	-8.19891	-8.19891	-8.19891
-6.58948	-8.89206	-7.1003	-8.89206	-7.79345	-8.89206	-8.19891	-7.79345	65535	-8.89206	-8.19891	-8.89206	-8.19891	65535	-8.89206	65535	-8.19891	-8.89206	-8.89206	-8.89206	65535	-8.89206	65535	65535	65535	65535	-8.19891	65535	-8.19891	-7.79345	65535	-7.79345	-6.69484	-6.94615	-6.32711	-5.89633	-6.81262	-6.32711	-5.15439	-4.84901	-5.80102	-7.79345	-5.94762	-6.69484	-6.81262	-5.67319	65535	-5.71401	-7.28262	-7.1003
65535	65535	-8.89206	65535	65535	65535	65535	65535	65535	65535	65535	65535	65535	65535	65535	65535	65535	65535	65535	65535	-8.89206	-8.89206	65535	65535	65535	65535	65535	65535	65535	65535	65535	65535	65535	65535	-8.89206	65535	65535	-8.89206	-8.19891	65535	-8.89206	65535	-8.19891	-7.79345	-8.89206	-8.89206	65535	65535	65535	-8.89206
-7.50577	-8.89206	-7.50577	65535	-7.79345	65535	-8.89206	-8.89206	65535	-8.19891	-8.89206	65535	-8.89206	65535	65535	65535	-8.89206	-8.89206	-8.89206	-8.89206	65535	-8.89206	65535	65535	-8.19891	65535	-8.89206	-8.89206	-8.19891	65535	-8.89206	-7.79345	-6.81262	-7.1003	-8.19891	-7.79345	-8.89206	-7.50577	-8.19891	-8.19891	-7.79345	-8.19891	-8.19891	-7.28262	-8.19891	-7.1003	65535	-7.28262	-8.89206	-7.50577
-7.50577	-8.89206	-7.1003	65535	65535	65535	65535	65535	65535	65535	65535	65535	65535	65535	65535	65535	65535	65535	65535	65535	-8.89206	-8.89206	65535	65535	-8.89206	-8.89206	65535	65535	65535	65535	65535	65535	-8.89206	-8.89206	-8.89206	65535	65535	-7.28262	-7.79345	-8.89206	-8.19891	-8.89206	-8.19891	-8.89206	-8.89206	-8.19891	65535	-8.89206	-8.89206	-8.89206
65535	65535	-8.89206	65535	65535	65535	65535	65535	65535	65535	65535	65535	65535	65535	65535	65535	65535	65535	65535	65535	65535	65535	65535	65535	65535	65535	65535	65535	65535	65535	65535	65535	65535	65535	-8.89206	65535	65535	-8.89206	-8.19891	65535	-8.89206	65535	-8.19891	-8.89206	-8.89206	-8.89206	65535	65535	65535	-8.89206
-6.05885	-7.79345	-6.58948	-6.81262	-8.89206	-6.94615	-6.69484	-5.94762	-6.18401	-5.63397	-7.79345	-6.58948	-6.40715	-6.253	-6.81262	-7.1003	-8.19891	-7.79345	65535	-8.19891	65535	-8.89206	-8.89206	65535	-7.79345	-8.89206	-7.79345	-7.50577	-8.89206	65535	-8.89206	-7.28262	65535	-7.50577	65535	-6.32711	-7.79345	-7.50577	-7.79345	-6.49417	-6.81262	-7.50577	65535	-7.50577	-5.42633	-6.94615	-7.1003	-7.50577	-8.89206	-6.11947
-7.79345	-8.89206	-8.19891	-8.89206	-8.89206	65535	65535	65535	65535	-8.19891	65535	65535	65535	-8.89206	65535	65535	-8.89206	65535	-8.89206	65535	65535	65535	65535	65535	65535	65535	65535	65535	65535	65535	65535	65535	65535	65535	65535	-8.19891	65535	-7.79345	65535	-8.19891	-8.19891	-8.89206	65535	65535	-7.79345	65535	65535	-8.89206	65535	-8.19891
-8.19891	-8.89206	65535	-8.89206	65535	-8.89206	-8.89206	-8.89206	65535	-8.89206	-8.89206	-8.89206	-8.89206	-8.19891	65535	65535	-7.79345	65535	65535	-8.89206	65535	65535	65535	65535	65535	-8.19891	-8.89206	-8.89206	-8.89206	-8.89206	-8.89206	-8.19891	65535	65535	65535	65535	-8.89206	-8.89206	65535	65535	65535	-8.89206	-8.89206	-8.89206	65535	65535	65535	65535	65535	65535
-7.50577	-7.50577	-7.79345	-8.89206	65535	-7.1003	-8.89206	-8.89206	-8.89206	-7.1003	65535	-8.89206	65535	-7.50577	65535	65535	-8.19891	-8.89206	65535	65535	-8.89206	-8.89206	-8.89206	65535	-8.89206	65535	-8.19891	-8.89206	65535	65535	65535	-8.89206	65535	65535	-8.89206	-7.79345	-7.79345	-7.79345	-7.79345	-7.28262	-7.50577	-8.89206	-8.19891	-8.89206	-6.253	-7.79345	-7.50577	-7.1003	65535	-7.28262
-6.69484	-6.81262	-7.50577	-8.89206	-8.89206	-8.89206	-7.79345	-7.1003	-7.28262	-6.94615	-7.1003	-6.49417	-6.69484	-6.94615	-6.94615	-6.69484	-6.94615	-7.50577	-8.89206	-8.89206	-7.50577	-6.94615	-8.19891	-7.79345	-7.79345	-6.81262	65535	-8.89206	-8.89206	-8.89206	-8.89206	-7.28262	-8.89206	65535	65535	-7.50577	-8.89206	-8.89206	-8.89206	-7.79345	-8.19891	65535	65535	-8.89206	-6.94615	65535	65535	-8.19891	65535	-6.94615
-6.81262	-7.50577	-7.28262	-8.89206	65535	-8.19891	-6.58948	-6.58948	-6.94615	-7.1003	-6.94615	-6.69484	-6.81262	-7.28262	-7.50577	-6.94615	-8.19891	-7.79345	65535	-8.19891	65535	-8.19891	-7.79345	65535	-7.79345	-7.79345	-7.79345	-8.89206	-8.89206	-8.89206	-8.19891	-8.19891	65535	-8.89206	65535	-8.19891	65535	-7.79345	65535	65535	65535	-8.89206	65535	65535	-7.79345	-8.89206	65535	65535	65535	-7.79345
-7.28262	-7.79345	-7.50577	-8.19891	65535	-7.28262	65535	-8.89206	-8.89206	-7.1003	65535	-8.19891	65535	-7.28262	65535	65535	-7.79345	-8.89206	65535	65535	65535	65535	-8.89206	65535	-8.89206	65535	-7.79345	-8.89206	65535	65535	-8.89206	-8.19891	65535	65535	-8.89206	-7.79345	-7.79345	-7.1003	-7.79345	-7.50577	-7.79345	-7.79345	-7.79345	-8.19891	-6.40715	-8.19891	-7.79345	-7.28262	-8.89206	-7.50577
-5.45807	-6.11947	-6.11947	-8.19891	-8.89206	-7.79345	-6.81262	-5.84754	-6.32711	-6.18401	-6.40715	-5.45807	-6.00169	-5.94762	-6.58948	-6.32711	-5.94762	-6.94615	-7.79345	-7.50577	-7.1003	-6.32711	-8.19891	-7.50577	-6.94615	-6.49417	-8.89206	-8.19891	-8.19891	-8.89206	-7.50577	-6.49417	-8.89206	-8.19891	65535	-6.81262	65535	-6.11947	-7.50577	-8.89206	-7.28262	-7.79345	65535	-8.89206	-6.40715	-6.94615	-8.19891	-7.79345	-8.89206	-6.18401
-7.79345	-8.19891	-7.50577	-8.89206	65535	-7.28262	65535	-8.19891	-8.19891	-7.1003	-8.89206	-7.79345	-8.19891	-7.28262	65535	65535	65535	-8.89206	65535	65535	65535	65535	65535	65535	65535	65535	-8.19891	-8.89206	65535	65535	65535	-8.89206	65535	65535	-8.89206	-8.19891	-8.19891	-7.28262	-7.79345	-7.50577	-7.79345	-7.79345	-8.19891	-8.89206	-6.49417	-8.19891	-7.79345	-7.28262	-8.89206	-7.79345
-6.69484	-7.79345	-7.50577	65535	65535	65535	-7.1003	-6.94615	-7.50577	-8.19891	-6.94615	-7.79345	-6.94615	-8.19891	-8.89206	-7.50577	-7.50577	-8.19891	-8.89206	65535	-8.89206	-7.79345	-8.89206	65535	-8.19891	-8.19891	-8.89206	-8.89206	-8.89206	65535	-8.89206	-8.19891	65535	-8.89206	65535	-8.89206	65535	-8.19891	65535	65535	65535	-8.89206	65535	65535	-7.50577	-8.19891	65535	-8.89206	65535	-8.19891
-8.19891	-8.89206	-8.19891	65535	65535	-7.28262	65535	-7.79345	-8.89206	-7.50577	-8.89206	-8.89206	-7.79345	-8.19891	65535	-8.89206	65535	-8.89206	65535	65535	65535	65535	65535	-8.89206	65535	-8.89206	-8.19891	-8.19891	65535	65535	65535	-7.79345	65535	-8.19891	-8.89206	-8.89206	-7.79345	-8.19891	-8.19891	-8.19891	-8.89206	-8.89206	-8.19891	-8.19891	-6.69484	-8.19891	-8.19891	-7.79345	-8.89206	-8.19891
-7.50577	-7.50577	-7.28262	-7.79345	-8.89206	-8.19891	-8.89206	-8.89206	65535	-7.79345	-8.89206	65535	-8.89206	-8.19891	65535	-8.89206	-8.89206	-7.79345	-8.19891	-8.89206	-8.89206	-8.89206	65535	65535	-8.89206	65535	-8.89206	65535	65535	65535	-8.19891	-8.89206	-8.89206	65535	65535	65535	65535	-7.50577	-8.89206	65535	-8.89206	65535	-7.50577	-8.19891	65535	65535	65535	65535	65535	-8.19891
-5.02086	-5.71401	-6.00169	-6.81262	-5.33671	-4.44941	-4.73318	-4.6016	-4.6016	-3.84864	-4.24767	-4.42615	-5.2285	-4.84901	-5.84754	-6.11947	-4.88473	-5.39555	-6.11947	-5.89633	-6.11947	-5.71401	-6.40715	-5.89633	-5.39555	-5.59622	-6.81262	-6.94615	-5.75657	-6.94615	-7.28262	-5.89633	-6.40715	-6.05885	-7.50577	-5.2285	-5.84754	-5.67319	-5.45807	-5.30854	-5.25448	-7.1003	-6.69484	-6.81262	-3.26804	-3.90846	-5.28114	-4.3812	-6.69484	-4.68737
-5.80102	-6.40715	-6.81262	-7.28262	-6.18401	-5.42633	-5.52477	-5.30854	-5.28114	-4.76493	-5.15439	-5.2285	-6.32711	-5.52477	-7.79345	-7.50577	-6.32711	-6.58948	-7.79345	-6.49417	-6.49417	-6.05885	-6.94615	-6.00169	-6.18401	-6.05885	-6.94615	-6.81262	-6.69484	-7.28262	-7.28262	-6.58948	-6.49417	-6.69484	-8.89206	-5.84754	-7.50577	-6.00169	-6.94615	-6.94615	-6.253	-7.50577	-7.28262	-7.79345	-4.44941	-5.39555	-6.69484	-5.63397	-7.79345	-5.67319
-6.81262	-7.28262	-8.19891	-8.19891	-7.50577	-7.28262	-7.1003	-7.1003	-6.81262	-6.40715	-6.40715	-6.05885	-7.79345	-6.94615	-8.19891	-8.89206	-6.40715	-7.79345	-8.89206	-8.19891	-8.19891	-7.79345	-8.19891	-7.79345	-8.89206	-7.79345	-8.89206	65535	-8.19891	65535	-8.19891	-7.50577	65535	-7.79345	65535	65535	65535	-8.89206	65535	65535	65535	65535	65535	65535	-8.19891	65535	65535	65535	65535	-7.50577
-5.20318	-5.84754	-5.71401	-6.69484	-5.55986	-5.15439	-5.20318	-4.94082	-5.13086	-4.43771	-4.49761	-4.37027	-5.42633	-4.68737	-6.18401	-6.253	-5.2285	-5.59622	-7.1003	-6.05885	-6.18401	-5.17849	-6.81262	-5.59622	-5.89633	-5.63397	-6.69484	-7.1003	-6.18401	-7.28262	-7.28262	-6.253	-6.05885	-6.49417	65535	-5.59622	65535	-5.63397	-8.19891	-7.50577	-6.32711	-7.1003	65535	65535	-4.22862	-5.49086	-6.40715	-6.05885	-7.28262	-5.13086
-5.49086	-5.52477	-5.33671	-6.253	-5.80102	-4.83162	-5.28114	-4.68737	-4.96024	-4.6154	-4.39225	-4.47322	-4.88473	-5.10787	-5.94762	-6.253	-5.20318	-5.45807	-6.58948	-6.05885	-6.253	-5.63397	-6.58948	-5.80102	-5.45807	-5.45807	-6.32711	-6.58948	-5.63397	-7.50577	-7.1003	-6.05885	-6.05885	-7.1003	-8.19891	-5.80102	-7.50577	-5.75657	-6.18401	-7.79345	-6.49417	-6.69484	65535	65535	-4.14713	-5.00024	-6.32711	-5.94762	-6.94615	-5.2285
-6.05885	-6.81262	-7.28262	-7.79345	-5.75657	-5.71401	-5.67319	-5.2285	-5.75657	-5.3657	-5.04191	-5.25448	-5.80102	-5.71401	-6.69484	-7.28262	-6.11947	-6.18401	-7.79345	-7.28262	-6.58948	-6.18401	-7.1003	-6.81262	-6.81262	-6.69484	-7.79345	-8.89206	-7.1003	65535	-7.28262	-6.18401	-7.28262	-6.32711	65535	-7.1003	65535	-6.49417	-7.79345	65535	-6.94615	-8.19891	65535	65535	-5.33671	-8.19891	-8.19891	-7.28262	-8.89206	-6.40715
-6.253	-6.69484	-7.79345	-8.19891	-5.45807	-5.49086	-5.45807	-5.17849	-5.80102	-5.49086	-5.17849	-5.28114	-6.05885	-5.89633	-7.1003	-6.94615	-6.18401	-6.05885	-8.89206	-6.94615	-6.49417	-5.71401	-8.19891	-6.18401	-7.28262	-5.89633	-8.89206	-7.28262	-7.1003	-8.19891	-7.28262	-5.84754	-6.00169	-6.00169	65535	-6.253	65535	-6.18401	65535	-8.19891	-6.40715	-8.19891	65535	65535	-4.98004	-7.1003	-7.79345	-6.49417	65535	-6.11947
65535	65535	65535	65535	-6.253	-6.253	-6.253	-6.49417	-8.19891	-7.50577	-5.71401	-7.50577	-8.19891	-7.79345	-7.79345	-8.19891	-8.89206	-7.28262	-8.19891	-8.89206	-6.81262	-5.94762	-8.89206	-7.79345	-8.19891	-7.50577	-8.19891	-8.89206	-8.89206	65535	-8.89206	-7.79345	-8.89206	-7.28262	65535	-8.89206	65535	-8.89206	65535	65535	-8.89206	65535	65535	65535	-6.69484	65535	65535	-8.89206	65535	-8.89206
65535	65535	65535	65535	-7.50577	-7.28262	-7.28262	-7.28262	65535	-8.89206	-6.40715	-8.89206	-7.79345	65535	-8.89206	65535	-8.89206	-8.19891	65535	65535	-6.94615	-7.1003	65535	-8.19891	65535	-7.79345	65535	65535	65535	65535	65535	-8.89206	-8.89206	-8.19891	65535	-8.89206	65535	-8.89206	65535	65535	-8.89206	65535	65535	65535	-7.28262	-8.89206	65535	-8.89206	65535	-8.89206
65535	65535	-7.50577	-7.50577	-6.11947	-6.49417	-6.11947	-5.84754	65535	-8.19891	-5.20318	-7.79345	-6.40715	65535	-8.89206	-8.89206	-8.89206	-7.28262	65535	65535	-6.40715	-6.253	65535	-7.79345	-7.79345	-7.50577	-6.58948	-7.1003	-7.1003	-8.89206	-6.69484	-6.49417	-7.50577	-7.1003	65535	-8.89206	65535	-7.50577	-7.50577	-7.79345	-8.89206	-7.1003	-8.89206	65535	-6.81262	-8.19891	65535	-8.89206	-8.89206	-8.19891
65535	65535	65535	65535	-7.1003	-6.94615	-6.81262	-6.81262	-7.79345	-7.79345	-6.00169	-8.19891	-8.89206	-8.19891	65535	65535	-8.89206	-7.50577	65535	65535	-7.28262	-6.32711	65535	-8.89206	65535	65535	-8.89206	65535	65535	65535	65535	65535	-8.89206	65535	65535	-8.89206	65535	-8.89206	65535	65535	-8.89206	65535	65535	65535	-7.50577	-8.89206	65535	-8.89206	65535	-8.89206
65535	65535	65535	65535	-8.19891	-7.79345	-8.89206	-8.89206	-8.89206	-8.19891	-7.50577	65535	-8.89206	-8.89206	65535	65535	65535	-7.1003	65535	65535	-8.19891	-8.89206	65535	-8.89206	65535	65535	-8.19891	65535	65535	65535	-8.89206	-7.79345	-6.94615	-8.89206	65535	-8.89206	65535	-8.89206	65535	65535	-8.89206	65535	65535	65535	-7.50577	-8.89206	65535	-8.89206	65535	-8.89206
65535	65535	65535	65535	-7.79345	-8.89206	-7.79345	-7.50577	65535	65535	-7.1003	65535	-8.19891	65535	-8.89206	-8.89206	65535	-7.79345	65535	65535	-7.50577	-6.40715	65535	65535	65535	65535	-8.89206	65535	65535	65535	-8.89206	65535	-8.19891	65535	65535	-8.89206	-8.89206	65535	65535	-8.89206	65535	65535	65535	65535	-7.79345	-8.19891	65535	65535	65535	65535
65535	65535	65535	65535	65535	65535	65535	65535	65535	65535	-8.19891	65535	65535	65535	65535	65535	65535	65535	65535	65535	-6.81262	-6.40715	65535	65535	65535	65535	65535	65535	65535	65535	65535	65535	65535	65535	65535	65535	65535	65535	65535	65535	65535	65535	65535	65535	65535	65535	65535	65535	65535	65535
65535	-8.89206	-8.89206	-8.89206	65535	65535	65535	65535	65535	65535	65535	65535	65535	65535	65535	65535	65535	65535	65535	65535	-8.19891	-8.19891	65535	65535	65535	65535	65535	65535	65535	65535	65535	65535	65535	65535	65535	65535	65535	-8.89206	65535	65535	65535	65535	65535	65535	65535	65535	65535	65535	65535	65535
65535	65535	65535	65535	-7.50577	-8.89206	-8.89206	65535	65535	65535	-8.89206	65535	65535	65535	65535	65535	65535	65535	65535	65535	-6.11947	-5.75657	65535	65535	65535	65535	-8.89206	65535	65535	65535	-8.89206	65535	65535	65535	65535	65535	65535	65535	65535	65535	65535	65535	65535	65535	65535	65535	65535	65535	65535	65535
65535	65535	65535	65535	-8.19891	-8.19891	-8.89206	65535	65535	65535	-8.19891	65535	65535	65535	65535	65535	65535	-8.89206	65535	65535	-8.19891	-7.50577	65535	65535	65535	65535	-8.89206	65535	65535	65535	-8.89206	65535	-8.89206	65535	65535	65535	65535	65535	65535	65535	65535	65535	65535	65535	-8.89206	65535	65535	65535	65535	65535
65535	-8.89206	-8.89206	-8.89206	-8.19891	-7.79345	-8.89206	65535	65535	65535	-8.89206	65535	65535	65535	65535	65535	65535	-8.19891	65535	65535	65535	65535	65535	65535	65535	65535	65535	65535	65535	65535	65535	65535	-8.89206	65535	65535	65535	65535	-8.89206	65535	65535	65535	65535	65535	65535	-8.19891	65535	65535	65535	65535	65535
65535	65535	65535	65535	-6.81262	-8.89206	-8.89206	65535	65535	65535	-7.79345	65535	65535	65535	65535	65535	65535	65535	65535	65535	-6.81262	-6.00169	65535	65535	65535	65535	65535	65535	65535	65535	-8.89206	-8.89206	65535	65535	65535	65535	65535	65535	65535	65535	65535	65535	65535	65535	65535	65535	65535	65535	65535	-8.89206
65535	65535	65535	65535	-8.89206	65535	65535	65535	65535	65535	-7.79345	65535	65535	65535	65535	65535	65535	65535	65535	65535	-8.19891	-6.94615	65535	65535	65535	65535	-8.89206	65535	65535	65535	-8.19891	-8.89206	65535	65535	65535	65535	65535	65535	65535	65535	65535	65535	65535	65535	65535	65535	65535	65535	65535	-8.89206
65535	65535	65535	65535	-7.79345	-7.79345	65535	65535	65535	65535	65535	65535	65535	65535	65535	65535	65535	-8.89206	65535	65535	65535	65535	65535	65535	65535	65535	-8.89206	65535	65535	65535	-8.19891	-8.89206	-8.89206	65535	65535	65535	65535	65535	65535	65535	65535	65535	65535	65535	-7.79345	65535	65535	65535	65535	65535
65535	65535	65535	65535	-7.79345	-8.89206	-8.89206	65535	65535	65535	-8.19891	65535	65535	65535	65535	65535	65535	65535	65535	65535	-8.89206	-7.28262	65535	65535	65535	65535	65535	65535	65535	65535	-8.89206	-8.89206	65535	65535	65535	65535	65535	65535	65535	65535	65535	65535	65535	65535	65535	65535	65535	65535	65535	-8.89206
-7.1003	-7.79345	-8.19891	-8.89206	65535	65535	65535	-7.79345	-7.50577	-7.50577	-7.79345	-6.40715	-8.19891	-7.28262	-8.89206	-8.19891	-7.79345	-8.19891	65535	65535	-8.19891	-8.19891	65535	65535	-8.89206	65535	-8.89206	65535	65535	65535	65535	65535	65535	-8.89206	65535	-8.89206	65535	-8.89206	65535	65535	65535	-8.89206	65535	65535	65535	65535	65535	65535	65535	-7.79345
-6.69484	-7.50577	-7.79345	-7.79345	-7.79345	-7.28262	-7.1003	-6.40715	-6.49417	-6.69484	-6.05885	-6.00169	-6.81262	-6.58948	-6.94615	-6.69484	-6.58948	-7.79345	-7.1003	-7.79345	-8.89206	-8.89206	-7.50577	65535	-6.81262	-7.79345	-7.1003	-7.79345	-8.19891	-7.79345	-8.19891	-8.89206	-7.1003	-8.89206	65535	-8.19891	65535	-8.19891	-8.89206	-8.89206	65535	-7.79345	-8.89206	-8.19891	-7.1003	-8.89206	65535	65535	65535	-7.79345
-6.40715	-6.81262	-6.58948	-8.89206	-8.89206	-7.28262	-7.1003	-6.11947	-6.40715	-6.81262	-6.00169	-5.71401	-6.94615	-6.49417	-7.28262	-7.50577	-6.40715	-6.69484	-8.19891	-7.50577	-7.50577	-7.28262	65535	-7.50577	-7.1003	-7.1003	-7.50577	-7.79345	-7.28262	-8.19891	-8.19891	-6.94615	-6.94615	-7.50577	65535	-8.19891	65535	-7.1003	65535	65535	-8.19891	-7.28262	65535	65535	-8.19891	65535	65535	65535	-8.89206	-7.50577
-7.28262	-8.19891	-7.79345	-8.89206	-8.19891	-7.50577	-6.81262	-6.11947	-6.69484	-7.50577	-6.40715	-6.40715	-7.1003	-7.28262	-6.94615	-6.81262	-6.94615	-7.79345	-7.79345	-7.50577	-8.89206	-8.19891	-8.19891	-8.89206	-7.50577	-7.50577	-8.19891	-8.89206	-8.89206	-8.89206	-8.89206	-8.89206	-7.79345	-8.89206	65535	-8.89206	65535	-7.50577	65535	65535	-8.89206	-7.79345	65535	65535	-7.50577	65535	65535	65535	65535	-8.89206
-6.58948	-7.1003	-6.40715	-8.89206	-6.49417	-6.40715	-6.49417	-6.05885	-6.94615	-6.32711	-5.55986	-6.69484	-6.49417	-6.49417	-8.19891	-8.19891	-6.40715	-6.58948	-7.50577	-8.89206	-6.94615	-7.28262	-8.19891	-7.50577	-6.81262	-7.79345	-8.19891	-7.28262	-7.28262	-7.50577	-7.79345	-6.69484	-6.69484	-7.28262	65535	-8.89206	65535	-6.81262	-7.50577	-8.89206	-8.19891	-7.28262	-8.89206	-8.19891	-6.32711	-7.50577	-8.89206	-8.89206	65535	-7.1003
-6.81262	-6.58948	-6.49417	-8.89206	65535	-7.50577	-8.89206	-6.58948	-7.50577	-6.49417	-6.58948	-5.94762	-7.1003	-5.89633	-8.89206	-7.79345	-6.11947	-8.19891	-8.19891	65535	-8.89206	65535	65535	-8.19891	-7.28262	-8.19891	-8.89206	-7.79345	-8.19891	-8.89206	-8.19891	-7.28262	-7.50577	-7.79345	65535	-8.89206	-8.89206	-7.79345	65535	-8.89206	-8.89206	-8.19891	65535	65535	-8.19891	-8.89206	65535	65535	65535	-7.79345
-7.50577	-7.28262	-6.58948	-7.28262	-6.94615	-7.1003	-7.1003	-6.40715	-8.89206	-7.50577	-5.67319	-6.94615	-6.81262	-7.28262	-8.19891	-7.79345	-6.94615	-6.40715	65535	65535	-6.40715	-6.94615	-7.79345	-7.79345	-8.19891	-6.81262	-7.50577	-7.79345	-7.79345	-8.89206	-6.94615	-6.58948	-7.1003	-6.94615	-8.19891	-8.89206	65535	-6.94615	-8.19891	65535	-7.79345	-8.89206	65535	65535	-6.81262	65535	65535	65535	65535	-8.19891
-8.89206	-7.79345	-7.50577	65535	-7.50577	-7.79345	-7.28262	-6.49417	-8.19891	65535	-5.94762	-7.50577	-7.28262	65535	65535	-8.89206	-7.50577	-6.94615	65535	-8.89206	-6.69484	-7.28262	65535	-7.79345	65535	-7.79345	65535	-7.79345	65535	65535	-8.89206	-6.94615	-7.79345	-7.1003	65535	-8.89206	-8.89206	-8.19891	-8.89206	-8.89206	-8.89206	65535	65535	65535	-7.50577	-8.89206	65535	-8.89206	65535	65535
-7.79345	-8.19891	-7.79345	-7.79345	-8.89206	-7.79345	-7.50577	-6.81262	65535	-8.19891	-6.253	-7.79345	-7.79345	-7.79345	-8.89206	-8.89206	-7.28262	-7.79345	-8.19891	-8.89206	-7.50577	65535	-7.79345	-8.89206	-7.79345	-8.19891	-7.79345	-8.89206	-8.89206	-8.89206	-8.89206	-8.19891	-7.79345	-8.89206	65535	65535	65535	-8.19891	65535	-8.89206	65535	65535	65535	65535	-7.50577	65535	65535	65535	65535	65535
-8.19891	-8.19891	-8.19891	-7.79345	65535	-8.89206	-8.19891	-8.19891	65535	-8.89206	-7.1003	-8.19891	-8.19891	65535	-8.89206	-8.89206	-8.19891	65535	-8.89206	65535	65535	65535	-8.89206	-8.89206	-8.89206	-8.89206	-8.89206	-8.89206	-8.89206	-8.89206	65535	-8.89206	-8.19891	-8.89206	65535	-8.89206	65535	-8.19891	-8.89206	-8.89206	65535	65535	65535	65535	-8.89206	65535	65535	65535	65535	-8.89206
-7.79345	-8.19891	-7.28262	-8.19891	-8.89206	-8.19891	-8.89206	-7.28262	-8.19891	-8.19891	-6.81262	-8.19891	-7.79345	-7.28262	65535	65535	-7.79345	-8.89206	-8.19891	65535	-7.50577	-7.79345	-8.89206	-8.89206	-7.50577	-7.79345	-8.89206	-8.19891	65535	-8.89206	-7.28262	-7.28262	-8.89206	-8.89206	65535	65535	65535	-7.79345	-8.19891	-8.19891	65535	-8.19891	65535	65535	-7.50577	-8.19891	-8.89206	65535	65535	65535
-8.89206	-8.89206	-8.89206	65535	-8.89206	-8.89206	-8.89206	-8.89206	-8.89206	65535	-7.28262	65535	-8.89206	65535	65535	65535	65535	-8.89206	65535	65535	-7.79345	-8.19891	65535	-8.89206	-8.89206	-8.89206	65535	65535	-8.89206	-8.89206	65535	65535	65535	65535	65535	65535	65535	65535	65535	65535	65535	65535	65535	65535	-7.79345	65535	-8.89206	65535	65535	65535
65535	-8.19891	-8.19891	-7.79345	-7.1003	-8.89206	-7.79345	65535	65535	65535	-6.81262	-8.89206	65535	65535	-8.89206	65535	65535	-8.89206	65535	65535	-6.49417	-7.28262	-8.89206	65535	65535	65535	-7.50577	-8.89206	65535	65535	65535	65535	65535	65535	65535	65535	65535	-8.19891	-8.89206	65535	65535	-8.89206	65535	65535	65535	-8.89206	65535	65535	65535	65535
65535	-8.89206	-8.89206	-8.89206	-7.79345	65535	-8.89206	-8.89206	65535	65535	-6.69484	-8.89206	-8.89206	65535	-8.89206	65535	65535	65535	65535	65535	-6.40715	-6.58948	65535	65535	65535	65535	-8.89206	-8.89206	65535	65535	-8.89206	-8.89206	65535	65535	65535	65535	65535	-8.89206	65535	65535	65535	65535	65535	65535	65535	65535	65535	65535	65535	65535
-3.70468	-4.37027	-4.48534	-5.55986	-5.84754	-4.43771	-4.19158	-3.48042	-3.65562	-3.23607	-3.92225	-3.57394	-3.97208	-3.50299	-4.588	-4.90308	-4.31735	-5.10787	-5.59622	-5.3657	-5.84754	-5.45807	-5.55986	-5.52477	-5.00024	-5.2285	-5.89633	-6.05885	-5.39555	-6.05885	-6.253	-5.49086	-5.59622	-6.18401	-8.89206	-5.45807	-7.50577	-4.88473	-5.06342	-5.94762	-5.67319	-6.253	-8.89206	-7.50577	-3.51678	-4.94082	-4.65796	-5.33671	-7.50577	-4.14713
-4.84901	-5.15439	-5.55986	-6.49417	-6.94615	-5.71401	-5.30854	-4.64357	-5.17849	-4.6154	-5.00024	-4.53535	-5.30854	-4.90308	-5.84754	-5.75657	-4.81452	-6.11947	-6.32711	-7.50577	-6.40715	-6.05885	-6.18401	-6.49417	-5.67319	-6.18401	-7.1003	-7.1003	-6.49417	-7.28262	-6.81262	-6.32711	-6.81262	-7.28262	65535	-6.49417	-8.19891	-6.05885	-6.81262	-6.94615	-6.81262	-7.79345	-8.89206	-7.79345	-5.25448	-6.94615	-6.94615	-7.50577	65535	-5.71401
-5.71401	-6.11947	-6.11947	-7.79345	-8.89206	-6.58948	-6.49417	-5.63397	-6.18401	-5.52477	-5.55986	-5.28114	-5.89633	-5.55986	-6.32711	-6.253	-5.71401	-6.81262	-7.28262	-7.79345	-6.49417	-6.32711	-6.58948	-6.18401	-6.49417	-6.11947	-7.50577	-7.50577	-7.1003	-8.19891	-7.28262	-6.58948	-6.49417	-7.1003	65535	-7.28262	-8.89206	-7.50577	-7.50577	-7.79345	-7.79345	-7.50577	-8.89206	-8.19891	-6.05885	-8.89206	-8.19891	-8.89206	65535	-6.81262
-5.00024	-5.13086	-5.33671	-6.49417	-6.94615	-5.89633	-5.55986	-4.98004	-5.52477	-5.25448	-5.39555	-4.70241	-5.63397	-5.63397	-5.63397	-5.71401	-4.83162	-6.40715	-6.00169	-7.50577	-6.94615	-6.40715	-6.32711	-6.69484	-5.71401	-6.11947	-7.1003	-7.1003	-6.81262	-7.50577	-6.69484	-5.89633	-6.32711	-6.81262	65535	-6.49417	-8.19891	-6.00169	-7.79345	-7.50577	-7.28262	-7.1003	-8.89206	-8.19891	-5.71401	-8.89206	-8.19891	-8.89206	65535	-6.40715
-4.90308	-5.39555	-5.3657	-6.94615	-7.1003	-6.11947	-5.75657	-5.80102	-6.40715	-5.15439	-5.49086	-5.20318	-6.18401	-5.42633	-6.11947	-6.05885	-5.06342	-6.40715	-5.89633	-6.32711	-6.18401	-5.89633	-6.18401	-6.81262	-5.17849	-5.80102	-7.1003	-6.49417	-5.94762	-6.94615	-7.1003	-5.84754	-6.253	-6.81262	65535	-6.32711	65535	-5.42633	-7.28262	-7.1003	-7.50577	-6.94615	65535	65535	-5.75657	-7.28262	-7.28262	-7.79345	-8.89206	-5.75657
-5.67319	-5.59622	-5.94762	-7.79345	-6.40715	-6.49417	-6.32711	-5.71401	-6.49417	-5.84754	-6.00169	-5.59622	-6.40715	-6.253	-6.253	-6.18401	-5.25448	-7.1003	-6.32711	-6.58948	-6.94615	-6.32711	-6.94615	-6.40715	-5.94762	-5.89633	-7.79345	-6.49417	-6.81262	-7.79345	-7.79345	-6.00169	-6.69484	-7.1003	65535	-7.50577	65535	-6.81262	65535	-8.89206	65535	-8.89206	65535	65535	-6.49417	-8.89206	65535	65535	65535	-6.94615
-5.89633	-5.80102	-6.253	-7.28262	-6.58948	-6.81262	-6.18401	-5.84754	-6.81262	-6.18401	-5.59622	-5.71401	-6.40715	-6.253	-6.49417	-6.40715	-5.42633	-7.28262	-6.253	-6.81262	-6.32711	-6.00169	-7.50577	-6.32711	-5.75657	-5.94762	-7.28262	-6.58948	-6.81262	-7.50577	-7.50577	-6.18401	-6.94615	-7.28262	65535	-7.1003	65535	-7.1003	-7.50577	-7.79345	-8.19891	-8.19891	65535	65535	-6.49417	-8.19891	65535	65535	65535	-6.58948
-8.19891	-8.89206	-7.50577	-7.79345	-8.19891	65535	-8.19891	-6.94615	-8.89206	-8.89206	-6.49417	-8.19891	-7.79345	-8.89206	-8.89206	-8.89206	65535	-7.79345	65535	65535	-6.58948	-6.58948	-8.89206	65535	65535	65535	-8.19891	-7.28262	-8.19891	65535	-7.79345	-7.1003	-8.89206	-8.19891	65535	65535	65535	-8.89206	65535	65535	-8.89206	-8.89206	65535	65535	-8.89206	65535	65535	65535	65535	-8.89206
65535	65535	-8.89206	-8.89206	-8.19891	65535	-8.19891	-7.79345	65535	65535	-6.58948	-8.19891	-8.19891	-8.89206	65535	-8.89206	-8.19891	-8.89206	-8.89206	-8.19891	-7.1003	-6.94615	-8.89206	-8.19891	-7.50577	-8.89206	-8.89206	65535	-7.79345	65535	-8.89206	-8.19891	-7.50577	-7.79345	65535	65535	65535	-8.89206	65535	65535	-8.89206	65535	65535	65535	65535	65535	65535	65535	65535	65535
65535	-8.89206	-8.19891	65535	-4.6016	-7.1003	-5.75657	-7.28262	65535	65535	-3.82947	-8.89206	-7.1003	65535	-8.89206	-8.89206	-8.19891	-5.0854	65535	65535	-3.23258	-3.50299	-8.89206	-6.81262	-8.89206	-6.94615	65535	-8.89206	-8.19891	-7.28262	-8.89206	-8.19891	-6.81262	-6.253	-8.89206	65535	65535	65535	65535	-8.89206	65535	65535	65535	65535	-5.84754	-7.28262	65535	-8.89206	-8.89206	65535
-8.89206	-8.89206	-7.50577	-8.89206	-4.3812	-6.49417	-5.45807	-6.94615	65535	65535	-4.00926	-8.89206	-7.50577	65535	-8.89206	-8.89206	-8.19891	-5.13086	65535	-8.89206	-3.71028	-4.31735	-8.89206	-6.81262	-8.89206	-6.94615	-8.89206	-8.89206	-7.50577	-6.81262	-8.19891	-6.81262	-4.6154	-4.90308	-8.89206	65535	65535	-8.89206	65535	-8.89206	65535	65535	65535	65535	-5.49086	-7.79345	65535	-8.89206	-8.89206	65535
-7.28262	-7.50577	-7.50577	65535	-5.55986	-6.94615	-5.94762	-5.94762	65535	-8.89206	-4.73318	65535	-6.11947	65535	65535	65535	-8.89206	-5.25448	-8.19891	-6.69484	-5.10787	-5.49086	-8.89206	-5.75657	-6.58948	-5.28114	65535	-7.50577	-5.52477	-5.42633	-7.50577	-5.2285	-3.08994	-2.8306	-8.19891	-8.89206	65535	-7.28262	-7.79345	-8.89206	-7.50577	-8.89206	65535	65535	-5.71401	-7.1003	65535	-8.19891	-8.89206	-8.19891
-4.10457	-4.62938	-3.69356	-4.70241	-5.49086	-6.40715	-5.94762	-6.49417	-6.94615	-6.69484	-7.1003	-6.40715	-7.28262	-5.94762	-8.89206	-8.19891	-5.94762	65535	65535	-8.89206	65535	65535	-5.71401	65535	-8.89206	-7.1003	-4.3812	-6.81262	-6.58948	-6.32711	-4.6016	-4.57457	-5.89633	-5.02086	-5.71401	-4.68737	-5.17849	-3.25371	-3.28626	-2.76519	-3.44964	-3.99422	-4.53535	-4.65796	-5.25448	-3.40312	65535	-4.41472	-4.34877	-4.94082
-5.75657	-6.11947	-4.90308	-6.05885	-6.18401	-6.94615	-6.40715	-6.81262	-7.50577	-7.28262	-7.79345	65535	-7.79345	-7.79345	65535	-8.89206	-7.28262	65535	65535	65535	65535	65535	-7.28262	65535	-8.19891	-7.79345	-5.63397	-7.50577	-7.28262	-6.69484	-6.69484	-6.69484	-6.32711	-6.00169	-5.80102	-6.49417	-6.253	-4.57457	-4.41472	-3.82316	-4.52261	-5.0854	-5.15439	-5.71401	-6.49417	-4.22862	65535	-6.00169	-5.20318	-6.58948
-8.89206	-8.89206	-8.19891	65535	-7.50577	-8.89206	-8.19891	-8.89206	-8.89206	-8.19891	-8.89206	65535	65535	-8.89206	65535	-8.89206	65535	65535	65535	-8.89206	65535	65535	65535	65535	-8.19891	-7.79345	-8.89206	65535	-7.50577	-6.81262	-8.19891	-7.50577	-7.1003	-6.253	-8.89206	-8.89206	-7.79345	-8.19891	-7.1003	-5.84754	-6.05885	-7.79345	-6.49417	-7.50577	-6.94615	-6.05885	65535	-7.79345	-7.79345	65535
-6.40715	-6.11947	-5.39555	-6.49417	-7.50577	-8.19891	-7.79345	-8.89206	65535	-8.89206	65535	-8.89206	-8.19891	65535	65535	65535	-7.28262	-8.89206	65535	65535	65535	65535	-6.49417	-8.89206	65535	65535	-5.94762	-7.79345	-8.89206	65535	-6.40715	-6.32711	65535	-7.79345	-6.94615	-6.49417	-6.81262	-4.94082	-4.96024	-4.01686	-4.96024	-5.45807	-5.42633	-6.11947	-7.79345	-4.70241	65535	-7.50577	-5.42633	-7.28262
-8.19891	-8.89206	-8.19891	65535	-6.40715	-7.28262	-6.81262	-7.1003	-8.89206	-7.79345	-8.19891	65535	-7.50577	-8.19891	65535	65535	65535	65535	65535	65535	65535	65535	65535	-8.89206	65535	-7.50577	-8.89206	65535	-7.1003	-7.1003	-8.19891	-8.89206	-6.253	-6.18401	-4.53535	-7.50577	-6.00169	-7.79345	-4.73318	-5.45807	-6.40715	65535	-5.15439	-6.81262	-6.81262	-4.83162	65535	-6.00169	-5.67319	-8.19891
-5.94762	-5.63397	-5.75657	-7.50577	-7.79345	-8.89206	-7.79345	-7.28262	-8.19891	-7.1003	-8.19891	-8.19891	-8.19891	-8.89206	-8.89206	-7.79345	-6.05885	-7.1003	-8.19891	-7.50577	-8.89206	-7.79345	-7.28262	-7.28262	-6.18401	-6.69484	-6.58948	-7.1003	-7.1003	-6.58948	-5.10787	-4.84901	-6.69484	-5.02086	-6.40715	-5.55986	-6.05885	-5.3657	-5.39555	-4.19158	-4.74893	-6.11947	-5.13086	-6.253	-6.32711	-4.90308	-8.19891	-5.71401	-5.94762	-6.05885
-7.1003	-7.50577	-7.1003	-8.19891	-7.79345	-7.50577	-7.79345	-7.79345	-8.89206	-8.19891	-8.89206	65535	-8.19891	-8.89206	65535	-8.89206	-8.89206	65535	65535	65535	65535	65535	65535	-8.19891	-8.19891	-7.79345	-7.28262	65535	-8.89206	-5.84754	-6.81262	-6.32711	-6.253	-5.10787	-5.63397	-7.1003	-5.13086	-6.69484	-4.86671	-4.94082	-5.84754	-7.28262	-4.20071	-5.52477	-6.40715	-4.86671	65535	-5.80102	-6.253	-7.1003
-6.18401	-6.69484	-6.11947	-8.19891	-6.49417	-7.50577	-6.58948	-7.1003	-7.79345	-8.19891	-6.81262	-7.79345	-7.50577	-8.89206	65535	-8.19891	-7.1003	-6.94615	65535	65535	-6.49417	-6.94615	-8.89206	-7.28262	-7.1003	-6.253	-6.94615	-7.79345	-5.89633	-5.67319	-6.69484	-5.30854	-5.15439	-4.03225	-6.58948	-6.81262	-5.42633	-5.80102	-4.65796	-4.47322	-5.59622	-6.40715	-4.24767	-4.86671	-5.84754	-4.3812	-8.89206	-5.89633	-5.45807	-8.19891
-5.10787	-6.32711	-5.49086	-6.94615	-2.37439	-3.48489	-3.15227	-4.54826	-5.30854	-4.44941	-3.19833	-6.253	-5.25448	-5.55986	-7.1003	-7.1003	-6.69484	-5.3657	-8.19891	-7.28262	-5.3657	-5.39555	-8.89206	-5.94762	-7.50577	-6.18401	-7.50577	65535	-6.11947	-6.05885	-6.81262	-5.94762	-5.15439	-5.17849	-6.18401	-4.57457	-5.25448	-4.70241	-4.21923	-3.88143	-4.31735	-6.18401	-4.86671	-5.84754	-2.69155	-2.61167	-5.45807	-3.84221	-5.39555	-4.48534
-5.15439	-6.81262	-6.18401	-7.1003	-2.21246	-3.00318	-2.88079	-4.12138	-4.83162	-3.9433	-2.89065	-5.49086	-4.70241	-5.10787	-6.58948	-6.81262	-6.81262	-4.88473	-7.79345	-6.69484	-4.79772	-4.86671	-8.19891	-5.55986	-6.81262	-5.59622	-6.69484	-7.79345	-5.84754	-5.75657	-6.49417	-5.89633	-5.10787	-5.2285	-5.49086	-4.30709	-4.70241	-4.86671	-3.80447	-3.59374	-4.07178	-6.11947	-4.70241	-5.42633	-2.13165	-2.24308	-4.84901	-3.22563	-4.76493	-4.22862
-5.45807	-6.69484	-5.80102	-7.79345	-4.92177	-5.71401	-5.42633	-6.49417	-7.28262	-6.05885	-6.00169	-7.28262	-7.79345	-6.18401	-8.89206	-8.89206	-7.50577	65535	65535	-8.89206	-8.89206	-8.89206	-8.89206	-8.89206	65535	-7.79345	-7.28262	-8.89206	-7.50577	-7.28262	-6.94615	-6.81262	-6.49417	-5.89633	-6.11947	-5.10787	-6.40715	-5.20318	-4.68737	-4.40343	-4.86671	-6.49417	-5.39555	-6.69484	-4.30709	-3.54495	-7.28262	-4.57457	-5.80102	-5.3657
-4.19158	-6.58948	-5.80102	-7.1003	-2.75002	-2.62866	-2.94142	-3.74457	-3.89485	-2.73085	-3.3508	-4.6154	-4.47322	-4.17356	-5.80102	-6.05885	-6.69484	-5.20318	-7.50577	-6.94615	-5.15439	-5.17849	-8.19891	-5.67319	-6.49417	-5.49086	-6.40715	-6.94615	-5.84754	-5.84754	-6.58948	-5.71401	-5.20318	-5.80102	-5.42633	-3.35473	-4.03225	-4.22862	-3.51678	-3.28994	-3.57394	-6.49417	-4.94082	-4.90308	-1.3299	-1.87815	-3.49843	-2.55524	-4.57457	-2.82595
-4.78119	-6.18401	-5.30854	-7.28262	-3.32372	-3.67171	-3.75626	-4.68737	-5.20318	-4.42615	-4.46124	-5.80102	-5.39555	-5.39555	-6.81262	-7.50577	-7.50577	-7.50577	-8.89206	-8.19891	-8.19891	-7.79345	-8.19891	-7.28262	-6.81262	-6.49417	-6.94615	-8.89206	-6.11947	-6.253	-6.32711	-5.63397	-5.39555	-5.10787	-5.55986	-4.27694	-4.78119	-4.46124	-3.73301	-3.45834	-3.93623	-5.89633	-4.47322	-5.49086	-2.64984	-1.98932	-5.45807	-3.51678	-4.588	-4.41472
-5.04191	-6.58948	-5.39555	-7.79345	-4.70241	-4.40343	-4.65796	-5.49086	-5.55986	-5.00024	-5.45807	-6.49417	-6.11947	-6.05885	-8.89206	-8.19891	-7.50577	-8.19891	65535	-8.89206	65535	-8.19891	-8.19891	-8.89206	-8.89206	-7.50577	-6.94615	-8.89206	-6.94615	-6.81262	-6.18401	-6.00169	-6.253	-5.17849	-5.59622	-4.588	-5.20318	-4.67255	-4.00926	-3.77407	-4.30709	-6.00169	-4.94082	-5.71401	-3.31991	-2.47044	-6.18401	-3.83582	-3.7922	-4.88473
-5.59622	-5.52477	-5.17849	-6.253	-5.55986	-5.45807	-5.52477	-4.46124	-5.55986	-5.3657	-4.3812	-4.51003	-5.25448	-5.02086	-5.67319	-5.75657	-5.13086	-5.25448	-5.89633	-6.49417	-5.71401	-5.02086	-6.05885	-5.63397	-5.06342	-5.0854	-5.55986	-6.18401	-5.59622	-7.28262	-6.05885	-5.33671	-5.06342	-5.89633	-8.89206	-6.49417	-8.19891	-6.00169	-6.32711	-7.1003	-6.94615	-6.40715	65535	65535	-5.02086	-6.32711	-7.79345	-8.89206	-8.89206	-6.69484
-6.00169	-6.18401	-5.80102	-6.69484	-5.0854	-5.67319	-5.33671	-4.588	-5.75657	-5.80102	-4.37027	-5.2285	-5.39555	-5.89633	-6.18401	-6.32711	-5.80102	-5.71401	-6.58948	-7.28262	-5.55986	-4.90308	-6.58948	-5.89633	-5.30854	-5.17849	-5.3657	-5.94762	-5.39555	-6.40715	-5.94762	-4.92177	-5.06342	-5.3657	-8.89206	-6.69484	-8.19891	-6.253	-6.18401	-6.81262	-6.94615	-6.11947	65535	65535	-5.15439	-6.81262	-8.19891	-8.89206	65535	-7.28262
-6.94615	-8.89206	-6.69484	-6.94615	-5.2285	-5.45807	-5.13086	-4.67255	-6.81262	-6.49417	-4.31735	-6.94615	-5.39555	-7.28262	-7.50577	-7.50577	-8.19891	-5.94762	65535	-8.19891	-6.11947	-5.52477	-8.89206	-6.253	-6.94615	-5.71401	-5.94762	-6.18401	-6.00169	-6.69484	-6.32711	-5.28114	-5.3657	-5.33671	65535	-8.19891	-8.89206	-6.69484	-6.58948	-6.94615	-8.19891	-6.58948	-8.89206	65535	-5.17849	-6.94615	-8.89206	-7.79345	-8.89206	-7.28262
-7.1003	65535	65535	-8.19891	-5.63397	-5.55986	-5.42633	-5.30854	-6.94615	-7.1003	-4.74893	-7.79345	-6.69484	-7.28262	-8.19891	-8.19891	65535	-6.58948	65535	-7.79345	-6.49417	-5.94762	65535	-6.49417	65535	-6.32711	-6.94615	-7.50577	-7.50577	-7.79345	-7.28262	-6.253	-5.63397	-6.58948	65535	-7.79345	-8.89206	-8.89206	-8.19891	-7.1003	-8.19891	65535	65535	65535	-5.67319	-6.94615	65535	-7.50577	-8.89206	-7.79345
65535	65535	65535	65535	-8.19891	-8.19891	-8.89206	-8.19891	-8.89206	-8.19891	-7.79345	65535	-8.19891	-8.89206	-8.89206	-8.89206	65535	-7.28262	65535	65535	65535	65535	65535	-8.89206	65535	65535	-8.19891	65535	65535	65535	-8.89206	-7.79345	-6.94615	-8.19891	65535	-8.89206	65535	-8.89206	65535	65535	-8.89206	65535	65535	65535	-8.19891	65535	65535	-8.89206	65535	-8.89206
65535	65535	65535	65535	-8.89206	-8.89206	65535	-8.89206	65535	65535	-8.19891	65535	-8.89206	65535	65535	65535	65535	-8.19891	65535	65535	-8.89206	65535	65535	-8.89206	65535	65535	65535	65535	65535	65535	65535	65535	-7.79345	65535	65535	65535	65535	65535	65535	65535	65535	65535	65535	65535	-8.89206	65535	65535	65535	65535	65535
65535	65535	-8.89206	-8.89206	-6.94615	-7.79345	-7.1003	-7.1003	-8.89206	-8.19891	-6.40715	65535	-8.19891	-8.89206	-8.89206	-8.89206	65535	-6.69484	65535	65535	-7.79345	-7.50577	65535	-8.89206	65535	-8.89206	-7.79345	65535	-8.89206	-8.89206	-8.19891	-7.28262	-6.32711	-8.19891	65535	-8.19891	65535	-8.19891	-8.89206	-8.89206	-8.89206	-8.89206	65535	65535	-6.94615	-7.79345	65535	-8.19891	65535	-8.89206
65535	65535	65535	65535	-6.94615	-7.79345	-6.81262	-6.253	-8.19891	65535	-6.00169	65535	-7.50577	65535	65535	65535	65535	-7.1003	65535	65535	-8.19891	-7.50577	65535	65535	65535	-7.50577	-8.19891	65535	-8.19891	-8.89206	-8.89206	-7.1003	-6.18401	-7.50577	65535	-8.19891	-8.89206	65535	65535	-8.19891	65535	65535	65535	65535	-7.1003	-8.89206	65535	-8.89206	65535	65535
65535	65535	65535	65535	-7.79345	-8.89206	65535	-8.89206	65535	65535	-7.79345	65535	-8.89206	65535	65535	65535	65535	-8.89206	65535	65535	65535	65535	65535	65535	65535	65535	-8.89206	65535	65535	65535	65535	65535	-8.19891	65535	65535	65535	65535	65535	65535	65535	65535	65535	65535	65535	-8.19891	65535	65535	65535	65535	65535
65535	65535	-8.89206	65535	65535	-8.89206	65535	65535	-8.89206	-8.89206	65535	65535	65535	-8.89206	65535	65535	65535	65535	65535	65535	-8.89206	65535	65535	65535	65535	65535	65535	65535	65535	65535	65535	65535	-8.89206	65535	65535	65535	65535	-8.89206	-8.89206	65535	65535	-8.89206	65535	65535	65535	65535	65535	65535	65535	65535
65535	65535	-8.89206	65535	-6.94615	-7.79345	-8.19891	-7.50577	-8.89206	-8.19891	-6.58948	65535	-8.19891	-8.89206	65535	65535	65535	-6.81262	65535	65535	-8.89206	-8.89206	65535	-8.89206	65535	-8.89206	-8.89206	65535	-8.19891	-8.89206	65535	-8.89206	-7.28262	-8.89206	65535	-8.89206	65535	-8.19891	-8.89206	65535	-8.89206	-8.89206	65535	65535	-7.50577	65535	65535	-8.89206	65535	-8.89206
65535	65535	-8.89206	65535	65535	65535	65535	65535	65535	65535	65535	65535	65535	65535	65535	65535	65535	65535	65535	65535	-8.89206	-8.89206	65535	65535	65535	65535	-8.89206	65535	65535	65535	65535	65535	-8.89206	65535	65535	65535	65535	-8.89206	-8.89206	65535	65535	-8.89206	65535	65535	65535	65535	65535	65535	65535	65535
65535	65535	-8.89206	65535	-8.89206	-8.19891	65535	65535	-8.89206	-8.89206	-8.89206	65535	65535	-8.89206	65535	65535	65535	65535	65535	65535	-8.19891	-8.19891	65535	65535	65535	65535	-8.89206	65535	-8.89206	-8.89206	65535	65535	-8.19891	65535	65535	65535	65535	-8.89206	-8.89206	65535	65535	-8.89206	65535	65535	-8.89206	65535	65535	65535	65535	65535
65535	65535	65535	65535	-7.79345	-8.89206	-8.19891	-8.19891	65535	65535	-8.19891	65535	65535	65535	65535	65535	65535	65535	65535	65535	-8.89206	-8.89206	65535	65535	65535	65535	65535	65535	-8.89206	-8.89206	65535	65535	-8.89206	65535	65535	65535	65535	65535	65535	65535	65535	65535	65535	65535	-8.89206	65535	65535	65535	65535	65535
65535	65535	-8.89206	65535	65535	-8.89206	65535	65535	-8.89206	-8.89206	-8.19891	65535	65535	-8.89206	65535	65535	65535	65535	65535	65535	-8.19891	-8.19891	65535	65535	65535	65535	-8.89206	65535	65535	65535	65535	65535	-8.89206	65535	65535	65535	65535	-8.89206	-8.89206	65535	65535	-8.89206	65535	65535	65535	65535	65535	65535	65535	65535
65535	-8.89206	-8.89206	-8.89206	-7.28262	-7.50577	-8.89206	65535	65535	65535	-8.19891	65535	65535	65535	65535	65535	65535	-8.89206	65535	65535	-8.19891	-8.19891	65535	65535	65535	65535	65535	65535	65535	65535	65535	65535	-8.89206	65535	65535	65535	65535	-8.89206	65535	65535	65535	65535	65535	65535	-7.79345	65535	65535	65535	65535	65535
-5.0854	-4.18253	-3.77407	-4.65796	-7.79345	-7.1003	-7.79345	-6.69484	-7.79345	-8.89206	-6.94615	-6.81262	-6.81262	-7.79345	-7.50577	-8.19891	-5.06342	-8.19891	-7.79345	-8.89206	-8.19891	-8.19891	-5.71401	-8.89206	-5.89633	-7.28262	-4.86671	-6.05885	-6.40715	-8.89206	-5.63397	-5.52477	-6.18401	-6.94615	65535	-5.71401	-8.89206	-3.84864	-4.11294	-4.43771	-4.84901	-4.48534	-7.50577	-6.69484	-6.49417	-6.40715	65535	-6.94615	-7.79345	-7.28262
-3.61906	-4.40343	-3.4156	-4.70241	-8.89206	-6.94615	-7.79345	-6.32711	-7.50577	-6.05885	-7.50577	-6.11947	-6.58948	-5.80102	-6.81262	-7.50577	-5.63397	-7.79345	-8.19891	-7.50577	-8.89206	65535	-5.45807	-8.89206	-6.00169	-7.1003	-4.26709	-5.84754	-6.40715	-7.50577	-5.04191	-5.17849	-6.32711	-7.28262	-8.89206	-4.52261	-8.19891	-2.71619	-3.7922	-3.81689	-3.73877	-3.2291	-7.1003	-4.56133	-5.67319	-5.63397	-7.50577	-6.05885	-7.79345	-5.0854
-5.80102	-5.42633	-4.86671	-6.05885	65535	65535	65535	-8.19891	65535	-8.19891	65535	-8.19891	-8.19891	65535	-8.19891	65535	-5.80102	-8.89206	-8.19891	-8.19891	-8.89206	-8.19891	-6.00169	-8.19891	-7.1003	-8.19891	-5.3657	-6.58948	-8.19891	-8.19891	-6.253	-5.94762	-8.19891	-7.79345	65535	-6.94615	-8.89206	-4.74893	-5.02086	-5.25448	-5.80102	-5.10787	-8.19891	-7.28262	-7.79345	-7.79345	65535	-7.79345	65535	-7.50577
-5.06342	-4.74893	-4.12989	-5.20318	-8.89206	-8.89206	65535	-7.50577	-8.89206	-8.19891	-8.19891	-7.50577	-8.89206	-7.79345	-8.89206	65535	-5.39555	65535	-8.19891	-7.79345	65535	65535	-5.39555	65535	-6.00169	-7.79345	-4.65796	-5.63397	-8.89206	-8.19891	-5.20318	-5.30854	65535	-7.1003	-8.89206	-5.89633	-7.50577	-3.82947	-4.32771	-4.18253	-4.68737	-4.2381	-7.1003	-6.18401	-6.94615	-6.58948	65535	-6.69484	-8.89206	-6.11947
-8.89206	-7.50577	-7.28262	-7.79345	-5.15439	-7.50577	-7.79345	-8.89206	-8.89206	-8.19891	65535	-7.50577	65535	-8.19891	-8.19891	65535	65535	65535	65535	65535	65535	65535	-8.89206	65535	-8.89206	65535	-8.19891	65535	65535	65535	65535	-8.89206	65535	-8.89206	65535	65535	65535	-8.19891	-8.89206	-8.89206	-8.89206	65535	65535	65535	-7.1003	65535	-6.81262	-7.79345	65535	-8.89206
65535	65535	65535	65535	65535	65535	65535	65535	65535	65535	65535	65535	65535	65535	65535	65535	65535	65535	65535	65535	65535	65535	65535	65535	-8.89206	-8.89206	65535	65535	65535	65535	65535	65535	65535	65535	65535	65535	65535	65535	65535	65535	65535	65535	65535	65535	-8.89206	65535	65535	-8.19891	65535	65535
-8.19891	-8.19891	-8.19891	-8.89206	-6.40715	65535	65535	-8.89206	-8.89206	65535	65535	-8.19891	65535	-8.89206	-8.19891	65535	-8.89206	65535	65535	65535	65535	65535	65535	65535	65535	65535	65535	65535	65535	65535	65535	-8.89206	65535	65535	65535	65535	65535	65535	65535	-8.89206	-8.89206	65535	65535	65535	65535	65535	-8.89206	65535	65535	65535
-8.89206	65535	65535	-8.89206	-5.59622	-8.19891	-7.28262	-8.19891	-8.89206	-8.89206	65535	-8.19891	65535	-7.79345	-8.19891	-8.89206	65535	65535	65535	65535	65535	65535	65535	65535	65535	65535	-8.89206	65535	65535	65535	65535	65535	65535	-8.89206	65535	65535	65535	65535	65535	65535	65535	65535	65535	65535	-8.89206	65535	-8.19891	65535	65535	-8.19891
-7.79345	65535	-8.89206	65535	-5.28114	-8.89206	-7.79345	-8.19891	-8.89206	-8.19891	65535	-8.19891	65535	-8.19891	-8.89206	-8.89206	65535	65535	65535	65535	65535	65535	65535	65535	65535	65535	-8.89206	-8.89206	-8.89206	65535	-8.89206	-8.89206	65535	-8.89206	65535	65535	-8.89206	-8.19891	-7.28262	-7.1003	-7.50577	-8.89206	-8.89206	-8.89206	-8.19891	-7.50577	-8.89206	-7.79345	65535	65535
-7.28262	65535	-8.89206	65535	-8.19891	-6.69484	65535	-6.94615	-7.28262	-6.253	-8.19891	-7.28262	-7.28262	-7.1003	-7.50577	-8.89206	65535	65535	65535	65535	-8.89206	-8.89206	65535	65535	65535	65535	-8.19891	-8.89206	65535	65535	-8.89206	-8.19891	65535	65535	65535	-7.1003	-8.89206	-7.28262	-7.79345	-7.1003	-6.94615	-7.79345	-8.89206	-7.50577	-5.80102	-5.84754	-7.1003	-6.58948	65535	-6.94615
-7.50577	-8.19891	-7.1003	-8.89206	65535	-8.19891	65535	-7.50577	-7.79345	-8.89206	65535	-7.1003	65535	-7.79345	65535	65535	-8.19891	65535	-8.89206	65535	65535	65535	-8.89206	65535	65535	-8.89206	-8.89206	65535	65535	-8.89206	65535	65535	-8.89206	65535	65535	65535	65535	-7.28262	-7.50577	65535	-8.19891	-8.89206	65535	65535	-7.50577	-8.89206	-8.19891	-8.89206	65535	-8.19891
-6.49417	65535	-6.81262	65535	-8.19891	-8.19891	-8.89206	-8.19891	-8.89206	-8.89206	65535	-8.19891	65535	-8.89206	-8.89206	-8.89206	65535	65535	-8.89206	65535	65535	65535	65535	65535	65535	65535	-8.19891	65535	65535	65535	-8.19891	-8.89206	65535	-8.89206	65535	-6.69484	65535	-6.00169	-6.11947	-8.89206	-7.50577	-7.79345	-8.89206	65535	-8.89206	-8.89206	65535	65535	-8.89206	-6.69484
-7.1003	65535	65535	65535	-5.55986	-8.89206	65535	-8.19891	65535	-7.79345	-8.89206	-8.89206	-8.89206	-8.19891	-8.89206	65535	65535	65535	65535	65535	65535	65535	65535	65535	65535	65535	65535	-8.89206	-8.89206	65535	-8.89206	-8.19891	65535	65535	-8.89206	-6.18401	-7.79345	-8.19891	-6.49417	-6.11947	-6.49417	65535	-7.28262	-7.50577	-6.81262	-5.89633	-8.19891	-6.00169	-8.89206	-6.40715
-7.50577	-8.19891	-6.32711	65535	65535	-8.89206	65535	-7.79345	-8.19891	-8.89206	65535	-8.19891	-8.89206	-8.89206	65535	65535	-8.19891	65535	65535	65535	65535	65535	-8.89206	65535	65535	-8.89206	65535	65535	65535	-8.89206	65535	65535	-8.89206	65535	65535	-8.89206	-8.89206	-6.40715	-6.49417	-8.19891	-6.94615	-8.89206	-8.89206	65535	-7.28262	-7.79345	-8.19891	-8.19891	65535	65535
-4.6016	-4.67255	-4.29694	-6.18401	-8.89206	-8.19891	-7.79345	-8.19891	-7.79345	-8.19891	-8.89206	-6.94615	-8.89206	-6.49417	65535	65535	-5.3657	65535	-7.79345	65535	65535	65535	-6.58948	-8.89206	-6.40715	-8.19891	-5.75657	-6.253	-7.28262	-8.89206	-5.80102	-5.42633	-6.94615	-7.28262	65535	-4.98004	-8.19891	-4.12138	-4.26709	-4.74893	-4.94082	-5.3657	-7.28262	-6.69484	-6.49417	-6.11947	-8.89206	-6.58948	-7.50577	-5.15439
-5.49086	-7.79345	-6.94615	-8.89206	-5.49086	-7.79345	-7.50577	65535	-8.89206	-8.89206	65535	-7.28262	65535	-6.18401	65535	65535	65535	65535	65535	65535	65535	65535	65535	65535	65535	65535	-7.79345	-8.89206	-8.89206	65535	-7.79345	-8.19891	65535	65535	-8.89206	-5.80102	-7.28262	-5.89633	-5.67319	-6.253	-6.58948	-7.50577	-7.1003	-8.19891	-6.81262	-6.18401	-8.89206	-6.32711	65535	-5.67319
-7.79345	65535	-7.50577	65535	65535	65535	65535	-8.89206	65535	65535	65535	65535	65535	-8.89206	65535	65535	65535	65535	65535	65535	65535	65535	65535	65535	-8.89206	-8.19891	65535	65535	65535	-8.89206	65535	65535	-8.89206	65535	65535	65535	65535	-7.28262	-7.50577	-8.89206	-8.19891	-8.89206	65535	65535	-8.89206	-8.89206	65535	-8.89206	65535	-8.89206
-3.06312	-5.42633	-3.9433	-5.67319	-6.49417	-6.94615	-6.81262	-7.28262	-7.50577	-5.84754	-7.79345	-6.253	-7.79345	-5.52477	-8.89206	-8.89206	-7.1003	-8.19891	65535	65535	-8.89206	65535	-6.32711	-8.89206	-7.79345	-7.79345	-5.3657	-6.32711	-6.81262	-8.89206	-6.00169	-5.55986	-6.58948	-7.28262	65535	-5.00024	-7.79345	-3.424	-4.14713	-4.68737	-4.37027	-4.67255	-7.50577	-5.89633	-6.05885	-6.40715	-7.79345	-7.79345	-7.79345	-4.56133
-7.50577	-8.89206	-6.49417	65535	65535	-8.89206	65535	-8.89206	-8.19891	-8.19891	-8.89206	-8.19891	-8.89206	-8.19891	65535	65535	65535	-8.89206	65535	65535	65535	65535	65535	65535	65535	65535	65535	65535	65535	65535	65535	65535	65535	65535	65535	-8.19891	-8.89206	-6.58948	-6.69484	-8.89206	-7.28262	-8.19891	65535	65535	-7.50577	-8.89206	-8.89206	-8.89206	65535	-8.89206
-6.11947	-4.51003	-4.81452	-5.89633	65535	-8.89206	65535	-8.89206	-8.19891	-8.89206	65535	-8.19891	-8.89206	65535	65535	65535	-5.13086	65535	-8.19891	65535	-8.19891	-8.19891	-6.32711	65535	-6.11947	-8.89206	-5.71401	-6.11947	-7.1003	65535	-5.89633	-5.94762	-7.50577	-8.19891	-8.89206	-6.32711	-8.89206	-5.39555	-5.04191	-5.45807	-5.84754	-6.58948	65535	-8.89206	-7.28262	-6.81262	65535	-7.28262	-7.79345	-7.28262
-3.04274	-5.80102	-4.94082	-6.81262	-6.94615	-6.00169	-6.40715	-6.58948	-6.69484	-3.9433	-7.28262	-6.40715	-7.79345	-5.75657	-8.89206	65535	-6.81262	-8.89206	65535	65535	-8.89206	-8.89206	-7.50577	-8.89206	65535	65535	-6.49417	-7.1003	-8.89206	65535	-7.1003	-7.1003	-8.89206	-8.89206	-8.19891	-2.97048	-6.49417	-3.46711	-3.90846	-3.93623	-4.07178	-5.33671	-6.05885	-4.94082	-3.75626	-4.16467	-5.3657	-4.57457	-6.94615	-2.70791
-7.50577	-6.32711	-6.05885	-6.81262	65535	65535	65535	65535	-8.89206	65535	65535	-8.89206	65535	65535	65535	65535	-7.28262	65535	65535	65535	-8.89206	-8.89206	65535	65535	-8.89206	-8.19891	-7.79345	65535	-8.89206	-8.89206	-7.50577	-8.19891	-7.79345	-8.19891	65535	-6.94615	65535	-5.89633	-6.58948	-6.49417	-6.05885	-6.69484	65535	-8.19891	-8.89206	-8.89206	65535	-8.89206	65535	65535
-7.79345	-8.19891	-6.69484	65535	65535	65535	-8.89206	-8.89206	65535	-8.89206	-8.89206	-8.19891	-8.19891	-8.89206	65535	65535	-8.89206	-8.89206	65535	65535	65535	65535	-8.89206	65535	65535	65535	-8.89206	65535	65535	65535	65535	65535	65535	65535	65535	-8.89206	65535	-6.69484	-6.49417	-8.19891	-8.19891	-8.89206	-8.89206	65535	-8.89206	-8.89206	65535	65535	65535	-8.89206
-7.79345	-8.89206	-7.50577	-8.89206	65535	-8.89206	65535	65535	65535	-8.19891	-8.89206	-8.89206	-8.89206	-8.19891	65535	65535	-8.89206	-8.89206	65535	65535	65535	65535	65535	65535	65535	-8.89206	-8.89206	65535	65535	-8.89206	65535	65535	-8.89206	65535	65535	-8.89206	65535	-7.50577	-7.79345	-8.89206	-7.79345	-8.19891	65535	65535	-7.79345	-8.89206	-8.89206	65535	65535	-8.89206
-6.81262	-4.79772	-4.64357	-5.17849	65535	65535	65535	65535	65535	-8.89206	65535	-8.89206	-8.89206	65535	-8.89206	65535	-5.39555	65535	65535	65535	-8.19891	-8.19891	-6.00169	-8.89206	-6.40715	65535	-5.0854	-5.49086	-6.81262	-8.19891	-6.05885	-5.55986	-6.81262	-8.19891	-8.89206	-6.69484	-8.89206	-4.67255	-5.13086	-5.15439	-5.75657	-5.20318	-8.89206	-6.94615	-8.19891	-7.50577	65535	-8.19891	-8.89206	-8.19891
65535	-8.19891	-7.79345	65535	65535	65535	-8.89206	65535	65535	-8.89206	-8.89206	-8.19891	-8.89206	-8.89206	65535	65535	-8.89206	-8.89206	-8.89206	65535	65535	65535	65535	65535	-8.89206	65535	65535	65535	65535	65535	-8.89206	-8.89206	65535	65535	65535	-8.89206	65535	-8.19891	-7.79345	65535	-8.89206	65535	65535	65535	-8.89206	65535	65535	65535	65535	-8.89206
-6.40715	-4.90308	-4.70241	-5.59622	65535	65535	65535	65535	65535	65535	-8.89206	-8.19891	-8.89206	65535	-8.89206	65535	-5.63397	-8.89206	-8.89206	-8.89206	-8.89206	-8.19891	-7.1003	-8.19891	-6.81262	65535	-5.25448	-5.45807	-6.94615	-8.19891	-5.89633	-5.42633	-7.28262	-7.50577	65535	-6.69484	65535	-4.6016	-5.28114	-5.3657	-5.55986	-5.25448	65535	-7.50577	65535	-8.89206	65535	65535	65535	-7.79345
-6.69484	-6.49417	-6.32711	-6.94615	65535	65535	65535	65535	65535	65535	-8.89206	65535	65535	65535	65535	65535	-6.81262	65535	-8.89206	65535	65535	65535	-8.19891	-8.89206	-8.19891	65535	-6.58948	-7.50577	-8.19891	-8.19891	-8.89206	-8.89206	-8.19891	-7.79345	65535	-7.1003	65535	-6.18401	-6.58948	-7.79345	-6.253	-6.58948	65535	-8.89206	-8.89206	65535	65535	65535	65535	65535
-8.19891	-7.1003	-6.81262	-8.19891	65535	65535	-8.89206	65535	65535	65535	65535	-7.79345	65535	-8.89206	65535	65535	-8.19891	65535	-8.89206	65535	65535	65535	-8.89206	65535	-8.89206	65535	-8.89206	65535	65535	65535	-8.89206	-8.89206	65535	-8.19891	65535	65535	65535	-7.79345	-7.28262	-7.79345	-8.19891	-8.19891	-8.89206	-8.89206	65535	65535	65535	65535	65535	65535
-6.00169	-5.75657	-5.17849	-5.94762	65535	65535	-8.89206	65535	65535	-8.89206	-8.89206	-8.19891	65535	-8.89206	65535	65535	-6.18401	-8.89206	65535	-8.89206	-8.89206	-8.19891	-6.32711	-8.89206	-6.49417	-8.89206	-6.253	-7.79345	-8.89206	-8.19891	-6.32711	-6.49417	65535	-8.19891	65535	-7.28262	-8.89206	-4.96024	-5.49086	-6.00169	-5.94762	-5.80102	-7.50577	-8.89206	-8.89206	-8.19891	65535	-8.19891	65535	-8.19891
-5.75657	-5.80102	-4.96024	-6.00169	65535	65535	-8.89206	65535	65535	-8.89206	-8.89206	-8.19891	65535	-8.89206	65535	65535	-6.32711	65535	-8.19891	65535	-8.89206	-8.89206	-5.89633	65535	-6.69484	-8.89206	-5.59622	-6.69484	65535	-8.19891	-6.05885	-6.00169	65535	-8.19891	65535	-7.1003	65535	-4.86671	-5.15439	-5.49086	-5.67319	-5.80102	-8.19891	65535	-8.89206	-8.89206	65535	-8.89206	65535	-7.28262
-5.10787	-5.45807	-4.90308	-5.71401	-8.89206	-8.89206	-8.89206	-7.79345	-8.19891	-7.50577	-8.89206	-7.28262	-8.89206	-7.28262	-8.89206	-8.19891	-5.94762	-8.89206	-7.79345	-8.89206	65535	65535	-6.05885	65535	-6.58948	-7.50577	-4.79772	-5.71401	-7.50577	-8.19891	-5.13086	-5.42633	-7.79345	-7.79345	-7.79345	-6.40715	-8.19891	-4.09627	-4.67255	-4.18253	-4.41472	-4.46124	-7.50577	-5.00024	-7.50577	-6.81262	-8.89206	-7.1003	-8.19891	-6.11947
65535	-8.89206	-8.89206	65535	-8.19891	-8.19891	65535	65535	65535	65535	65535	65535	65535	65535	65535	65535	65535	65535	65535	65535	65535	65535	65535	65535	65535	65535	65535	65535	65535	65535	65535	65535	65535	65535	65535	65535	65535	65535	-8.89206	65535	65535	65535	65535	65535	-8.19891	65535	65535	65535	65535	65535
-4.41472	-4.42615	-3.72158	-4.37027	-8.89206	-8.89206	-8.19891	-7.28262	-7.79345	-7.28262	-7.79345	-6.49417	-7.79345	-6.58948	-8.89206	-8.19891	-5.17849	-8.89206	-7.1003	-8.19891	65535	65535	-5.10787	65535	-5.39555	-7.28262	-4.29694	-5.42633	-7.28262	-8.19891	-5.0854	-5.25448	-8.89206	-7.28262	-7.79345	-5.75657	-7.50577	-3.56905	-3.92225	-3.88812	-4.31735	-4.30709	-6.32711	-5.63397	-7.50577	-6.69484	65535	-6.94615	-8.19891	-5.75657
-7.28262	-8.89206	-7.79345	-8.89206	65535	65535	65535	65535	65535	65535	65535	65535	65535	65535	65535	65535	-8.89206	65535	-8.89206	65535	65535	65535	-7.79345	65535	-8.89206	65535	-7.1003	-8.89206	65535	65535	-7.1003	-6.94615	65535	-8.89206	65535	-8.89206	65535	-6.69484	-7.79345	-6.49417	-6.58948	-8.19891	65535	65535	-8.89206	-8.89206	65535	-8.89206	65535	-7.79345
-6.58948	-8.19891	-6.40715	-6.94615	65535	65535	-8.89206	-8.89206	65535	-8.89206	65535	-8.89206	65535	-8.89206	65535	65535	-8.19891	65535	65535	65535	65535	65535	-7.50577	65535	-8.89206	65535	-6.49417	-7.28262	65535	65535	-6.49417	-6.18401	65535	-8.89206	65535	-8.19891	-8.89206	-5.84754	-6.94615	-6.00169	-6.40715	-7.28262	-8.19891	-8.19891	-8.89206	-8.19891	65535	-8.19891	65535	-7.28262
-8.89206	-8.89206	-7.1003	-7.79345	-8.89206	-8.89206	65535	65535	65535	65535	65535	65535	65535	65535	65535	65535	65535	65535	65535	65535	65535	65535	-7.79345	-8.89206	-8.89206	65535	-7.50577	-7.79345	65535	-8.19891	-8.19891	-7.28262	-8.89206	-8.89206	65535	65535	65535	-7.1003	65535	-7.1003	-7.28262	-8.89206	65535	65535	-8.19891	65535	65535	65535	65535	65535
-6.69484	-6.40715	-5.80102	-6.81262	65535	-8.89206	-8.89206	-8.89206	65535	-8.89206	-8.89206	-8.19891	-8.89206	-7.50577	65535	65535	-7.50577	-8.89206	65535	65535	65535	65535	-7.79345	-8.19891	-7.28262	-7.28262	-7.1003	-7.1003	-7.50577	-7.28262	-6.58948	-5.89633	-7.28262	-5.45807	-8.89206	-8.89206	-8.89206	-5.94762	-6.32711	-6.58948	-6.49417	-7.28262	-8.19891	-8.89206	-8.89206	-8.19891	65535	-7.79345	-8.19891	-8.19891
-6.69484	-6.40715	-5.80102	-6.69484	-8.19891	-7.79345	65535	65535	65535	-8.89206	-8.89206	-7.79345	-8.89206	-7.79345	65535	65535	-6.81262	-7.28262	-8.89206	-8.19891	-8.89206	-8.19891	-6.94615	-8.19891	-6.58948	-7.28262	-6.81262	-7.1003	-6.81262	-6.94615	-6.81262	-5.84754	-7.28262	-5.25448	-8.89206	-7.50577	-8.89206	-5.75657	-6.49417	-5.89633	-6.32711	-6.58948	-8.19891	-8.89206	-7.50577	-7.28262	65535	-7.50577	-7.79345	-8.19891
-5.55986	-6.94615	-6.05885	-8.19891	-8.19891	-6.69484	-7.79345	-7.79345	-7.79345	-5.45807	-8.89206	-8.19891	-8.89206	-8.19891	-7.79345	-8.19891	-7.50577	65535	65535	65535	65535	65535	-8.19891	65535	-8.89206	-8.89206	-7.79345	-8.89206	-8.89206	-8.89206	-8.19891	-8.89206	65535	65535	-6.40715	-3.7922	-3.9433	-5.49086	-4.46124	-4.08804	-4.48534	-6.58948	-4.83162	-4.92177	-4.588	-4.6016	-5.67319	-4.47322	-6.49417	-4.37027
-5.84754	-8.19891	-7.79345	-8.89206	65535	65535	65535	65535	65535	-8.89206	65535	-6.81262	65535	-6.49417	65535	65535	-8.89206	65535	65535	65535	65535	65535	-8.19891	65535	-8.89206	65535	-7.28262	-8.19891	65535	-8.89206	-8.19891	-8.19891	-8.89206	-8.89206	65535	-6.32711	-8.89206	-6.69484	-6.94615	-6.00169	-6.05885	-8.19891	-7.79345	-7.28262	-6.05885	-6.00169	65535	65535	65535	-6.49417
-4.05578	-4.73318	-4.00926	-5.13086	65535	-5.80102	-7.79345	-6.18401	-6.58948	-4.6154	-8.19891	-6.32711	-6.94615	-5.80102	-6.58948	-7.1003	-5.63397	65535	-7.28262	-8.89206	-8.19891	-8.19891	-6.11947	65535	-8.19891	65535	-5.28114	-6.40715	-7.79345	65535	-5.67319	-5.75657	-8.19891	-7.79345	-8.19891	-3.2291	-4.20993	-3.06902	-3.7504	-3.36263	-3.14586	-4.19158	-5.42633	-3.92922	-4.29694	-4.34877	-5.49086	-4.47322	-6.94615	-3.81689
-3.36263	-4.14713	-3.33138	-4.67255	-7.79345	-7.28262	-7.50577	-7.1003	-7.50577	-5.67319	-7.50577	-5.67319	-7.28262	-5.52477	65535	-8.89206	-5.04191	-8.89206	-7.28262	65535	65535	65535	-4.96024	65535	-7.1003	65535	-4.29694	-5.94762	-8.89206	-7.79345	-5.3657	-5.42633	-8.89206	-6.81262	-8.89206	-4.34877	-6.69484	-3.08994	-3.05433	-3.26804	-3.72158	-3.97208	-5.55986	-5.15439	-5.45807	-4.81452	-8.19891	-5.80102	-6.81262	-4.27694
-4.42615	-5.42633	-4.27694	-5.3657	-8.19891	-6.69484	-7.79345	-6.94615	-7.28262	-5.71401	-7.79345	-6.81262	-7.1003	-5.84754	-8.89206	-8.89206	-6.49417	65535	-8.89206	-8.89206	-8.89206	-8.89206	-6.94615	65535	-8.89206	65535	-5.45807	-7.1003	65535	-7.28262	-5.89633	-6.00169	-7.79345	-7.1003	-8.89206	-4.92177	-6.58948	-3.97941	-4.26709	-3.89485	-4.29694	-5.00024	-5.75657	-4.56133	-5.25448	-4.83162	-6.81262	-5.84754	-7.50577	-4.81452
-5.55986	-6.69484	-5.2285	-6.11947	65535	65535	65535	65535	65535	65535	65535	-8.89206	65535	-8.89206	65535	65535	-6.94615	65535	65535	-8.89206	65535	65535	-6.94615	65535	65535	65535	-6.32711	-7.79345	65535	65535	-6.94615	-7.28262	65535	65535	-8.89206	-6.253	-7.50577	-4.76493	-5.49086	-4.86671	-5.15439	-5.59622	-6.81262	-4.53535	-7.50577	-7.1003	65535	-8.19891	-8.19891	-6.81262
-5.80102	-7.50577	-6.94615	-7.50577	65535	-6.81262	-8.89206	-7.1003	-7.50577	-6.05885	-7.79345	-7.50577	-7.28262	-6.05885	-7.79345	-8.89206	-8.89206	65535	65535	65535	-8.89206	-8.19891	65535	-8.89206	-8.89206	-8.19891	-8.89206	-8.89206	65535	65535	-6.69484	-6.81262	65535	65535	65535	-6.49417	-7.1003	-6.18401	-5.84754	-5.45807	-6.05885	-7.28262	-7.50577	-7.50577	-5.28114	-5.3657	-6.94615	-6.69484	-8.89206	-5.80102
-5.39555	-6.58948	-5.94762	-7.50577	-7.50577	-7.50577	-8.19891	-7.79345	-8.89206	-6.69484	-7.28262	-7.50577	-8.19891	-6.94615	-8.19891	65535	-7.79345	65535	65535	65535	65535	-8.89206	-8.19891	-8.89206	-8.19891	-8.19891	-8.19891	65535	65535	-8.89206	-7.79345	-7.28262	-8.89206	-8.19891	65535	-6.11947	-6.49417	-5.42633	-5.39555	-5.45807	-5.80102	-6.69484	-7.1003	-7.28262	-5.45807	-5.39555	-8.19891	-6.94615	-8.19891	-5.63397
-5.42633	-6.40715	-6.11947	-6.81262	-8.89206	-6.81262	-8.89206	-6.94615	-7.1003	-5.75657	-8.19891	-6.69484	-7.1003	-5.52477	-7.79345	-8.89206	-8.89206	65535	65535	65535	-8.89206	-8.89206	-7.79345	-8.89206	-8.19891	-8.89206	-8.19891	-8.89206	-8.89206	65535	-6.81262	-6.58948	-8.89206	-8.89206	65535	-5.45807	-6.81262	-5.71401	-5.63397	-4.92177	-5.55986	-6.58948	-6.58948	-6.253	-5.30854	-5.10787	-6.81262	-5.75657	-8.89206	-5.39555
-7.28262	65535	-6.81262	-7.50577	-8.89206	65535	65535	65535	65535	65535	-8.89206	65535	65535	-8.89206	65535	65535	65535	65535	65535	65535	65535	-8.89206	65535	-8.89206	65535	-8.89206	-7.28262	65535	65535	65535	-8.19891	-7.50577	65535	-8.19891	65535	65535	65535	-7.1003	-8.19891	-7.28262	-7.50577	-8.19891	65535	65535	-6.94615	-6.58948	-8.89206	-8.19891	65535	-8.89206
-8.19891	-7.79345	-7.28262	-8.19891	65535	-8.89206	-8.89206	65535	-8.19891	-7.50577	65535	65535	65535	-8.19891	65535	65535	-8.89206	65535	65535	65535	65535	65535	-8.19891	65535	-8.89206	65535	-8.19891	65535	65535	65535	-8.19891	-8.19891	-8.89206	65535	65535	-7.28262	65535	-6.81262	-8.89206	-7.79345	-7.50577	-8.19891	-8.89206	65535	-8.19891	-7.79345	-8.19891	-7.50577	65535	-7.79345
-6.69484	-7.79345	-7.50577	-8.89206	-7.79345	-8.19891	-8.19891	-8.89206	-8.89206	-7.50577	-8.19891	65535	-8.89206	-8.19891	65535	65535	65535	-8.89206	65535	65535	-8.89206	-8.89206	65535	-8.89206	-8.89206	-8.89206	-7.1003	-7.50577	-8.89206	-8.89206	-7.79345	-7.28262	-8.19891	-8.89206	65535	-6.253	-8.89206	-6.81262	-6.94615	-6.32711	-6.58948	-8.19891	-8.19891	-7.50577	-6.81262	-6.253	-8.89206	-7.1003	65535	-6.18401
-4.46124	-6.58948	-5.75657	-7.79345	-7.28262	-7.28262	-6.94615	-7.28262	-8.19891	-6.253	-7.50577	-7.79345	-7.79345	-6.253	65535	65535	-8.19891	65535	65535	65535	65535	65535	-8.89206	-8.89206	-8.89206	-8.89206	-8.19891	-8.19891	-8.19891	-8.89206	-7.79345	-7.50577	-8.89206	-8.89206	-8.19891	-5.0854	-6.00169	-5.3657	-4.94082	-5.17849	-5.59622	-6.69484	-6.18401	-6.11947	-5.42633	-4.98004	-7.28262	-5.28114	-7.50577	-5.17849
-4.94082	-6.18401	-5.30854	-6.49417	-7.79345	-7.28262	-8.19891	-7.79345	-7.28262	-6.49417	-8.89206	-7.1003	-8.19891	-5.94762	-8.19891	65535	-8.19891	65535	65535	65535	65535	65535	-8.89206	65535	65535	65535	-6.58948	-8.19891	65535	-8.19891	-6.32711	-6.11947	-8.89206	-7.1003	-8.89206	-5.3657	-6.253	-4.73318	-4.71767	-4.57457	-4.88473	-6.11947	-6.05885	-6.18401	-5.59622	-5.00024	-7.1003	-6.11947	-7.28262	-5.39555
-8.19891	-7.79345	-7.50577	-8.19891	65535	65535	65535	65535	65535	-8.89206	65535	-8.89206	65535	-8.89206	65535	65535	65535	65535	65535	65535	65535	65535	65535	65535	65535	65535	-7.79345	65535	65535	-8.89206	-8.19891	-7.79345	65535	-8.19891	65535	-7.1003	65535	-6.69484	-7.50577	-7.79345	-7.79345	-7.50577	65535	65535	-8.19891	-7.28262	65535	65535	65535	-8.19891
-7.79345	-7.79345	-8.19891	65535	65535	65535	65535	65535	65535	-8.89206	65535	-8.89206	65535	65535	65535	65535	65535	65535	65535	65535	65535	65535	65535	65535	65535	65535	-7.50577	-8.19891	65535	-8.89206	65535	-8.89206	-8.89206	65535	-7.79345	-7.50577	-5.39555	-7.50577	-6.69484	-6.253	-7.50577	65535	-6.18401	-7.50577	-6.81262	-6.58948	-8.89206	-6.40715	-7.79345	-7.79345
-4.57457	-5.63397	-4.65796	-6.18401	-8.89206	-8.19891	-8.19891	-8.89206	-8.19891	-6.40715	65535	-7.28262	-8.89206	-7.1003	65535	65535	-6.11947	65535	65535	65535	65535	65535	-5.49086	65535	65535	65535	-5.25448	-6.94615	65535	-8.89206	-6.81262	-7.28262	65535	-8.19891	-8.19891	-5.25448	-7.50577	-4.27694	-4.12138	-4.30709	-4.78119	-5.28114	-7.1003	-6.32711	-6.81262	-5.80102	-7.50577	-6.58948	-7.50577	-5.30854
-5.20318	-6.81262	-5.06342	-6.05885	-8.89206	-8.89206	-8.89206	65535	65535	-7.1003	65535	65535	-8.89206	65535	65535	65535	-7.50577	-8.89206	65535	65535	65535	65535	-7.50577	65535	-8.89206	65535	-5.75657	-8.19891	65535	-8.89206	-6.40715	-7.1003	65535	-8.19891	65535	-5.94762	65535	-4.65796	-5.00024	-4.52261	-5.28114	-5.30854	-7.50577	-6.49417	-8.19891	-6.253	65535	-7.1003	-8.89206	-5.55986
-5.30854	-6.253	-4.96024	-6.40715	65535	65535	65535	-8.89206	65535	-6.49417	65535	-8.89206	-8.89206	-7.79345	65535	65535	-6.253	65535	-7.50577	65535	65535	65535	-6.49417	65535	-8.19891	65535	-5.71401	-6.69484	-8.19891	-8.89206	-6.11947	-6.253	-8.19891	-7.50577	65535	-5.0854	-8.89206	-3.67171	-4.79772	-4.10457	-3.92225	-3.77407	-7.1003	-3.78007	-6.69484	-6.81262	-7.79345	-6.40715	-7.28262	-5.84754
-5.02086	-6.11947	-4.83162	-6.18401	-8.89206	-8.19891	-8.89206	65535	-8.19891	-6.81262	65535	-7.50577	-8.89206	-8.89206	65535	65535	-6.94615	-8.89206	-8.89206	65535	65535	65535	-7.50577	65535	-8.19891	65535	-5.63397	-7.28262	65535	-8.19891	-6.00169	-6.00169	65535	-8.89206	65535	-5.13086	-8.19891	-4.29694	-4.51003	-4.17356	-4.6016	-4.90308	-7.1003	-5.75657	-6.69484	-5.67319	-8.89206	-6.253	-7.79345	-5.45807
-5.67319	-7.28262	-6.11947	-8.19891	-8.19891	-7.50577	-7.79345	-7.79345	-8.19891	-6.58948	-8.89206	-8.19891	-8.19891	-7.28262	65535	65535	-7.79345	65535	65535	65535	65535	65535	-8.19891	65535	65535	65535	-7.1003	-8.89206	65535	-8.19891	-6.69484	-6.69484	-8.89206	-8.89206	-8.89206	-6.18401	-7.79345	-5.39555	-5.67319	-5.04191	-5.52477	-6.40715	-7.1003	-6.32711	-6.81262	-6.58948	-8.89206	-7.28262	-7.50577	-6.253
-4.74893	-4.76493	-4.00171	-4.90308	-7.28262	-6.94615	-7.28262	-6.81262	-8.89206	-6.18401	-7.50577	-6.69484	-7.1003	-6.81262	65535	-8.89206	-5.94762	-8.19891	-8.89206	65535	-8.19891	-7.50577	-5.75657	-7.50577	-6.69484	-7.1003	-4.42615	-5.94762	-7.28262	-7.1003	-4.79772	-5.06342	-7.50577	-5.84754	-7.50577	-4.02453	-6.18401	-3.48042	-3.83582	-3.12062	-3.14586	-4.24767	-5.67319	-3.84221	-5.2285	-4.83162	-6.69484	-4.92177	-6.05885	-5.00024
-5.33671	-6.253	-5.04191	-6.49417	-7.50577	-7.28262	-7.50577	-7.79345	-8.19891	-6.49417	-8.89206	-7.79345	-7.50577	-7.79345	65535	65535	-7.79345	-7.79345	65535	-8.89206	-8.89206	-8.89206	-7.79345	-8.89206	-8.89206	65535	-5.94762	-8.19891	-7.50577	-8.89206	-5.80102	-5.71401	-7.28262	-6.58948	65535	-5.00024	65535	-4.53535	-5.13086	-4.48534	-4.6154	-5.2285	-7.50577	-6.253	-6.49417	-6.00169	-8.19891	-6.49417	-8.89206	-5.52477
-5.3657	-5.52477	-4.98004	-5.59622	-8.19891	-7.1003	-7.79345	-6.94615	-7.79345	-6.49417	-8.89206	-6.58948	-7.50577	-6.58948	-7.50577	-7.79345	-6.49417	65535	-8.19891	65535	-8.89206	-8.19891	-6.253	-8.19891	-7.28262	-7.79345	-4.83162	-6.40715	-8.19891	65535	-5.55986	-5.67319	65535	-7.28262	-7.79345	-6.40715	-7.50577	-4.39225	-4.88473	-4.78119	-5.10787	-4.81452	-7.1003	-5.94762	-6.69484	-6.49417	-8.89206	-6.49417	-7.79345	-6.69484
-4.79772	-4.96024	-4.25733	-5.2285	-8.19891	-7.28262	-7.50577	-7.1003	-7.79345	-6.18401	-7.50577	-7.28262	-7.28262	-6.58948	65535	-8.89206	-5.80102	-8.89206	-8.89206	65535	-8.89206	-8.19891	-5.89633	-8.89206	-6.94615	-7.79345	-4.79772	-6.58948	-6.94615	-7.1003	-4.71767	-4.96024	-7.1003	-5.63397	65535	-4.65796	-7.50577	-3.88812	-4.3812	-3.70468	-3.97208	-4.65796	-5.89633	-5.15439	-5.33671	-5.33671	-8.19891	-5.42633	-6.69484	-5.30854
-5.20318	-5.0854	-4.41472	-5.15439	-7.1003	-6.69484	-6.94615	-7.1003	-8.89206	-6.81262	-8.19891	-7.79345	-7.1003	-7.1003	65535	65535	-6.253	-6.94615	65535	-8.19891	-8.89206	-8.19891	-6.32711	-7.79345	-7.28262	-7.1003	-4.81452	-6.81262	-6.69484	-6.81262	-4.74893	-4.49761	-6.11947	-5.00024	65535	-4.86671	-8.89206	-4.12138	-4.96024	-3.95759	-4.20071	-4.88473	-6.81262	-6.00169	-6.40715	-5.94762	-8.19891	-6.40715	-8.19891	-5.49086
-5.00024	-4.78119	-4.40343	-5.2285	-7.79345	-7.1003	-7.50577	-6.94615	-8.19891	-5.94762	-8.89206	-6.58948	-7.50577	-6.253	-7.79345	-7.79345	-5.94762	-7.50577	-7.79345	-8.19891	-8.89206	-7.79345	-5.94762	-7.50577	-6.69484	-7.28262	-4.83162	-6.49417	-7.28262	-7.79345	-5.13086	-4.94082	65535	-6.81262	-8.89206	-5.42633	-7.79345	-4.11294	-4.62938	-4.26709	-4.6154	-4.68737	-7.1003	-5.89633	-6.32711	-5.42633	-8.89206	-5.89633	-7.50577	-5.71401
-4.98004	-4.65796	-3.98679	-4.73318	-7.50577	-7.1003	-6.69484	-6.94615	-8.19891	-6.18401	-7.50577	-6.11947	-7.28262	-6.253	-7.79345	-7.28262	-5.45807	-6.81262	-7.50577	-7.79345	-7.50577	-7.1003	-5.42633	-6.94615	-5.89633	-7.1003	-4.49761	-6.00169	-6.11947	-6.58948	-4.46124	-4.43771	-6.18401	-4.92177	-8.89206	-5.06342	-8.89206	-3.79831	-4.62938	-4.00926	-4.33818	-4.47322	-6.49417	-5.84754	-6.05885	-5.28114	-7.79345	-5.49086	-6.69484	-5.45807
-4.84901	-4.47322	-3.84864	-4.49761	-7.28262	-7.1003	-6.69484	-6.94615	-8.89206	-7.79345	-7.1003	-6.253	-6.94615	-6.32711	-8.89206	-8.89206	-5.42633	-6.81262	-8.89206	-7.79345	-7.79345	-6.94615	-5.20318	-6.94615	-5.80102	-6.69484	-4.34877	-5.84754	-5.67319	-5.89633	-4.26709	-3.99422	-5.42633	-4.15586	-8.89206	-5.02086	-8.89206	-3.77407	-4.62938	-3.74457	-3.99422	-4.31735	-6.49417	-5.84754	-6.253	-5.55986	-8.19891	-5.84754	-6.58948	-5.59622
-7.1003	65535	-7.79345	65535	65535	65535	65535	65535	65535	65535	65535	65535	65535	65535	65535	65535	65535	65535	65535	65535	65535	65535	65535	65535	65535	65535	65535	65535	65535	65535	65535	65535	65535	65535	65535	-8.89206	65535	-7.79345	65535	65535	65535	65535	65535	65535	65535	65535	65535	65535	65535	-8.19891
65535	65535	65535	65535	65535	65535	65535	65535	65535	65535	65535	65535	65535	65535	65535	65535	65535	65535	65535	65535	65535	65535	65535	65535	65535	65535	65535	65535	65535	65535	65535	65535	65535	65535	65535	65535	65535	65535	65535	65535	65535	65535	65535	65535	65535	65535	65535	65535	65535	65535
65535	65535	65535	65535	65535	65535	65535	65535	65535	65535	65535	65535	65535	65535	65535	65535	65535	65535	65535	65535	65535	65535	65535	65535	65535	65535	65535	65535	65535	65535	65535	65535	65535	65535	65535	65535	65535	65535	65535	65535	65535	65535	65535	65535	65535	65535	65535	65535	65535	65535
-8.89206	65535	-8.89206	65535	-8.89206	65535	65535	65535	65535	65535	65535	65535	65535	65535	65535	65535	65535	65535	65535	65535	65535	65535	65535	65535	65535	65535	65535	65535	65535	65535	65535	65535	65535	65535	65535	65535	65535	-8.89206	65535	65535	65535	65535	65535	65535	65535	65535	65535	65535	65535	65535
-7.28262	65535	-8.19891	65535	65535	65535	65535	65535	65535	65535	-8.89206	65535	65535	65535	65535	65535	65535	65535	65535	65535	65535	65535	65535	65535	65535	65535	65535	65535	65535	65535	65535	65535	65535	65535	65535	-8.89206	65535	-8.19891	65535	65535	65535	65535	65535	65535	65535	65535	65535	65535	65535	-8.19891
65535	65535	65535	65535	65535	65535	65535	65535	65535	65535	65535	65535	65535	65535	65535	65535	65535	65535	65535	65535	65535	65535	65535	65535	65535	65535	65535	65535	65535	65535	65535	65535	65535	65535	-8.89206	65535	65535	65535	65535	65535	65535	65535	65535	65535	65535	-8.89206	65535	65535	65535	65535
65535	65535	65535	65535	65535	65535	65535	65535	65535	65535	65535	65535	65535	65535	65535	65535	65535	65535	65535	65535	65535	65535	65535	65535	65535	65535	65535	65535	65535	65535	65535	65535	65535	65535	65535	65535	65535	65535	65535	65535	65535	65535	65535	65535	65535	65535	65535	65535	65535	65535
65535	65535	-8.89206	-8.89206	65535	-8.89206	-8.89206	65535	65535	65535	65535	65535	65535	65535	65535	65535	65535	65535	65535	65535	65535	-8.89206	65535	65535	65535	65535	-8.89206	65535	65535	65535	65535	65535	65535	65535	65535	65535	65535	65535	65535	65535	65535	65535	65535	65535	65535	65535	65535	65535	65535	65535
65535	65535	65535	65535	65535	65535	65535	65535	65535	65535	65535	65535	65535	65535	65535	65535	65535	65535	65535	65535	65535	65535	65535	65535	65535	65535	65535	65535	65535	65535	65535	65535	65535	65535	65535	65535	65535	65535	65535	65535	65535	65535	65535	65535	65535	65535	65535	65535	65535	65535
65535	65535	65535	65535	65535	65535	65535	65535	65535	65535	-8.89206	65535	65535	65535	65535	65535	65535	65535	65535	65535	65535	65535	65535	65535	65535	65535	65535	65535	65535	65535	65535	65535	65535	65535	65535	65535	65535	65535	65535	65535	65535	65535	65535	65535	65535	65535	65535	65535	65535	65535
65535	65535	65535	65535	65535	65535	65535	65535	65535	65535	65535	65535	65535	65535	65535	65535	65535	65535	65535	65535	65535	65535	65535	65535	65535	65535	65535	65535	65535	65535	65535	65535	65535	65535	65535	65535	65535	65535	65535	65535	65535	65535	65535	65535	65535	65535	65535	65535	65535	65535
65535	65535	65535	65535	65535	65535	65535	65535	65535	65535	65535	65535	65535	65535	65535	65535	65535	65535	65535	65535	-8.89206	-8.89206	65535	65535	65535	65535	65535	65535	65535	65535	65535	65535	65535	65535	-8.19891	65535	65535	65535	65535	65535	65535	65535	65535	65535	65535	65535	65535	65535	65535	65535
65535	-8.89206	-8.89206	65535	65535	65535	65535	65535	65535	65535	65535	-8.89206	65535	-8.89206	65535	65535	-8.89206	65535	65535	65535	65535	65535	65535	65535	65535	65535	65535	65535	65535	65535	65535	65535	65535	65535	65535	65535	65535	65535	65535	65535	65535	65535	65535	65535	65535	65535	65535	65535	65535	65535
65535	65535	65535	65535	65535	65535	65535	65535	65535	65535	65535	65535	65535	65535	65535	65535	65535	65535	65535	65535	65535	65535	65535	65535	65535	65535	65535	65535	65535	65535	65535	65535	65535	65535	65535	65535	65535	65535	65535	65535	65535	65535	65535	65535	65535	65535	65535	65535	65535	65535
65535	65535	65535	65535	65535	65535	65535	65535	65535	65535	65535	65535	65535	65535	65535	65535	65535	65535	65535	65535	65535	65535	65535	65535	65535	65535	-8.89206	65535	-8.89206	65535	-8.89206	-8.19891	65535	65535	65535	65535	65535	-8.89206	65535	-8.89206	-8.89206	65535	65535	65535	65535	65535	65535	65535	65535	65535
-8.19891	-7.79345	-7.50577	-8.89206	65535	65535	65535	65535	65535	65535	65535	-8.89206	65535	65535	-8.89206	-8.89206	-8.89206	65535	65535	65535	65535	65535	65535	65535	65535	65535	-8.89206	65535	65535	65535	65535	65535	65535	65535	65535	65535	65535	65535	65535	65535	65535	65535	65535	65535	65535	65535	65535	65535	65535	65535
65535	65535	65535	65535	65535	65535	65535	65535	65535	65535	65535	65535	65535	65535	65535	65535	65535	65535	65535	65535	65535	65535	65535	65535	65535	65535	65535	65535	65535	65535	65535	65535	65535	65535	65535	65535	65535	65535	65535	65535	65535	65535	65535	65535	65535	65535	65535	65535	65535	65535
65535	65535	65535	65535	65535	65535	65535	65535	65535	65535	65535	65535	65535	65535	65535	65535	65535	65535	65535	65535	65535	65535	65535	65535	65535	65535	65535	65535	65535	65535	65535	65535	65535	65535	65535	65535	65535	65535	65535	65535	65535	65535	65535	65535	65535	65535	65535	65535	65535	65535
65535	-8.89206	-8.89206	65535	65535	65535	65535	65535	65535	65535	65535	-8.89206	65535	-8.89206	65535	65535	-8.89206	65535	65535	65535	65535	65535	65535	65535	65535	65535	65535	65535	65535	65535	65535	65535	65535	65535	65535	65535	65535	65535	65535	65535	65535	65535	65535	65535	65535	65535	65535	65535	65535	65535
65535	65535	65535	65535	65535	65535	65535	65535	65535	65535	65535	-8.89206	65535	-8.19891	65535	65535	65535	65535	65535	65535	65535	65535	65535	65535	65535	65535	65535	65535	65535	65535	65535	65535	65535	65535	65535	65535	65535	65535	65535	65535	65535	65535	65535	65535	65535	65535	65535	65535	65535	-8.89206
-6.94615	-7.50577	-7.28262	-7.79345	-8.19891	65535	65535	65535	65535	-7.79345	65535	65535	65535	-8.19891	65535	65535	65535	-8.19891	65535	65535	-7.79345	-8.89206	65535	65535	65535	65535	-8.19891	65535	65535	65535	65535	65535	65535	-8.89206	65535	-7.79345	65535	-7.50577	65535	65535	-8.89206	65535	65535	65535	-7.79345	-8.89206	-8.89206	65535	65535	-7.1003
65535	-8.89206	-8.89206	65535	65535	65535	65535	65535	65535	65535	65535	-8.89206	65535	-8.89206	65535	65535	-8.89206	65535	65535	65535	65535	65535	65535	65535	65535	65535	65535	65535	65535	65535	65535	65535	65535	65535	-8.89206	65535	65535	65535	65535	65535	65535	65535	65535	65535	65535	65535	65535	65535	65535	65535
-8.89206	65535	65535	65535	-8.89206	65535	65535	65535	65535	65535	65535	65535	65535	65535	65535	65535	65535	65535	65535	65535	65535	65535	65535	65535	65535	65535	65535	65535	65535	65535	65535	65535	65535	65535	65535	65535	65535	65535	65535	65535	65535	65535	65535	65535	65535	65535	65535	65535	65535	65535
-8.89206	65535	65535	65535	-8.89206	65535	65535	65535	65535	65535	65535	65535	65535	65535	65535	65535	65535	-8.89206	65535	65535	-8.89206	65535	-8.89206	65535	-8.89206	65535	-8.89206	65535	65535	65535	65535	65535	65535	65535	65535	65535	65535	65535	65535	-8.89206	-8.89206	65535	65535	65535	65535	65535	65535	65535	65535	65535
65535	65535	65535	65535	65535	65535	65535	65535	65535	65535	65535	-8.89206	65535	65535	65535	65535	65535	65535	65535	65535	65535	65535	65535	65535	65535	65535	65535	65535	65535	65535	65535	65535	65535	65535	65535	65535	65535	65535	65535	65535	65535	65535	65535	65535	65535	65535	65535	65535	65535	65535
65535	65535	65535	65535	65535	65535	65535	65535	65535	65535	-8.89206	65535	65535	-8.89206	65535	65535	65535	65535	65535	65535	65535	65535	65535	65535	65535	65535	65535	65535	65535	65535	-8.89206	65535	65535	65535	65535	65535	65535	65535	65535	65535	65535	65535	65535	65535	-8.89206	65535	-8.19891	65535	65535	-8.89206
65535	65535	-8.89206	65535	65535	65535	65535	65535	65535	65535	65535	65535	65535	65535	65535	65535	65535	65535	65535	65535	-8.19891	-8.19891	65535	65535	65535	65535	65535	65535	65535	65535	65535	65535	65535	65535	65535	-8.89206	-8.89206	-8.19891	-8.89206	65535	65535	65535	65535	65535	65535	65535	65535	65535	65535	-8.89206
65535	65535	65535	65535	65535	65535	65535	65535	65535	65535	65535	65535	65535	65535	65535	65535	65535	65535	65535	65535	-8.89206	-8.89206	65535	65535	65535	65535	65535	65535	65535	65535	65535	65535	65535	65535	65535	65535	65535	65535	65535	65535	65535	65535	65535	65535	65535	65535	65535	65535	65535	65535
65535	65535	65535	65535	-8.89206	65535	-8.89206	65535	65535	65535	65535	-7.79345	65535	65535	65535	65535	65535	65535	65535	65535	65535	65535	65535	65535	65535	65535	65535	65535	65535	65535	65535	65535	65535	65535	65535	65535	65535	65535	65535	65535	65535	65535	65535	65535	65535	65535	65535	65535	65535	65535
65535	65535	65535	65535	65535	65535	65535	65535	65535	65535	65535	-8.89206	65535	-8.89206	65535	65535	65535	65535	65535	65535	65535	65535	65535	65535	65535	65535	65535	65535	65535	65535	65535	65535	65535	65535	65535	65535	65535	65535	65535	65535	65535	65535	65535	65535	65535	65535	65535	65535	65535	65535
-8.19891	-8.89206	-8.89206	-8.89206	-8.19891	-8.89206	65535	65535	65535	65535	65535	65535	65535	-8.89206	65535	65535	65535	65535	65535	65535	65535	65535	65535	65535	65535	65535	-8.89206	65535	65535	65535	-8.89206	-8.89206	65535	65535	65535	-8.89206	65535	-7.79345	65535	65535	65535	65535	65535	65535	-8.89206	-8.89206	65535	65535	65535	-8.89206
-6.69484	-7.28262	-6.94615	-7.50577	-8.89206	65535	65535	65535	65535	-8.19891	-8.89206	65535	65535	-7.79345	65535	65535	65535	-8.19891	65535	65535	-7.1003	-7.50577	65535	65535	65535	65535	-8.89206	65535	-8.89206	65535	65535	-8.89206	-8.89206	-8.89206	65535	-7.50577	65535	-7.28262	65535	65535	-8.89206	-8.89206	65535	65535	-8.19891	-8.89206	-8.89206	65535	65535	-6.69484
-7.79345	65535	-8.89206	65535	-7.50577	65535	65535	65535	65535	65535	-8.19891	65535	65535	-8.89206	65535	65535	65535	65535	65535	65535	65535	65535	65535	65535	65535	65535	-8.19891	-8.89206	65535	-8.89206	65535	-8.19891	-7.50577	65535	65535	65535	65535	-8.89206	65535	-8.89206	-8.89206	65535	65535	65535	65535	65535	65535	65535	65535	65535
-8.19891	-8.19891	-8.19891	-8.89206	65535	65535	65535	65535	65535	65535	65535	65535	65535	-8.89206	65535	65535	65535	-8.89206	65535	65535	-7.50577	-7.79345	65535	65535	65535	65535	-8.89206	65535	-8.89206	65535	-8.89206	-8.19891	65535	65535	65535	-8.19891	65535	-7.50577	65535	-8.89206	-8.89206	65535	65535	65535	-8.89206	65535	65535	65535	65535	-7.79345
65535	65535	-8.89206	65535	65535	65535	65535	65535	65535	65535	65535	65535	65535	65535	65535	65535	65535	65535	65535	65535	-7.50577	-7.50577	65535	65535	65535	65535	65535	65535	65535	65535	65535	65535	65535	65535	65535	-7.79345	65535	-7.50577	-8.89206	65535	-8.89206	65535	65535	65535	-8.89206	65535	65535	65535	65535	-7.79345
65535	65535	65535	65535	-8.89206	65535	65535	65535	65535	-8.89206	65535	65535	65535	-8.89206	65535	65535	65535	65535	65535	65535	65535	65535	65535	65535	65535	65535	-8.89206	-8.89206	65535	65535	65535	-8.89206	65535	65535	65535	65535	65535	65535	65535	65535	65535	65535	65535	65535	-8.89206	-8.89206	-8.89206	65535	65535	-8.89206
-8.19891	65535	65535	65535	-7.50577	65535	65535	65535	65535	65535	-8.19891	-8.89206	-8.89206	-7.79345	65535	65535	65535	65535	65535	65535	65535	65535	65535	65535	65535	-8.89206	-8.19891	-8.89206	65535	65535	65535	-8.19891	65535	65535	65535	65535	65535	65535	65535	65535	65535	65535	65535	65535	65535	65535	65535	65535	65535	65535
65535	65535	-8.89206	-8.89206	65535	65535	65535	65535	65535	65535	65535	65535	65535	65535	65535	65535	65535	65535	65535	65535	-8.89206	-8.89206	65535	65535	65535	65535	-8.89206	65535	65535	65535	65535	65535	65535	65535	65535	-8.19891	65535	-8.19891	65535	65535	65535	65535	65535	65535	-8.89206	65535	65535	65535	65535	-8.19891
-8.89206	-8.89206	-8.89206	-8.89206	65535	65535	65535	65535	65535	65535	-8.89206	65535	65535	65535	65535	65535	65535	65535	65535	65535	65535	65535	65535	65535	65535	65535	65535	65535	65535	65535	65535	65535	65535	-8.89206	65535	-7.1003	-8.19891	-7.79345	65535	65535	-7.28262	65535	65535	-7.79345	-8.19891	65535	65535	-8.19891	65535	-7.28262
-8.19891	-8.89206	-8.89206	65535	65535	65535	65535	65535	65535	65535	65535	65535	65535	-8.89206	65535	65535	-8.89206	65535	65535	65535	65535	65535	65535	65535	65535	65535	-8.89206	-8.89206	65535	65535	-8.89206	-8.19891	65535	-8.89206	65535	-8.89206	65535	-8.19891	65535	65535	65535	65535	65535	65535	65535	65535	65535	65535	65535	-8.89206
-8.19891	65535	65535	65535	-7.79345	65535	65535	65535	65535	65535	65535	65535	65535	-8.19891	65535	65535	65535	65535	65535	65535	65535	65535	65535	65535	65535	-8.89206	-8.19891	65535	65535	65535	-8.89206	-8.89206	65535	65535	65535	65535	65535	-8.89206	65535	65535	65535	65535	65535	65535	65535	65535	65535	65535	65535	65535
-7.1003	-8.89206	-7.79345	-8.89206	65535	65535	65535	65535	65535	65535	-8.89206	65535	65535	65535	65535	65535	65535	-8.19891	65535	65535	-7.79345	-8.89206	65535	65535	65535	65535	-8.19891	65535	65535	65535	65535	65535	-8.89206	65535	65535	-7.28262	65535	-7.1003	65535	65535	-8.19891	65535	65535	-8.89206	65535	65535	65535	65535	65535	-6.69484
-7.79345	-8.89206	-8.89206	-8.89206	65535	65535	65535	65535	65535	65535	65535	65535	65535	-8.19891	65535	65535	65535	-8.89206	65535	65535	-8.19891	-8.89206	65535	65535	65535	65535	65535	65535	65535	65535	-8.89206	-8.89206	-8.89206	65535	65535	-8.19891	65535	-7.50577	65535	-8.89206	-8.89206	65535	65535	65535	-8.89206	65535	65535	65535	65535	-7.79345
-8.19891	-8.89206	-8.19891	-8.89206	65535	65535	65535	65535	65535	65535	-8.89206	65535	65535	65535	65535	65535	65535	-8.19891	65535	65535	-8.19891	65535	65535	65535	65535	65535	-8.89206	65535	65535	65535	65535	65535	-8.89206	65535	65535	-8.19891	65535	-8.19891	65535	-8.89206	-8.89206	65535	65535	65535	-8.89206	65535	65535	65535	65535	-7.79345
-8.89206	65535	65535	65535	65535	65535	65535	65535	65535	65535	65535	65535	65535	-8.89206	65535	65535	65535	65535	65535	65535	-8.89206	-8.89206	65535	65535	65535	65535	65535	65535	65535	65535	65535	65535	65535	65535	65535	65535	65535	65535	65535	65535	65535	65535	65535	65535	65535	65535	65535	65535	65535	65535
-8.89206	-8.19891	-8.19891	-8.89206	65535	65535	65535	65535	65535	65535	-8.19891	65535	65535	65535	65535	65535	65535	-8.89206	65535	65535	-7.79345	-8.19891	65535	65535	65535	65535	65535	65535	65535	65535	65535	65535	-8.89206	65535	65535	-7.79345	-8.19891	-8.19891	65535	65535	-8.19891	65535	65535	-8.19891	-8.19891	65535	65535	-8.19891	65535	-8.89206
-8.19891	65535	65535	65535	65535	65535	65535	65535	65535	-8.89206	65535	65535	65535	-8.19891	65535	65535	65535	-8.89206	65535	65535	-8.89206	65535	65535	65535	65535	65535	-8.89206	-8.89206	65535	65535	-8.89206	-8.19891	65535	65535	65535	-8.89206	65535	-7.79345	65535	65535	65535	-8.89206	65535	65535	65535	65535	65535	65535	65535	-8.89206
-8.89206	65535	65535	65535	65535	65535	65535	65535	65535	65535	-8.89206	65535	65535	65535	65535	65535	65535	-8.19891	65535	65535	-7.50577	-8.19891	65535	65535	65535	65535	65535	65535	65535	65535	65535	65535	-8.89206	65535	65535	-7.28262	65535	-7.50577	65535	65535	-8.19891	65535	65535	-8.89206	-8.89206	65535	65535	65535	65535	-6.94615
65535	65535	65535	65535	65535	65535	65535	65535	65535	65535	65535	65535	65535	65535	65535	65535	65535	65535	65535	65535	65535	65535	65535	65535	65535	65535	65535	65535	65535	65535	65535	65535	65535	65535	65535	65535	65535	65535	65535	65535	65535	65535	65535	65535	65535	65535	65535	65535	65535	65535
65535	65535	65535	65535	65535	65535	65535	65535	65535	65535	65535	65535	65535	65535	65535	65535	65535	65535	65535	65535	65535	65535	65535	65535	65535	65535	65535	65535	65535	65535	65535	65535	65535	65535	65535	65535	65535	65535	65535	65535	65535	65535	65535	65535	65535	65535	65535	65535	65535	65535
65535	65535	65535	65535	65535	65535	65535	65535	65535	65535	65535	65535	65535	65535	65535	65535	65535	65535	65535	65535	65535	65535	65535	65535	65535	65535	65535	65535	65535	65535	65535	65535	65535	65535	65535	65535	65535	65535	65535	65535	65535	65535	65535	65535	65535	65535	65535	65535	65535	65535
65535	65535	65535	65535	65535	65535	65535	65535	65535	65535	65535	65535	65535	65535	65535	65535	65535	65535	65535	65535	65535	65535	65535	65535	65535	65535	65535	65535	65535	65535	65535	65535	65535	65535	65535	65535	65535	65535	-8.89206	65535	65535	65535	65535	65535	-8.89206	-8.89206	65535	65535	65535	-8.89206
65535	65535	65535	65535	65535	65535	65535	65535	65535	65535	65535	65535	65535	65535	65535	65535	65535	65535	65535	65535	65535	65535	65535	65535	65535	65535	65535	65535	65535	65535	65535	65535	65535	65535	65535	65535	65535	65535	65535	65535	65535	65535	65535	65535	65535	65535	65535	65535	65535	65535
65535	65535	65535	65535	65535	65535	65535	65535	65535	65535	65535	65535	65535	65535	65535	65535	65535	65535	65535	65535	65535	65535	65535	65535	65535	65535	65535	65535	65535	65535	65535	65535	65535	65535	65535	65535	65535	65535	65535	65535	65535	65535	65535	65535	65535	65535	65535	65535	65535	65535
65535	65535	65535	65535	65535	65535	65535	65535	65535	65535	65535	65535	65535	65535	65535	65535	65535	65535	65535	65535	65535	65535	65535	65535	65535	65535	65535	65535	65535	65535	65535	65535	65535	65535	65535	65535	65535	65535	-8.89206	65535	65535	65535	65535	65535	-8.89206	-8.89206	65535	65535	65535	-8.89206
65535	65535	65535	65535	65535	65535	65535	65535	65535	65535	65535	65535	65535	65535	65535	65535	65535	65535	65535	65535	65535	65535	65535	65535	65535	65535	65535	65535	65535	65535	65535	65535	65535	65535	65535	65535	65535	65535	65535	65535	65535	65535	65535	65535	65535	65535	65535	65535	65535	65535
65535	65535	65535	65535	-8.89206	65535	65535	65535	65535	65535	65535	65535	65535	65535	65535	65535	65535	65535	65535	65535	65535	65535	65535	65535	65535	65535	65535	65535	65535	65535	65535	65535	65535	65535	65535	65535	65535	65535	-8.89206	65535	65535	65535	65535	65535	-8.89206	-8.89206	65535	65535	65535	-8.89206
-8.19891	65535	-8.89206	65535	-8.89206	65535	65535	65535	65535	65535	65535	65535	65535	65535	65535	65535	65535	65535	65535	65535	65535	65535	65535	65535	65535	65535	65535	65535	65535	65535	65535	65535	65535	65535	65535	-8.89206	65535	-8.89206	65535	65535	65535	65535	65535	65535	65535	65535	65535	65535	65535	-8.89206
65535	65535	65535	65535	-8.89206	65535	65535	65535	65535	65535	65535	65535	65535	65535	65535	65535	65535	65535	65535	65535	65535	65535	65535	65535	65535	65535	65535	65535	65535	65535	65535	65535	65535	65535	65535	65535	65535	65535	-8.89206	65535	65535	65535	65535	65535	-8.89206	-8.89206	65535	65535	65535	-8.89206
65535	65535	65535	65535	65535	65535	65535	65535	65535	65535	65535	65535	65535	65535	65535	65535	65535	65535	65535	65535	65535	65535	65535	65535	65535	65535	65535	65535	65535	65535	65535	65535	65535	65535	65535	65535	65535	65535	65535	65535	65535	65535	65535	65535	65535	65535	65535	65535	65535	65535
65535	65535	65535	65535	65535	65535	65535	65535	65535	65535	65535	65535	65535	65535	65535	65535	65535	65535	65535	65535	65535	65535	65535	65535	65535	65535	65535	65535	65535	65535	65535	65535	65535	65535	65535	65535	65535	65535	65535	65535	65535	65535	65535	65535	65535	65535	65535	65535	65535	65535
65535	65535	65535	65535	65535	65535	65535	65535	65535	65535	65535	65535	65535	65535	65535	65535	65535	65535	65535	65535	65535	65535	65535	65535	65535	65535	65535	65535	65535	65535	65535	65535	65535	65535	65535	65535	65535	65535	65535	65535	65535	65535	65535	65535	65535	65535	65535	65535	65535	65535
65535	65535	65535	65535	65535	65535	65535	65535	65535	65535	65535	65535	65535	65535	65535	65535	65535	65535	65535	65535	65535	65535	65535	65535	65535	65535	65535	65535	65535	65535	65535	65535	65535	65535	65535	65535	65535	65535	65535	65535	65535	65535	65535	65535	65535	65535	65535	65535	65535	65535
65535	65535	65535	65535	65535	65535	65535	65535	65535	65535	65535	65535	65535	65535	65535	65535	65535	65535	65535	65535	65535	65535	65535	65535	65535	65535	65535	65535	65535	65535	65535	65535	65535	65535	65535	65535	65535	65535	65535	65535	65535	65535	65535	65535	65535	65535	65535	65535	65535	65535
65535	65535	65535	65535	65535	65535	65535	65535	65535	65535	65535	65535	65535	65535	65535	65535	65535	65535	65535	65535	-8.89206	-8.89206	65535	65535	65535	65535	65535	65535	65535	65535	65535	-8.19891	65535	65535	65535	65535	65535	65535	65535	65535	65535	65535	65535	65535	65535	65535	65535	65535	65535	65535
65535	65535	65535	65535	65535	65535	65535	65535	65535	65535	65535	65535	65535	65535	65535	65535	65535	65535	65535	65535	65535	65535	65535	65535	65535	65535	65535	65535	65535	65535	65535	65535	65535	65535	65535	65535	65535	65535	65535	65535	65535	65535	65535	65535	65535	65535	65535	65535	65535	65535
65535	-8.89206	-7.79345	-8.89206	-8.89206	65535	65535	65535	65535	65535	65535	65535	65535	65535	65535	65535	65535	65535	65535	65535	-6.40715	-6.40715	65535	65535	-8.89206	65535	-8.89206	-8.89206	-8.89206	65535	65535	-8.19891	65535	65535	65535	65535	65535	-7.79345	65535	65535	65535	65535	65535	65535	65535	65535	65535	65535	65535	65535
65535	65535	65535	65535	65535	65535	65535	65535	65535	65535	65535	65535	65535	65535	65535	65535	65535	65535	65535	65535	65535	65535	65535	65535	65535	65535	65535	65535	65535	65535	65535	65535	65535	65535	65535	65535	65535	65535	65535	65535	65535	65535	65535	65535	65535	65535	65535	65535	65535	65535
65535	65535	65535	65535	65535	65535	65535	65535	65535	65535	65535	65535	65535	65535	65535	65535	65535	65535	65535	65535	65535	65535	65535	65535	65535	65535	65535	65535	65535	65535	65535	65535	65535	65535	65535	65535	65535	65535	65535	65535	65535	65535	65535	65535	65535	65535	65535	65535	65535	65535
65535	65535	65535	65535	-8.89206	65535	65535	65535	65535	65535	65535	65535	65535	65535	65535	65535	65535	65535	65535	65535	65535	65535	65535	65535	65535	65535	65535	65535	65535	65535	65535	65535	65535	65535	65535	65535	65535	65535	65535	65535	65535	65535	65535	65535	65535	65535	65535	65535	65535	65535
65535	65535	65535	65535	65535	65535	65535	65535	65535	65535	65535	65535	65535	65535	65535	65535	65535	65535	65535	65535	65535	65535	65535	65535	65535	65535	65535	65535	65535	65535	65535	65535	65535	65535	65535	65535	65535	65535	65535	65535	65535	65535	65535	65535	65535	65535	65535	65535	65535	65535
65535	65535	65535	65535	65535	65535	65535	65535	65535	65535	65535	65535	65535	65535	65535	65535	65535	65535	65535	65535	65535	65535	65535	65535	65535	65535	65535	65535	65535	65535	65535	65535	65535	65535	65535	65535	65535	65535	65535	65535	65535	65535	65535	65535	65535	65535	65535	65535	65535	65535
65535	65535	65535	65535	65535	65535	65535	65535	65535	65535	65535	65535	65535	65535	65535	65535	65535	65535	65535	65535	65535	65535	65535	65535	65535	65535	65535	65535	65535	65535	65535	65535	65535	65535	65535	65535	65535	65535	65535	65535	65535	65535	65535	65535	65535	65535	65535	65535	65535	65535
65535	65535	65535	65535	65535	65535	65535	65535	65535	65535	65535	65535	65535	65535	65535	65535	65535	65535	65535	65535	65535	65535	65535	65535	65535	65535	65535	65535	65535	65535	65535	65535	65535	65535	65535	65535	65535	65535	65535	65535	65535	65535	65535	65535	65535	65535	65535	65535	65535	65535
65535	65535	65535	65535	65535	65535	65535	65535	65535	65535	65535	65535	65535	65535	65535	65535	65535	65535	65535	65535	65535	65535	65535	65535	65535	65535	65535	65535	65535	65535	65535	65535	65535	65535	65535	65535	65535	65535	65535	65535	65535	65535	65535	65535	65535	65535	65535	65535	65535	65535
65535	65535	65535	65535	65535	65535	65535	65535	65535	65535	65535	65535	65535	65535	65535	65535	65535	65535	65535	65535	65535	65535	65535	65535	65535	65535	65535	65535	65535	65535	65535	-8.19891	65535	65535	65535	65535	65535	65535	65535	65535	65535	65535	65535	-8.89206	65535	65535	65535	65535	65535	65535
-8.19891	-8.89206	-8.19891	-8.89206	65535	65535	65535	65535	65535	65535	65535	65535	65535	65535	65535	65535	65535	65535	65535	65535	65535	65535	65535	65535	65535	65535	65535	65535	65535	65535	65535	-8.89206	65535	65535	65535	65535	65535	-8.19891	-8.89206	65535	65535	65535	65535	65535	65535	65535	65535	65535	65535	65535
-8.89206	65535	-8.89206	-8.89206	65535	65535	65535	65535	65535	65535	65535	65535	65535	65535	65535	65535	65535	65535	65535	65535	-8.89206	-8.89206	65535	-8.89206	-8.89206	65535	-8.89206	-8.89206	65535	65535	-8.89206	65535	65535	65535	65535	65535	65535	-8.89206	-8.89206	65535	65535	65535	65535	65535	65535	65535	65535	65535	65535	65535
-8.89206	65535	65535	65535	-8.89206	65535	65535	65535	65535	65535	65535	65535	65535	-8.89206	65535	65535	65535	65535	65535	65535	-7.79345	-7.79345	65535	-8.19891	65535	65535	65535	65535	65535	65535	65535	65535	65535	-8.89206	65535	65535	65535	65535	65535	-8.89206	65535	65535	65535	65535	65535	65535	65535	65535	65535	65535
-8.89206	65535	65535	65535	65535	65535	65535	65535	65535	65535	65535	65535	65535	-8.89206	65535	65535	65535	65535	65535	65535	-8.89206	-8.89206	65535	-8.89206	65535	65535	65535	65535	65535	65535	65535	65535	65535	-8.89206	65535	65535	65535	65535	65535	-8.89206	65535	65535	65535	65535	65535	65535	65535	65535	65535	65535
65535	65535	65535	65535	65535	65535	65535	65535	65535	65535	65535	65535	65535	65535	65535	65535	65535	65535	65535	65535	-8.89206	-8.89206	65535	65535	65535	65535	65535	65535	65535	65535	65535	65535	65535	65535	65535	65535	65535	65535	65535	65535	65535	65535	65535	65535	-8.89206	65535	-8.89206	-8.89206	65535	65535
-8.89206	-8.89206	-8.89206	65535	65535	65535	65535	65535	65535	65535	65535	65535	65535	-8.89206	65535	65535	65535	65535	65535	65535	-8.19891	-8.19891	65535	-8.19891	65535	65535	65535	65535	65535	65535	65535	65535	65535	-8.89206	65535	65535	65535	65535	65535	65535	65535	65535	65535	65535	65535	65535	65535	65535	65535	65535
65535	-8.19891	-8.19891	-8.89206	65535	65535	65535	65535	65535	65535	65535	65535	65535	65535	65535	65535	65535	65535	65535	65535	-8.19891	-8.19891	65535	-8.89206	65535	-8.89206	65535	65535	65535	65535	65535	65535	65535	65535	65535	65535	65535	-8.89206	65535	65535	65535	65535	65535	65535	-8.89206	65535	-8.89206	-8.89206	65535	65535
65535	-8.89206	-8.89206	-8.89206	65535	65535	65535	65535	65535	65535	65535	65535	65535	65535	65535	65535	65535	65535	65535	65535	65535	65535	65535	65535	65535	-8.89206	65535	65535	65535	65535	65535	65535	65535	65535	65535	65535	65535	-8.89206	65535	65535	65535	65535	65535	65535	65535	65535	65535	65535	65535	65535
-7.50577	-8.19891	-7.79345	65535	65535	65535	65535	65535	65535	65535	65535	65535	65535	-8.89206	65535	65535	65535	-8.89206	65535	-8.89206	-7.50577	-7.50577	65535	-7.50577	65535	65535	-8.89206	65535	65535	65535	65535	-8.19891	65535	-7.79345	-8.89206	65535	65535	-8.19891	-7.1003	-7.28262	65535	65535	65535	-8.19891	65535	65535	65535	-7.50577	-8.89206	-8.89206
65535	65535	65535	65535	65535	65535	65535	65535	65535	65535	65535	65535	65535	65535	65535	65535	65535	65535	65535	65535	65535	65535	65535	65535	65535	65535	65535	65535	65535	65535	65535	-8.19891	65535	-8.89206	-8.89206	65535	65535	65535	-8.89206	-8.19891	65535	65535	65535	-8.89206	65535	65535	65535	-8.19891	65535	65535
-8.89206	-8.89206	-8.19891	-8.19891	65535	65535	65535	65535	65535	65535	65535	65535	65535	65535	65535	65535	65535	65535	65535	65535	-6.94615	-6.94615	65535	65535	65535	-8.89206	-8.89206	65535	65535	65535	65535	65535	65535	65535	65535	65535	65535	-8.19891	65535	65535	65535	65535	65535	65535	65535	65535	65535	65535	65535	65535
65535	65535	-8.89206	-8.89206	65535	65535	65535	65535	65535	65535	65535	65535	65535	65535	65535	65535	65535	65535	65535	65535	-6.94615	-6.94615	65535	65535	65535	65535	-8.89206	65535	65535	65535	65535	65535	65535	65535	65535	65535	65535	-8.89206	65535	65535	65535	65535	65535	65535	65535	65535	65535	65535	65535	65535
65535	-8.89206	-8.19891	-8.89206	65535	65535	65535	65535	65535	65535	65535	65535	65535	65535	65535	65535	65535	65535	65535	65535	-7.50577	-7.50577	65535	65535	-8.89206	65535	65535	-8.89206	-8.89206	65535	65535	65535	65535	65535	65535	65535	65535	-8.19891	65535	65535	65535	65535	65535	65535	65535	65535	65535	65535	65535	65535
65535	-8.19891	-7.50577	-7.79345	-8.89206	65535	65535	65535	65535	65535	65535	65535	65535	65535	65535	65535	65535	65535	65535	65535	-7.50577	-7.50577	65535	65535	-8.89206	65535	-8.89206	-8.89206	-8.89206	65535	65535	65535	65535	65535	65535	65535	65535	-7.50577	65535	65535	-8.89206	65535	65535	65535	65535	65535	65535	65535	65535	65535
-8.89206	-7.28262	-7.28262	-8.89206	65535	65535	-8.89206	-8.19891	-8.19891	-8.89206	65535	-8.89206	65535	-8.89206	-8.89206	65535	-8.89206	-8.89206	65535	-8.89206	65535	-8.89206	-7.79345	-8.19891	-8.89206	65535	-7.79345	-8.89206	65535	65535	-8.89206	-8.89206	65535	-8.19891	65535	-8.89206	65535	-8.89206	-8.89206	65535	-8.19891	65535	65535	65535	-8.19891	-7.79345	-8.89206	-8.89206	65535	65535
-7.28262	-7.50577	-6.94615	-8.89206	-8.19891	65535	65535	65535	65535	-8.19891	65535	-8.89206	65535	-8.89206	65535	65535	65535	65535	65535	65535	65535	65535	-8.89206	65535	-8.89206	65535	-7.50577	-8.89206	65535	-8.19891	65535	-7.79345	65535	-7.50577	65535	65535	65535	-7.50577	-7.50577	-7.79345	-7.50577	65535	65535	65535	-8.19891	-8.89206	-8.19891	65535	-8.89206	-8.19891
65535	-8.89206	-8.19891	-8.19891	-6.94615	65535	65535	65535	65535	65535	65535	65535	65535	-8.19891	65535	65535	65535	65535	65535	65535	65535	65535	65535	65535	65535	65535	65535	65535	65535	65535	65535	-8.89206	65535	65535	65535	65535	65535	65535	65535	65535	-8.89206	65535	65535	65535	65535	65535	65535	65535	65535	65535
65535	-7.28262	-7.50577	-8.19891	65535	-8.89206	65535	65535	65535	-8.89206	65535	65535	65535	-7.79345	65535	65535	65535	-8.89206	65535	-8.89206	65535	65535	-8.19891	-8.19891	-8.19891	65535	-7.79345	-8.89206	65535	65535	-8.89206	-8.89206	65535	-8.89206	65535	65535	65535	-8.19891	65535	-8.19891	-8.19891	65535	65535	65535	-7.79345	-8.19891	65535	-8.89206	65535	-8.89206
-8.19891	-8.89206	-8.19891	65535	65535	65535	65535	-8.89206	-8.89206	65535	65535	-8.89206	65535	-8.19891	-8.89206	65535	-8.19891	65535	65535	65535	65535	65535	-8.89206	65535	65535	65535	65535	65535	65535	65535	65535	-8.89206	65535	-8.19891	65535	65535	65535	-8.89206	65535	-8.89206	65535	-8.89206	65535	65535	-8.89206	65535	65535	65535	65535	-8.89206
-8.89206	-8.89206	-8.89206	65535	65535	65535	65535	-8.89206	-8.89206	65535	65535	-8.89206	65535	-8.89206	-8.89206	65535	-8.89206	65535	65535	65535	65535	65535	65535	65535	65535	65535	65535	65535	65535	65535	65535	65535	65535	65535	65535	65535	65535	65535	65535	65535	65535	65535	65535	65535	65535	65535	65535	65535	65535	65535
-7.79345	65535	65535	-8.89206	65535	65535	-8.89206	-8.89206	-8.89206	-8.89206	65535	65535	65535	-8.89206	65535	65535	65535	65535	65535	65535	65535	65535	65535	65535	-8.89206	65535	-8.19891	-8.89206	65535	65535	-8.89206	-7.79345	65535	-8.19891	65535	65535	65535	-8.89206	-8.89206	65535	65535	65535	65535	65535	-8.89206	65535	65535	65535	65535	-8.89206
65535	-8.89206	65535	65535	65535	65535	65535	65535	65535	65535	65535	65535	65535	65535	65535	65535	-8.89206	65535	65535	65535	65535	65535	65535	65535	65535	65535	65535	65535	65535	65535	65535	65535	65535	-8.19891	65535	65535	65535	65535	65535	-8.89206	-8.89206	65535	65535	65535	65535	65535	65535	65535	65535	65535
-8.89206	-7.79345	-7.79345	65535	65535	65535	65535	65535	65535	65535	65535	-8.89206	65535	-8.89206	65535	65535	65535	65535	-8.89206	65535	65535	65535	-8.89206	65535	-8.89206	65535	-8.89206	65535	65535	65535	-8.89206	-8.89206	65535	65535	65535	65535	65535	-8.89206	-8.19891	65535	65535	65535	65535	65535	65535	65535	65535	65535	65535	65535
-8.89206	-8.89206	-8.89206	65535	65535	65535	65535	65535	65535	65535	65535	65535	65535	65535	65535	65535	-8.89206	65535	65535	65535	65535	65535	65535	65535	65535	65535	65535	65535	65535	65535	65535	65535	65535	-8.19891	65535	65535	65535	-8.89206	65535	65535	65535	65535	65535	65535	65535	65535	65535	65535	65535	65535
-7.79345	-7.1003	-6.81262	-7.28262	65535	65535	65535	65535	65535	65535	65535	-8.19891	65535	-8.89206	65535	65535	-7.79345	65535	-8.89206	65535	65535	65535	-7.50577	65535	-8.19891	65535	-7.50577	65535	65535	-8.89206	-8.19891	-7.79345	-8.89206	-7.50577	65535	65535	65535	-7.79345	-7.50577	-7.28262	-8.19891	-7.79345	-8.89206	-8.89206	65535	-8.89206	65535	65535	65535	65535
-8.89206	65535	-8.89206	65535	65535	65535	65535	65535	65535	65535	65535	65535	65535	65535	65535	65535	65535	65535	65535	65535	65535	65535	65535	65535	65535	65535	65535	65535	65535	65535	65535	65535	65535	65535	65535	-8.89206	65535	-8.89206	65535	-8.89206	-8.89206	65535	65535	65535	65535	65535	65535	65535	65535	65535
-7.28262	-7.50577	-7.1003	-8.19891	65535	65535	65535	65535	65535	65535	-8.89206	-8.89206	65535	65535	65535	65535	-8.89206	65535	65535	65535	65535	65535	-8.89206	-8.89206	-8.89206	65535	-7.50577	-8.89206	-8.89206	-8.89206	-8.19891	-7.79345	-8.19891	-7.28262	65535	-8.89206	65535	-8.19891	-7.79345	-7.79345	-8.19891	-7.79345	65535	65535	-8.89206	-8.19891	65535	65535	65535	-8.89206
-7.28262	-8.19891	-7.28262	-8.89206	-8.19891	-8.19891	65535	65535	65535	65535	65535	65535	65535	65535	65535	65535	-8.89206	-8.89206	65535	-8.89206	-8.19891	-7.50577	-7.79345	-6.94615	-7.50577	65535	-8.19891	-8.89206	-8.89206	-7.50577	-8.19891	-7.28262	-6.94615	-7.28262	65535	-8.89206	65535	-7.28262	-8.19891	-7.50577	-6.94615	-7.79345	-8.89206	-8.89206	-8.19891	-8.89206	65535	65535	65535	-8.19891
-7.28262	-8.19891	-6.40715	-7.50577	65535	65535	65535	65535	65535	65535	65535	65535	65535	65535	65535	65535	65535	-8.19891	65535	-8.89206	65535	-8.19891	-8.19891	-7.28262	-8.89206	-8.89206	-8.19891	65535	65535	-7.1003	-7.79345	-7.28262	-7.28262	-7.1003	65535	-7.79345	65535	-6.58948	-8.19891	-7.79345	-7.1003	-7.50577	65535	65535	65535	-8.89206	65535	65535	65535	-8.89206
-8.19891	-7.79345	-6.32711	-7.50577	-8.19891	-8.19891	65535	65535	65535	65535	65535	-8.89206	65535	-8.89206	65535	65535	65535	-8.89206	65535	65535	65535	65535	-8.89206	-8.19891	65535	-8.19891	-7.50577	-7.79345	65535	-7.50577	-7.1003	-6.94615	-8.19891	-8.89206	65535	-8.19891	65535	-6.69484	-7.79345	65535	-8.19891	-7.28262	65535	65535	-7.79345	65535	65535	65535	65535	65535
-6.81262	-7.50577	-6.05885	-6.94615	65535	65535	65535	65535	65535	65535	65535	65535	65535	65535	65535	65535	65535	65535	65535	65535	65535	65535	-8.89206	65535	-8.89206	-8.89206	-7.50577	-8.89206	65535	-7.79345	-7.79345	-7.28262	65535	-7.28262	65535	-8.19891	65535	-6.253	-8.89206	-8.19891	-7.50577	-7.28262	65535	65535	65535	65535	65535	65535	65535	-8.89206
-7.28262	-6.58948	-5.13086	-5.80102	-8.89206	65535	65535	65535	65535	65535	65535	-8.89206	65535	65535	65535	65535	-8.89206	65535	65535	65535	65535	-8.89206	-6.69484	65535	-8.89206	-8.19891	-5.33671	-6.81262	65535	-8.89206	-6.81262	-5.94762	-7.79345	-5.80102	65535	-8.89206	65535	-5.55986	-7.79345	-6.94615	-7.1003	-5.55986	65535	-8.19891	65535	-8.89206	65535	-8.89206	65535	-8.89206
-5.94762	-6.00169	-5.02086	-5.67319	-7.79345	-8.19891	65535	-8.19891	65535	65535	-8.89206	-6.81262	-7.79345	-6.40715	65535	65535	-6.94615	-8.89206	65535	65535	65535	-8.89206	-6.05885	-7.79345	-7.28262	-8.19891	-5.13086	-6.40715	65535	-8.19891	-6.253	-5.55986	-6.58948	-4.92177	65535	-7.28262	65535	-5.45807	-6.69484	-5.71401	-5.80102	-5.71401	-8.19891	-7.50577	-8.19891	-8.89206	65535	-8.89206	65535	-7.50577
-6.58948	-6.81262	-6.32711	-6.81262	-8.19891	-8.89206	-8.89206	-7.28262	65535	-8.19891	-7.79345	-7.79345	-7.1003	-7.50577	65535	65535	-8.19891	-8.89206	65535	65535	65535	-8.89206	-8.89206	-8.89206	-8.89206	65535	-6.69484	-8.19891	-8.89206	65535	-7.1003	-6.40715	-7.50577	-5.89633	65535	-7.79345	65535	-6.49417	-7.1003	-6.58948	-6.69484	-7.1003	65535	-8.89206	-8.19891	-8.19891	-8.89206	65535	-8.89206	-7.79345
-6.40715	-7.1003	-6.05885	-6.40715	65535	65535	65535	-8.19891	65535	-8.89206	65535	-6.94615	-8.19891	-6.81262	65535	65535	65535	-8.89206	65535	65535	65535	65535	-8.19891	-8.89206	-8.19891	65535	-5.67319	-6.94615	65535	-8.89206	-6.81262	-6.49417	-7.1003	-6.253	65535	-7.50577	65535	-6.253	-7.50577	-6.81262	-6.94615	-6.32711	65535	-8.19891	-8.19891	-8.19891	65535	-8.19891	65535	-7.79345
-6.40715	-6.40715	-5.42633	-5.84754	-8.89206	-8.89206	-8.89206	-7.50577	65535	-8.19891	-7.79345	-7.50577	-7.50577	-7.1003	65535	65535	-8.89206	-8.89206	65535	65535	65535	-8.19891	-7.50577	-8.19891	-7.50577	-8.19891	-5.45807	-6.58948	65535	-8.89206	-6.49417	-6.253	-6.94615	-5.52477	65535	-7.28262	65535	-5.75657	-7.79345	-6.94615	-6.69484	-5.89633	65535	-8.19891	-7.79345	-8.89206	65535	-8.89206	65535	-7.28262
-6.49417	-6.81262	-5.55986	-6.40715	-8.89206	-8.89206	-8.89206	65535	65535	-8.89206	-8.19891	-8.19891	65535	-8.19891	65535	65535	-8.19891	65535	65535	65535	65535	65535	-7.79345	65535	65535	65535	-6.05885	65535	65535	65535	-8.19891	-8.19891	65535	-6.81262	65535	-7.1003	65535	-5.89633	-7.79345	-7.79345	-7.50577	-6.11947	65535	65535	-7.79345	-8.89206	-8.89206	-8.19891	65535	-6.94615
-5.89633	-6.81262	-5.80102	-6.40715	-8.89206	65535	65535	65535	65535	-7.1003	65535	-7.50577	65535	-6.94615	65535	65535	-7.28262	65535	-7.79345	65535	65535	-8.89206	-7.28262	-8.89206	-6.69484	65535	-6.18401	-7.1003	-8.19891	-7.79345	-6.49417	-6.69484	-7.28262	-5.94762	65535	-7.28262	-8.89206	-6.18401	-6.69484	-7.28262	-6.94615	-6.94615	-7.79345	65535	-7.50577	-8.19891	-8.89206	-8.19891	65535	-6.49417
-6.94615	-7.1003	-6.81262	-8.89206	65535	65535	65535	65535	65535	-8.89206	65535	65535	65535	-8.19891	65535	65535	65535	-8.89206	65535	65535	65535	65535	65535	65535	-8.89206	65535	-8.89206	-8.89206	-8.89206	65535	65535	65535	65535	65535	65535	-7.79345	65535	-6.94615	-7.79345	-8.89206	-7.50577	65535	65535	65535	-8.19891	-8.89206	65535	-8.89206	65535	-7.28262
-6.58948	-7.50577	-6.49417	-7.50577	65535	65535	-8.89206	65535	-8.89206	-8.89206	-8.19891	-8.19891	65535	-7.28262	65535	65535	-8.19891	65535	65535	65535	-8.89206	-8.89206	-7.79345	65535	65535	65535	-7.50577	65535	65535	65535	-8.89206	-8.89206	-8.89206	-8.19891	65535	-7.50577	65535	-6.69484	65535	-8.19891	-7.28262	-8.89206	65535	65535	-8.19891	65535	65535	65535	65535	-6.69484
-6.94615	-7.28262	-6.81262	-7.79345	-8.89206	-8.89206	-8.89206	65535	65535	-8.89206	-8.89206	65535	65535	-8.19891	65535	65535	65535	-8.89206	65535	65535	65535	65535	65535	65535	-8.89206	65535	-8.89206	-8.89206	-8.89206	65535	65535	65535	-8.89206	65535	65535	-8.19891	65535	-6.94615	-8.19891	65535	-8.19891	65535	65535	65535	-8.89206	-8.89206	65535	-8.89206	65535	-7.1003
-5.94762	-6.81262	-6.00169	-6.58948	65535	65535	65535	65535	65535	-7.50577	65535	-7.50577	65535	-6.81262	65535	65535	65535	65535	65535	65535	65535	-8.89206	-7.79345	-8.89206	-7.28262	-8.89206	-6.49417	-7.28262	-8.19891	65535	-7.1003	-7.1003	-7.50577	-6.58948	65535	-7.50577	-8.89206	-6.58948	-6.69484	-6.94615	-6.81262	-7.28262	-8.89206	-8.89206	-7.79345	-8.89206	-8.19891	-8.19891	65535	-6.94615
-6.40715	-7.1003	-6.32711	-6.94615	65535	65535	65535	65535	-8.89206	65535	-7.79345	-7.50577	65535	-7.1003	65535	65535	-8.89206	65535	65535	65535	-8.89206	-8.89206	-7.50577	65535	-8.89206	65535	-6.81262	-8.19891	65535	65535	-8.89206	-8.89206	-6.81262	-8.19891	65535	-7.28262	65535	-6.94615	-8.19891	-7.79345	-7.79345	-7.28262	65535	65535	-8.89206	65535	65535	65535	65535	-6.69484
-6.05885	-6.49417	-6.05885	-7.28262	65535	65535	65535	65535	65535	-7.50577	-8.89206	-7.79345	65535	-7.28262	65535	65535	-8.19891	65535	65535	65535	65535	65535	65535	65535	-7.50577	65535	-7.79345	-8.19891	-8.19891	-8.19891	-8.89206	-7.79345	-7.79345	-6.94615	65535	-7.1003	65535	-6.58948	-6.81262	-7.79345	-7.28262	65535	-8.89206	-8.89206	-7.28262	65535	-8.89206	-8.89206	65535	-6.49417
-6.58948	-8.19891	-7.28262	-8.89206	65535	65535	65535	65535	65535	-7.28262	-8.89206	65535	65535	-7.79345	65535	65535	65535	-8.89206	65535	65535	-8.89206	-8.89206	65535	65535	65535	65535	-7.79345	65535	65535	65535	65535	65535	-8.89206	65535	65535	-6.69484	-8.89206	-6.69484	65535	65535	-7.28262	65535	65535	-7.79345	-7.28262	-8.19891	-8.89206	-8.19891	65535	-6.11947
-6.49417	-7.79345	-6.49417	-8.89206	65535	65535	65535	65535	-8.19891	-8.89206	-8.19891	-7.79345	65535	-7.28262	65535	65535	-8.89206	65535	65535	65535	-8.89206	-8.89206	-7.79345	65535	65535	65535	-7.79345	65535	65535	65535	65535	65535	-6.69484	-8.19891	65535	-7.1003	-8.19891	-7.28262	-8.19891	-8.89206	-7.28262	65535	65535	-7.79345	-7.50577	65535	65535	-8.19891	65535	-6.58948
-7.28262	-8.19891	-6.81262	-7.79345	65535	65535	65535	65535	65535	65535	-8.89206	65535	65535	-8.89206	65535	65535	65535	65535	65535	65535	65535	65535	-8.89206	65535	65535	65535	-8.89206	65535	65535	65535	65535	65535	-7.28262	-8.89206	65535	65535	65535	-7.50577	-7.1003	65535	-8.19891	65535	65535	65535	65535	65535	65535	65535	65535	65535
-6.253	-7.28262	-6.58948	-7.28262	65535	65535	65535	65535	65535	-8.19891	-8.89206	-7.79345	65535	-7.79345	-8.89206	65535	-8.89206	65535	65535	65535	-8.89206	-8.89206	-8.89206	65535	-8.89206	65535	-8.89206	-8.89206	65535	-8.89206	65535	65535	-7.79345	-7.28262	65535	-6.69484	-8.19891	-6.40715	-6.58948	-7.50577	-6.94615	-8.89206	-8.89206	-7.50577	-7.79345	-8.89206	65535	-8.89206	65535	-6.40715
-8.89206	65535	65535	65535	65535	65535	65535	65535	65535	65535	-8.89206	65535	65535	65535	65535	65535	65535	65535	65535	65535	65535	65535	65535	65535	65535	65535	65535	65535	65535	65535	65535	65535	65535	65535	65535	65535	65535	65535	65535	65535	65535	65535	65535	65535	65535	65535	65535	65535	65535	-8.89206
-8.19891	65535	-8.89206	65535	65535	65535	65535	65535	65535	65535	65535	65535	65535	65535	65535	65535	65535	65535	65535	65535	65535	65535	65535	65535	65535	65535	65535	65535	65535	65535	65535	65535	65535	65535	65535	65535	65535	-8.89206	65535	65535	65535	65535	65535	65535	65535	65535	65535	65535	65535	65535
-8.19891	65535	-8.89206	65535	65535	65535	65535	65535	65535	65535	-7.79345	65535	65535	65535	65535	65535	65535	65535	65535	65535	65535	65535	65535	65535	65535	65535	65535	65535	65535	65535	65535	65535	65535	65535	65535	65535	65535	-8.89206	65535	65535	65535	65535	65535	65535	65535	65535	65535	65535	65535	65535
-8.89206	65535	-8.89206	65535	65535	65535	65535	65535	65535	65535	65535	65535	65535	65535	65535	65535	65535	65535	65535	65535	65535	65535	65535	65535	65535	65535	65535	65535	65535	65535	65535	65535	65535	65535	65535	65535	65535	-8.89206	65535	65535	65535	65535	65535	65535	65535	65535	65535	65535	65535	65535
-8.19891	65535	65535	65535	65535	65535	65535	65535	65535	65535	65535	65535	65535	65535	65535	65535	65535	65535	65535	65535	65535	65535	65535	65535	65535	65535	65535	65535	65535	65535	65535	65535	65535	65535	65535	-8.89206	65535	65535	65535	65535	65535	65535	65535	65535	65535	65535	65535	65535	65535	-8.89206
-7.79345	65535	-8.89206	65535	65535	65535	65535	65535	65535	65535	-8.89206	65535	65535	65535	65535	65535	65535	65535	65535	65535	65535	65535	-8.89206	65535	65535	65535	65535	65535	65535	65535	65535	65535	65535	65535	65535	65535	65535	-8.89206	65535	65535	65535	65535	65535	65535	65535	65535	65535	65535	65535	-8.89206
65535	65535	65535	65535	65535	-8.89206	-8.89206	65535	65535	65535	-8.89206	65535	65535	65535	65535	65535	65535	65535	65535	65535	65535	65535	-8.89206	65535	65535	65535	65535	65535	65535	65535	65535	65535	65535	65535	65535	65535	65535	65535	65535	65535	65535	65535	65535	65535	65535	65535	65535	65535	65535	65535
65535	65535	65535	65535	65535	65535	65535	65535	65535	65535	65535	65535	65535	65535	65535	65535	65535	65535	65535	65535	65535	-8.89206	-8.89206	65535	65535	65535	65535	65535	65535	65535	65535	65535	65535	65535	65535	65535	65535	65535	65535	65535	65535	65535	65535	65535	65535	65535	65535	65535	65535	65535
-8.19891	-7.79345	-7.50577	-8.89206	65535	65535	65535	65535	65535	65535	65535	-8.89206	65535	65535	-8.89206	-8.89206	-8.89206	65535	65535	65535	65535	65535	65535	65535	65535	65535	-8.89206	65535	65535	65535	65535	65535	65535	65535	65535	65535	65535	65535	65535	65535	65535	65535	65535	65535	65535	65535	65535	65535	65535	65535
65535	65535	-8.89206	-8.89206	65535	65535	65535	65535	65535	65535	65535	65535	65535	65535	65535	65535	65535	65535	65535	65535	65535	-8.89206	65535	65535	65535	65535	-8.89206	65535	65535	65535	65535	65535	65535	65535	65535	65535	65535	65535	65535	65535	65535	65535	65535	65535	65535	65535	65535	65535	65535	65535
65535	65535	65535	65535	65535	65535	65535	65535	65535	65535	65535	65535	65535	65535	65535	65535	65535	65535	65535	65535	65535	65535	65535	65535	65535	65535	65535	65535	65535	65535	65535	65535	65535	65535	65535	65535	65535	65535	65535	65535	65535	65535	65535	65535	65535	65535	65535	65535	65535	65535
65535	65535	65535	65535	65535	65535	65535	65535	65535	65535	65535	65535	65535	65535	65535	65535	65535	65535	65535	65535	65535	65535	65535	65535	65535	65535	65535	65535	65535	65535	65535	65535	65535	65535	65535	65535	65535	65535	65535	65535	65535	65535	65535	65535	65535	65535	65535	65535	65535	65535
-8.19891	-8.19891	-8.19891	65535	65535	65535	65535	65535	65535	65535	65535	65535	65535	-8.89206	65535	65535	65535	65535	65535	65535	65535	65535	65535	65535	65535	65535	65535	65535	65535	65535	65535	65535	65535	65535	65535	65535	65535	65535	65535	65535	65535	65535	65535	65535	65535	65535	65535	65535	65535	65535
-7.79345	-7.50577	-7.50577	-8.89206	65535	65535	65535	65535	65535	65535	65535	65535	65535	-8.89206	65535	65535	65535	-8.89206	65535	65535	65535	65535	65535	65535	-8.89206	65535	-8.89206	-8.89206	-8.89206	65535	65535	65535	65535	65535	65535	-8.89206	65535	-7.79345	-8.19891	65535	-8.19891	65535	65535	65535	65535	65535	65535	65535	65535	-8.89206
-7.79345	-8.89206	-8.19891	-8.89206	-8.89206	-8.89206	65535	-8.89206	65535	-8.89206	65535	65535	-8.89206	65535	65535	65535	65535	65535	65535	65535	-8.19891	-8.89206	65535	65535	65535	65535	65535	-8.89206	65535	65535	65535	-7.79345	65535	-8.89206	65535	-8.89206	-8.89206	-8.19891	-8.89206	65535	-8.89206	65535	65535	65535	-8.19891	-8.19891	65535	-8.89206	65535	-8.19891
-6.69484	-7.79345	-7.28262	-8.19891	65535	65535	65535	65535	65535	-8.19891	65535	65535	65535	-8.19891	65535	65535	65535	65535	65535	65535	65535	65535	65535	65535	65535	65535	-8.89206	65535	65535	65535	65535	65535	-8.89206	65535	65535	-7.1003	65535	-6.81262	65535	65535	-8.19891	-8.89206	65535	-8.89206	-8.19891	-8.89206	-8.89206	65535	65535	-6.40715
-8.19891	65535	-8.89206	65535	-8.89206	65535	65535	-8.89206	65535	65535	-8.89206	65535	-8.89206	65535	65535	-8.89206	65535	65535	65535	65535	-6.94615	-7.1003	65535	65535	65535	65535	65535	-8.89206	65535	-8.89206	65535	-8.89206	-8.89206	-8.89206	65535	-8.19891	65535	-8.19891	-8.89206	65535	65535	65535	65535	65535	-7.79345	-8.89206	65535	65535	65535	-8.19891
-7.79345	-8.19891	-7.79345	-8.89206	65535	65535	65535	65535	65535	-8.89206	65535	65535	65535	65535	65535	65535	65535	65535	65535	65535	-8.89206	-8.89206	65535	65535	65535	65535	65535	65535	65535	65535	65535	65535	65535	65535	65535	-7.50577	-8.89206	-8.19891	65535	65535	-7.50577	65535	65535	-8.19891	-8.19891	65535	65535	-8.89206	65535	-7.28262
-6.94615	-8.19891	-7.50577	-8.89206	65535	65535	65535	65535	-8.89206	65535	-8.19891	-8.19891	65535	-8.19891	-8.89206	65535	65535	65535	65535	65535	-8.89206	-8.89206	-8.89206	65535	65535	65535	-8.89206	65535	65535	-8.89206	65535	65535	65535	-8.89206	65535	-6.94615	-8.19891	-7.28262	-8.19891	65535	-7.28262	65535	65535	-7.28262	-7.79345	65535	65535	-8.19891	65535	-6.81262
-7.28262	-8.89206	-7.50577	-8.89206	65535	-8.89206	65535	-8.89206	65535	65535	-8.19891	-8.89206	-8.89206	-8.89206	-8.89206	-8.89206	65535	65535	65535	65535	-6.94615	-7.1003	-8.89206	65535	65535	65535	-8.89206	-8.89206	65535	65535	65535	-7.79345	-8.89206	-8.19891	65535	-7.50577	-8.89206	-7.1003	-8.19891	65535	-8.19891	65535	65535	-8.19891	-7.50577	-8.89206	65535	-8.89206	65535	-7.28262
-7.28262	-7.79345	-7.1003	-7.79345	-8.89206	65535	65535	-8.89206	65535	-7.79345	-8.19891	-8.89206	-8.89206	-8.89206	-8.89206	-8.89206	65535	-8.89206	65535	65535	-6.81262	-6.94615	65535	65535	65535	65535	-8.19891	65535	65535	-8.89206	65535	65535	65535	-8.89206	65535	-6.69484	-8.19891	-6.81262	65535	65535	-7.1003	-8.89206	65535	-7.50577	-6.94615	-8.89206	-8.89206	-8.19891	65535	-6.32711
65535	65535	65535	65535	65535	65535	65535	65535	65535	65535	-8.19891	65535	65535	65535	65535	65535	65535	65535	65535	65535	-8.89206	-8.89206	65535	65535	65535	65535	65535	65535	65535	65535	65535	65535	65535	65535	65535	65535	65535	65535	65535	65535	65535	65535	65535	65535	65535	65535	65535	65535	65535	65535
65535	65535	65535	65535	-8.89206	-8.89206	65535	65535	65535	65535	65535	65535	65535	65535	65535	65535	65535	65535	65535	65535	65535	65535	65535	65535	65535	65535	65535	65535	65535	-8.89206	-8.19891	65535	65535	65535	65535	65535	65535	65535	65535	65535	65535	65535	65535	65535	-8.89206	65535	65535	65535	65535	65535
65535	-8.89206	-8.89206	-8.89206	-8.19891	-7.79345	-8.89206	65535	65535	-8.89206	65535	65535	65535	-8.89206	65535	65535	65535	65535	65535	65535	65535	65535	65535	65535	65535	65535	65535	65535	65535	-8.89206	65535	65535	65535	65535	65535	65535	65535	65535	65535	65535	65535	65535	65535	65535	-8.19891	-8.89206	65535	65535	-8.89206	65535
65535	65535	65535	65535	65535	65535	65535	65535	65535	65535	-8.89206	65535	65535	-8.89206	65535	65535	65535	65535	65535	65535	65535	65535	65535	65535	65535	65535	65535	65535	65535	65535	65535	65535	65535	65535	65535	65535	65535	65535	65535	65535	65535	65535	65535	65535	65535	65535	65535	65535	65535	65535
65535	65535	65535	65535	-8.89206	65535	65535	65535	65535	65535	-8.19891	65535	65535	-8.89206	65535	65535	65535	65535	65535	65535	65535	65535	65535	65535	65535	65535	65535	65535	65535	65535	65535	65535	65535	65535	65535	65535	65535	65535	65535	65535	65535	65535	65535	65535	65535	65535	-8.89206	65535	65535	-8.89206
65535	65535	65535	65535	-8.89206	65535	65535	65535	65535	65535	-8.89206	65535	65535	-8.89206	65535	65535	65535	65535	65535	65535	65535	65535	65535	65535	65535	65535	-8.89206	-8.89206	65535	65535	-8.89206	-8.19891	65535	65535	65535	65535	65535	65535	65535	65535	65535	65535	65535	65535	65535	65535	-8.89206	65535	65535	-8.89206
65535	65535	65535	65535	65535	65535	65535	65535	65535	65535	-8.89206	65535	65535	65535	65535	65535	-8.89206	65535	65535	65535	65535	65535	-8.89206	65535	65535	65535	-8.89206	-8.89206	65535	65535	65535	65535	65535	65535	65535	65535	65535	65535	65535	65535	65535	65535	65535	65535	-8.89206	65535	65535	65535	65535	65535
65535	-7.50577	-7.50577	-7.50577	65535	65535	65535	65535	65535	65535	65535	65535	65535	65535	65535	65535	65535	65535	65535	65535	-7.79345	-7.79345	65535	65535	-8.89206	65535	-8.19891	-8.89206	-8.89206	65535	65535	65535	65535	65535	65535	65535	65535	-7.50577	65535	65535	-8.89206	65535	65535	65535	65535	65535	65535	65535	65535	65535
-8.89206	-8.19891	-8.19891	-7.79345	65535	65535	65535	65535	65535	65535	65535	65535	65535	65535	65535	65535	65535	65535	65535	65535	-7.50577	-7.50577	-8.89206	65535	65535	65535	-8.89206	65535	65535	65535	65535	65535	65535	65535	65535	65535	65535	-8.19891	65535	65535	-8.89206	65535	-8.89206	65535	65535	65535	65535	65535	65535	65535
65535	-8.89206	-8.89206	-8.89206	65535	65535	65535	65535	65535	65535	65535	65535	65535	65535	65535	65535	65535	65535	65535	65535	-8.89206	-8.89206	-8.89206	65535	65535	65535	65535	65535	65535	65535	65535	65535	65535	65535	65535	65535	65535	-8.89206	65535	65535	-8.89206	65535	65535	65535	65535	65535	65535	65535	65535	65535
65535	-8.89206	-8.89206	-8.89206	65535	65535	65535	65535	65535	65535	65535	65535	65535	65535	65535	65535	65535	65535	65535	65535	65535	65535	65535	65535	65535	65535	65535	65535	65535	65535	65535	65535	65535	65535	65535	65535	65535	-8.89206	65535	65535	65535	65535	65535	65535	65535	65535	65535	65535	65535	65535
65535	-7.79345	-7.79345	-7.79345	65535	65535	65535	65535	65535	65535	65535	65535	65535	65535	65535	65535	65535	65535	65535	65535	-8.89206	-8.89206	65535	65535	65535	65535	-8.89206	65535	65535	65535	65535	65535	65535	65535	65535	65535	65535	-7.79345	65535	65535	-8.89206	65535	-8.89206	65535	65535	65535	65535	65535	65535	65535
65535	65535	65535	65535	65535	65535	65535	65535	65535	65535	65535	65535	65535	65535	65535	65535	65535	65535	65535	65535	65535	65535	65535	65535	65535	65535	65535	65535	65535	65535	65535	65535	65535	65535	65535	65535	65535	65535	65535	65535	65535	65535	65535	65535	65535	65535	65535	65535	65535	65535
65535	-8.19891	-8.19891	-8.19891	65535	65535	65535	65535	65535	65535	-7.79345	65535	65535	65535	65535	65535	65535	65535	65535	65535	65535	65535	65535	65535	65535	65535	-8.89206	65535	65535	65535	65535	65535	65535	65535	65535	65535	65535	-8.19891	65535	65535	65535	65535	-8.89206	65535	65535	65535	65535	65535	65535	65535
-8.89206	-8.19891	-7.79345	-8.19891	65535	65535	65535	65535	65535	65535	65535	65535	65535	65535	65535	65535	65535	65535	65535	65535	65535	65535	65535	65535	65535	65535	-8.89206	65535	65535	65535	65535	65535	65535	65535	65535	65535	65535	-7.79345	65535	65535	65535	65535	65535	65535	65535	65535	65535	65535	65535	65535
65535	-8.89206	-8.89206	-8.89206	65535	65535	65535	65535	65535	65535	-7.79345	65535	65535	65535	65535	65535	65535	65535	65535	65535	65535	65535	-8.89206	65535	65535	65535	65535	65535	65535	65535	65535	65535	65535	65535	65535	65535	65535	-8.89206	65535	65535	65535	65535	-8.89206	65535	65535	65535	65535	65535	65535	65535
-8.89206	65535	-8.89206	65535	65535	65535	65535	65535	65535	65535	65535	65535	65535	65535	65535	65535	65535	65535	65535	65535	65535	65535	65535	65535	65535	65535	65535	65535	65535	65535	65535	65535	65535	65535	65535	65535	65535	-8.89206	65535	65535	65535	65535	65535	65535	65535	65535	65535	65535	65535	65535
65535	65535	65535	65535	65535	65535	65535	65535	65535	65535	-8.89206	65535	65535	65535	65535	65535	65535	65535	65535	65535	-8.89206	-8.89206	65535	65535	65535	65535	65535	65535	65535	65535	65535	65535	65535	65535	65535	65535	65535	65535	65535	65535	65535	65535	65535	65535	65535	65535	65535	65535	65535	65535
65535	65535	65535	65535	65535	65535	65535	65535	65535	65535	65535	65535	65535	65535	65535	65535	65535	65535	65535	65535	65535	65535	65535	65535	65535	65535	65535	65535	65535	65535	65535	65535	65535	65535	65535	65535	65535	65535	65535	65535	65535	65535	65535	65535	65535	65535	65535	65535	65535	65535
65535	65535	65535	65535	65535	65535	65535	65535	65535	65535	65535	65535	65535	65535	65535	65535	65535	65535	65535	65535	65535	65535	65535	65535	65535	65535	65535	65535	65535	65535	65535	65535	65535	65535	65535	65535	65535	65535	65535	65535	65535	65535	65535	65535	65535	65535	65535	65535	65535	65535
65535	65535	65535	65535	65535	65535	65535	65535	65535	65535	65535	65535	65535	65535	65535	65535	65535	65535	65535	65535	65535	65535	65535	65535	-8.89206	-8.89206	65535	65535	65535	65535	65535	65535	65535	65535	65535	65535	65535	65535	65535	65535	65535	65535	65535	65535	65535	65535	65535	65535	65535	65535
65535	65535	65535	65535	65535	65535	65535	65535	65535	65535	65535	65535	65535	65535	65535	65535	65535	65535	65535	65535	65535	65535	65535	65535	65535	65535	65535	65535	65535	65535	65535	65535	65535	65535	65535	65535	65535	65535	65535	65535	65535	65535	65535	65535	65535	65535	65535	65535	65535	65535
65535	65535	65535	65535	65535	65535	65535	65535	65535	65535	65535	65535	65535	65535	65535	65535	65535	65535	65535	65535	65535	65535	65535	65535	-8.89206	65535	65535	65535	65535	65535	65535	65535	65535	65535	65535	65535	65535	65535	65535	65535	65535	65535	65535	65535	65535	65535	65535	65535	65535	65535
65535	65535	65535	65535	65535	65535	65535	65535	65535	65535	65535	65535	65535	65535	65535	65535	65535	65535	65535	65535	65535	65535	65535	65535	65535	65535	65535	65535	65535	65535	65535	65535	65535	65535	65535	65535	65535	65535	65535	65535	65535	65535	65535	65535	65535	65535	65535	65535	65535	65535
65535	65535	65535	65535	65535	65535	65535	65535	65535	65535	65535	65535	65535	65535	65535	65535	65535	65535	65535	65535	65535	65535	65535	65535	65535	65535	65535	65535	65535	65535	65535	65535	65535	65535	65535	65535	65535	65535	65535	65535	65535	65535	65535	65535	65535	65535	65535	65535	65535	65535
65535	65535	65535	65535	-8.89206	65535	65535	65535	65535	65535	65535	-8.89206	65535	-8.89206	65535	65535	65535	65535	65535	65535	65535	65535	65535	65535	65535	65535	65535	65535	65535	65535	65535	65535	65535	65535	65535	65535	65535	65535	65535	65535	65535	65535	65535	65535	65535	65535	65535	65535	65535	65535
65535	65535	65535	65535	-8.89206	65535	65535	65535	65535	65535	-8.89206	65535	65535	65535	65535	65535	-8.89206	65535	65535	65535	65535	65535	65535	65535	65535	65535	65535	65535	65535	65535	65535	65535	65535	65535	65535	65535	65535	65535	65535	65535	65535	65535	65535	65535	65535	65535	65535	65535	65535	65535
65535	65535	65535	65535	65535	65535	65535	65535	65535	65535	65535	65535	65535	65535	65535	65535	65535	65535	65535	65535	65535	65535	65535	65535	65535	65535	65535	65535	65535	65535	65535	65535	65535	65535	65535	65535	-8.89206	65535	-7.79345	-8.89206	65535	65535	-8.19891	65535	-8.89206	-8.19891	65535	65535	65535	65535
-5.75657	-7.50577	-7.28262	-8.89206	65535	65535	-8.89206	-8.19891	65535	65535	65535	-8.89206	-8.89206	65535	65535	65535	-8.19891	65535	65535	-8.89206	65535	65535	-8.19891	-8.89206	-8.89206	65535	-8.19891	-8.19891	65535	65535	65535	-7.79345	65535	-8.19891	-8.89206	65535	-8.89206	-7.50577	-6.94615	-8.19891	65535	-7.28262	-8.19891	-8.19891	-8.89206	-6.94615	65535	-7.28262	-8.89206	-7.79345
-6.253	-7.50577	-7.50577	-8.19891	65535	65535	-8.89206	-8.89206	65535	-8.89206	65535	-8.89206	65535	-8.89206	65535	65535	-8.89206	65535	65535	-8.89206	65535	65535	65535	-8.89206	65535	65535	65535	65535	65535	65535	65535	-8.19891	65535	65535	-8.19891	65535	-8.89206	-7.28262	-6.94615	-8.19891	65535	-8.19891	65535	-8.19891	65535	-8.19891	65535	-8.19891	65535	-8.89206
-8.19891	65535	65535	65535	65535	65535	65535	65535	65535	65535	65535	65535	65535	65535	65535	65535	65535	65535	65535	65535	65535	65535	65535	65535	65535	65535	65535	65535	65535	65535	65535	65535	65535	65535	65535	65535	65535	65535	65535	65535	65535	65535	65535	65535	65535	65535	65535	65535	65535	65535
-5.0854	-6.40715	-5.94762	-6.81262	65535	-8.89206	-8.19891	-7.79345	-8.89206	-7.28262	-7.50577	-7.79345	-7.79345	-8.19891	65535	-8.89206	-7.1003	65535	65535	-8.89206	-8.89206	-8.89206	-7.79345	-8.89206	-7.79345	65535	-6.94615	-6.94615	-8.89206	65535	-7.28262	-6.81262	65535	-7.79345	-8.89206	-6.58948	-8.89206	-5.75657	-5.84754	-6.69484	-7.1003	-7.1003	65535	-7.50577	-7.79345	-6.49417	65535	-7.28262	65535	-6.32711
65535	-8.89206	-8.89206	-8.89206	65535	65535	65535	65535	65535	65535	65535	65535	65535	65535	65535	65535	65535	65535	65535	65535	65535	65535	65535	65535	65535	65535	65535	65535	65535	65535	65535	65535	65535	65535	65535	65535	65535	65535	65535	65535	65535	65535	65535	65535	65535	65535	65535	65535	65535	65535
-6.00169	-8.19891	-7.50577	-8.19891	65535	65535	65535	65535	65535	-7.79345	-8.89206	65535	65535	-8.89206	65535	65535	-8.89206	65535	65535	-8.89206	65535	65535	65535	-8.89206	-8.19891	65535	-7.79345	-7.50577	65535	65535	-7.79345	-7.1003	65535	-8.89206	-8.89206	-7.79345	65535	-6.81262	-7.1003	-7.1003	-8.89206	-8.19891	65535	-8.19891	-7.79345	-7.50577	-8.89206	-7.50577	-8.89206	-7.79345
-8.89206	65535	65535	65535	65535	65535	65535	65535	65535	65535	65535	65535	65535	65535	65535	65535	65535	65535	65535	65535	65535	65535	65535	65535	65535	-8.89206	65535	65535	65535	65535	65535	65535	65535	65535	65535	65535	65535	65535	65535	65535	65535	65535	65535	65535	65535	65535	65535	65535	65535	65535
65535	-8.89206	-8.89206	-8.89206	65535	65535	65535	65535	65535	65535	65535	65535	65535	65535	65535	65535	65535	65535	65535	65535	65535	65535	65535	65535	65535	65535	65535	65535	65535	65535	65535	65535	65535	65535	65535	65535	65535	65535	65535	65535	65535	65535	65535	65535	65535	65535	65535	65535	65535	65535
65535	65535	65535	65535	65535	65535	65535	65535	65535	65535	65535	65535	65535	65535	65535	65535	65535	65535	65535	65535	65535	65535	65535	65535	65535	65535	65535	65535	65535	65535	65535	65535	65535	65535	65535	65535	65535	65535	65535	65535	65535	65535	65535	65535	65535	65535	65535	65535	65535	65535
65535	65535	65535	65535	65535	65535	65535	65535	65535	65535	65535	65535	65535	65535	65535	65535	65535	65535	65535	65535	65535	65535	65535	65535	65535	65535	65535	65535	65535	65535	65535	65535	65535	65535	65535	65535	65535	65535	65535	65535	65535	65535	65535	65535	65535	65535	65535	65535	65535	65535
65535	65535	65535	65535	65535	65535	65535	65535	65535	65535	65535	65535	65535	65535	65535	65535	65535	65535	65535	65535	65535	65535	65535	65535	65535	65535	65535	65535	65535	65535	65535	-8.89206	65535	65535	65535	65535	65535	65535	65535	65535	65535	65535	65535	65535	65535	65535	65535	65535	65535	65535
65535	65535	65535	65535	65535	65535	65535	65535	65535	65535	65535	65535	65535	65535	65535	65535	65535	65535	65535	65535	65535	65535	65535	65535	65535	65535	65535	65535	65535	65535	65535	65535	65535	65535	65535	65535	65535	65535	65535	65535	65535	65535	65535	65535	65535	65535	65535	65535	65535	65535
65535	65535	-7.50577	65535	65535	65535	65535	65535	65535	65535	65535	65535	65535	65535	65535	65535	65535	65535	65535	65535	65535	65535	65535	65535	65535	65535	65535	65535	65535	65535	65535	65535	65535	65535	65535	65535	-8.89206	-7.50577	-7.50577	65535	-7.50577	-8.89206	65535	65535	65535	65535	65535	65535	65535	65535
65535	65535	65535	65535	65535	65535	65535	65535	65535	65535	65535	65535	65535	65535	65535	65535	65535	65535	65535	65535	65535	65535	65535	65535	65535	65535	65535	65535	65535	65535	65535	65535	65535	65535	65535	65535	65535	65535	65535	65535	65535	65535	65535	65535	65535	65535	65535	65535	65535	65535
65535	65535	65535	65535	65535	65535	65535	65535	65535	65535	65535	65535	65535	65535	65535	65535	65535	65535	65535	65535	65535	65535	65535	65535	65535	65535	65535	65535	65535	65535	65535	65535	65535	65535	65535	65535	65535	65535	65535	65535	65535	65535	65535	65535	65535	65535	65535	65535	65535	65535
-8.89206	-8.89206	-7.1003	65535	-8.89206	-8.19891	65535	65535	65535	65535	65535	-8.89206	65535	-8.89206	65535	65535	-8.89206	65535	65535	65535	65535	65535	65535	65535	65535	65535	65535	65535	65535	65535	65535	65535	65535	65535	65535	-8.89206	-8.89206	-7.28262	-7.50577	65535	-7.28262	-8.89206	65535	65535	-8.19891	-8.89206	65535	65535	65535	65535
65535	65535	65535	65535	65535	65535	65535	65535	65535	65535	65535	-8.89206	65535	-8.89206	65535	65535	65535	65535	65535	65535	65535	65535	65535	65535	65535	65535	65535	65535	65535	65535	65535	65535	65535	65535	65535	65535	-8.89206	65535	65535	65535	65535	65535	65535	65535	65535	65535	65535	65535	65535	65535
-8.19891	65535	-8.19891	65535	-8.19891	-8.19891	65535	65535	65535	65535	65535	65535	65535	65535	65535	65535	65535	65535	65535	65535	-8.19891	-8.89206	65535	65535	65535	65535	65535	-8.89206	65535	65535	65535	-8.89206	65535	-8.89206	65535	-7.79345	-8.89206	-7.79345	-8.19891	65535	-8.19891	-8.89206	65535	65535	-7.79345	-8.19891	65535	65535	65535	-8.19891
65535	65535	65535	65535	65535	65535	65535	65535	65535	65535	65535	65535	65535	65535	65535	65535	65535	65535	65535	65535	65535	65535	65535	65535	65535	65535	65535	65535	65535	65535	65535	65535	-8.89206	65535	65535	65535	-8.89206	65535	65535	65535	65535	65535	65535	65535	65535	65535	65535	65535	65535	65535
65535	65535	65535	65535	65535	65535	65535	65535	65535	65535	65535	65535	65535	65535	65535	65535	65535	65535	65535	65535	65535	65535	65535	65535	65535	65535	65535	65535	65535	65535	65535	65535	65535	65535	65535	65535	65535	65535	65535	65535	65535	65535	65535	65535	65535	65535	65535	65535	65535	65535
65535	65535	65535	65535	65535	65535	65535	65535	65535	65535	65535	65535	65535	65535	65535	65535	65535	65535	65535	65535	65535	65535	65535	65535	65535	65535	65535	65535	65535	65535	65535	65535	65535	65535	65535	65535	65535	65535	65535	65535	65535	65535	65535	65535	65535	65535	65535	65535	65535	65535
65535	65535	65535	65535	65535	65535	65535	65535	65535	65535	65535	65535	65535	65535	65535	65535	65535	65535	65535	65535	65535	65535	65535	65535	65535	65535	65535	65535	65535	65535	65535	65535	65535	65535	65535	65535	65535	65535	65535	65535	65535	65535	65535	65535	65535	65535	65535	65535	65535	65535
65535	65535	65535	65535	65535	65535	65535	65535	65535	65535	65535	65535	65535	65535	65535	65535	65535	65535	65535	65535	65535	65535	65535	65535	65535	65535	65535	65535	65535	65535	65535	65535	65535	65535	65535	65535	65535	65535	65535	65535	65535	65535	65535	65535	65535	65535	65535	65535	65535	65535
65535	65535	65535	65535	65535	65535	65535	65535	65535	65535	65535	65535	65535	65535	65535	65535	65535	65535	65535	65535	65535	65535	65535	65535	65535	65535	65535	65535	65535	65535	65535	65535	65535	65535	65535	65535	65535	65535	65535	65535	65535	65535	65535	65535	65535	65535	65535	65535	65535	65535
-8.89206	65535	65535	65535	65535	65535	65535	65535	65535	65535	65535	65535	65535	65535	65535	65535	65535	65535	65535	65535	65535	65535	65535	65535	65535	65535	65535	65535	65535	65535	65535	65535	65535	65535	65535	65535	65535	65535	65535	65535	65535	65535	65535	65535	65535	65535	65535	65535	65535	65535
65535	65535	65535	65535	65535	65535	65535	65535	65535	65535	65535	65535	65535	65535	65535	65535	65535	65535	65535	65535	-8.19891	-8.19891	65535	65535	65535	65535	65535	65535	65535	65535	65535	65535	-8.89206	-8.89206	65535	65535	65535	65535	65535	65535	65535	65535	65535	65535	65535	65535	65535	65535	65535	65535
-8.19891	-8.89206	-8.89206	65535	-8.19891	-8.89206	-8.89206	-8.89206	65535	65535	-8.19891	-8.89206	65535	-8.19891	65535	65535	-8.89206	65535	65535	65535	-7.28262	-7.28262	65535	65535	65535	65535	65535	65535	65535	65535	65535	65535	-8.89206	-8.19891	65535	65535	65535	65535	-8.89206	65535	65535	65535	65535	65535	65535	65535	65535	65535	65535	65535
-8.19891	-8.89206	-7.28262	-7.79345	-8.19891	65535	65535	-8.89206	65535	65535	-8.89206	-8.19891	65535	-8.19891	65535	65535	65535	65535	65535	65535	65535	65535	65535	65535	65535	65535	-8.89206	65535	65535	65535	-8.89206	-8.89206	65535	-8.89206	65535	65535	65535	-8.19891	65535	-8.89206	-8.89206	65535	65535	65535	65535	65535	65535	65535	65535	65535
-8.19891	65535	65535	65535	-7.79345	-8.89206	-8.89206	65535	65535	65535	-8.19891	65535	65535	-8.89206	65535	65535	65535	65535	65535	65535	-8.89206	-8.89206	65535	65535	65535	65535	65535	65535	65535	-8.89206	65535	65535	-7.50577	65535	65535	65535	65535	65535	65535	65535	65535	65535	65535	65535	65535	65535	65535	65535	65535	65535
-8.89206	65535	65535	65535	65535	65535	65535	65535	65535	65535	65535	65535	65535	65535	65535	65535	-8.89206	65535	65535	65535	-8.89206	-8.89206	-8.19891	65535	65535	65535	65535	65535	65535	65535	65535	65535	65535	65535	65535	65535	65535	65535	65535	65535	65535	65535	65535	65535	65535	65535	65535	65535	65535	65535
-8.89206	-8.89206	-8.89206	-8.89206	65535	65535	65535	65535	65535	65535	65535	65535	65535	65535	65535	65535	65535	65535	65535	65535	-8.89206	-8.89206	-8.89206	65535	65535	65535	65535	65535	65535	65535	65535	65535	65535	65535	65535	65535	65535	-8.89206	65535	65535	-8.89206	65535	65535	65535	65535	65535	65535	65535	65535	65535
65535	-8.89206	-8.89206	-8.89206	65535	65535	65535	65535	65535	65535	65535	65535	65535	65535	65535	65535	65535	65535	65535	65535	65535	65535	-8.89206	65535	65535	65535	-8.89206	65535	65535	65535	65535	65535	65535	65535	65535	65535	65535	-8.89206	65535	65535	65535	65535	-8.89206	65535	65535	65535	65535	65535	65535	65535
-8.89206	-8.89206	-8.89206	-8.89206	65535	65535	65535	65535	65535	65535	65535	65535	65535	-8.89206	65535	65535	-8.89206	65535	65535	65535	65535	65535	-8.19891	65535	65535	65535	-8.89206	65535	65535	65535	65535	-8.89206	65535	65535	65535	65535	65535	-8.89206	65535	65535	65535	65535	65535	65535	65535	65535	65535	65535	65535	65535
65535	65535	65535	65535	-8.89206	-8.89206	65535	65535	65535	65535	65535	-8.89206	65535	65535	65535	65535	65535	65535	65535	65535	65535	65535	65535	65535	65535	65535	65535	65535	65535	65535	-8.89206	65535	65535	65535	65535	65535	65535	65535	65535	65535	65535	65535	65535	65535	-8.89206	65535	65535	65535	65535	65535
65535	65535	65535	65535	65535	65535	65535	65535	65535	65535	-8.89206	-8.89206	65535	-8.89206	65535	65535	65535	65535	65535	65535	65535	65535	65535	65535	65535	65535	65535	65535	65535	65535	-8.89206	65535	65535	65535	65535	65535	65535	65535	65535	65535	65535	65535	65535	65535	65535	65535	65535	65535	65535	65535
65535	65535	65535	65535	65535	65535	-8.89206	-8.89206	65535	65535	-8.89206	-8.89206	65535	-8.89206	-8.89206	-8.89206	-8.89206	65535	65535	-8.89206	-8.19891	-8.19891	65535	-8.19891	-8.89206	65535	-8.19891	-7.79345	65535	65535	-8.89206	-8.19891	65535	65535	65535	65535	65535	-8.89206	-8.89206	-8.19891	65535	65535	-8.89206	65535	-8.89206	65535	65535	-8.89206	-8.89206	65535
65535	65535	65535	65535	-8.89206	-8.89206	65535	65535	65535	65535	65535	65535	65535	65535	65535	65535	65535	65535	65535	65535	65535	65535	65535	65535	65535	-8.89206	65535	65535	65535	65535	65535	65535	-8.89206	65535	65535	65535	65535	65535	65535	65535	65535	65535	65535	65535	-8.89206	65535	65535	65535	65535	65535
65535	65535	65535	65535	65535	65535	65535	65535	65535	65535	65535	65535	65535	65535	65535	65535	65535	65535	65535	65535	65535	65535	65535	-8.89206	-8.89206	-8.89206	-8.19891	-8.19891	65535	65535	-8.89206	-8.89206	65535	65535	65535	65535	65535	65535	65535	65535	65535	65535	65535	65535	65535	65535	65535	65535	65535	65535
65535	65535	65535	65535	65535	65535	65535	65535	65535	65535	65535	65535	65535	65535	65535	65535	65535	65535	65535	65535	65535	65535	65535	65535	-8.89206	65535	-8.89206	-8.89206	65535	65535	65535	65535	65535	65535	65535	65535	65535	65535	65535	65535	65535	65535	65535	65535	65535	65535	65535	65535	65535	65535
-6.58948	-7.28262	-6.94615	-7.79345	65535	65535	65535	-8.89206	65535	65535	-7.79345	-8.89206	-8.89206	-8.89206	65535	-8.89206	65535	65535	65535	65535	65535	65535	65535	65535	65535	65535	65535	65535	65535	65535	65535	-8.89206	65535	65535	65535	-8.19891	65535	-7.1003	-7.50577	-8.89206	-8.89206	-7.50577	65535	65535	65535	-7.79345	65535	-8.89206	65535	-7.79345
65535	-8.89206	-8.89206	65535	65535	65535	65535	65535	65535	65535	65535	65535	65535	65535	65535	65535	65535	65535	65535	65535	65535	65535	65535	65535	65535	65535	65535	65535	65535	65535	65535	65535	-8.89206	65535	65535	-8.89206	65535	-8.89206	-8.19891	-8.89206	-8.89206	65535	65535	65535	65535	65535	65535	65535	65535	65535
-5.25448	-6.253	-5.94762	-6.81262	-8.89206	65535	65535	-8.19891	65535	65535	-8.19891	-8.89206	-8.89206	-8.89206	65535	65535	-6.94615	65535	65535	65535	65535	65535	-7.1003	65535	-8.19891	65535	-7.28262	-8.19891	65535	65535	-8.89206	-7.79345	65535	-7.79345	-8.89206	-7.28262	-8.89206	-6.49417	-5.59622	-6.32711	-6.32711	-7.50577	-6.81262	-8.89206	-7.1003	-6.11947	65535	-7.79345	-8.89206	-6.49417
-5.67319	-6.81262	-6.40715	-7.79345	65535	65535	65535	-8.19891	65535	65535	65535	65535	-8.89206	65535	65535	65535	-7.50577	65535	65535	-8.89206	-8.89206	-8.89206	-8.19891	-8.19891	-8.19891	65535	-7.50577	-7.28262	65535	65535	-8.19891	-7.28262	65535	-8.19891	65535	-7.79345	-8.89206	-6.81262	-6.253	-6.94615	-7.50577	-7.1003	65535	-8.89206	-8.19891	-6.81262	65535	-8.19891	65535	-6.69484
65535	65535	65535	65535	65535	65535	65535	65535	65535	65535	65535	65535	65535	65535	65535	65535	65535	65535	65535	65535	65535	65535	65535	65535	65535	65535	65535	65535	65535	65535	65535	65535	65535	65535	65535	65535	65535	65535	65535	65535	65535	65535	65535	65535	65535	65535	65535	65535	65535	65535
65535	65535	65535	65535	65535	65535	65535	65535	65535	65535	65535	65535	65535	65535	65535	65535	65535	65535	65535	65535	65535	65535	65535	65535	65535	65535	-8.89206	-8.89206	65535	65535	-8.89206	-8.89206	65535	65535	65535	65535	65535	65535	65535	-7.79345	-8.19891	65535	65535	65535	65535	-8.89206	65535	65535	65535	-8.89206
65535	65535	65535	65535	65535	65535	65535	65535	65535	65535	65535	65535	65535	65535	65535	65535	65535	65535	65535	65535	65535	65535	65535	65535	65535	65535	65535	65535	65535	65535	65535	-8.89206	65535	65535	65535	65535	65535	65535	65535	65535	65535	65535	65535	65535	65535	65535	65535	65535	65535	65535
65535	65535	65535	65535	65535	65535	65535	65535	65535	65535	65535	65535	65535	65535	65535	65535	65535	65535	65535	65535	65535	65535	65535	65535	65535	65535	65535	65535	65535	65535	-8.89206	-8.89206	65535	65535	65535	65535	65535	65535	65535	-8.19891	-8.89206	65535	65535	65535	65535	65535	65535	65535	65535	65535
65535	65535	65535	65535	65535	65535	65535	65535	65535	65535	65535	65535	65535	65535	65535	65535	65535	65535	65535	65535	65535	65535	65535	65535	65535	-8.89206	65535	65535	65535	65535	65535	65535	65535	65535	65535	65535	65535	65535	65535	65535	65535	65535	65535	65535	65535	65535	65535	65535	65535	65535
-8.89206	65535	65535	65535	65535	65535	65535	65535	65535	65535	65535	65535	65535	65535	65535	65535	65535	65535	65535	65535	65535	65535	65535	65535	65535	-8.89206	-8.89206	-8.89206	65535	65535	65535	65535	65535	65535	65535	65535	65535	65535	65535	65535	65535	65535	65535	65535	65535	65535	65535	65535	65535	65535
65535	65535	65535	65535	65535	65535	65535	65535	65535	65535	65535	-8.89206	65535	-8.89206	65535	65535	65535	65535	65535	65535	65535	65535	65535	65535	-7.79345	65535	65535	-8.89206	-8.19891	65535	-8.89206	-8.89206	65535	65535	65535	65535	65535	65535	65535	65535	65535	65535	65535	65535	65535	65535	65535	65535	65535	65535
65535	65535	65535	65535	65535	-8.89206	65535	65535	65535	65535	65535	65535	65535	65535	65535	65535	65535	65535	65535	65535	65535	65535	65535	65535	-8.89206	65535	65535	65535	65535	65535	65535	65535	65535	-8.89206	65535	65535	65535	65535	65535	65535	65535	65535	65535	65535	-8.89206	65535	65535	65535	65535	65535
65535	65535	65535	65535	65535	65535	65535	65535	65535	65535	65535	65535	65535	65535	65535	65535	65535	65535	65535	65535	65535	65535	65535	65535	-8.89206	65535	65535	65535	65535	65535	65535	65535	65535	65535	65535	65535	65535	65535	65535	65535	65535	65535	65535	65535	65535	65535	65535	65535	65535	65535
65535	65535	65535	65535	65535	65535	65535	65535	65535	65535	65535	65535	65535	65535	65535	65535	65535	65535	65535	65535	65535	65535	65535	65535	65535	65535	65535	65535	65535	65535	65535	65535	65535	65535	65535	65535	65535	65535	65535	65535	65535	65535	65535	65535	65535	65535	65535	65535	65535	65535
65535	65535	65535	65535	65535	65535	65535	65535	65535	65535	65535	65535	65535	65535	65535	65535	65535	65535	65535	65535	65535	65535	65535	65535	65535	65535	65535	65535	65535	65535	65535	65535	65535	65535	65535	65535	65535	65535	65535	65535	65535	65535	65535	65535	65535	65535	65535	65535	65535	65535
65535	-8.89206	-8.89206	65535	65535	65535	65535	65535	65535	65535	-8.89206	-8.89206	65535	-8.89206	65535	65535	-8.89206	-8.89206	65535	65535	-8.89206	-8.89206	65535	65535	65535	65535	65535	65535	65535	65535	65535	65535	65535	65535	65535	65535	65535	65535	-8.89206	65535	65535	65535	65535	65535	65535	65535	65535	65535	65535	65535
65535	65535	65535	65535	65535	-8.89206	65535	65535	65535	65535	65535	65535	-8.89206	65535	65535	-8.89206	65535	-8.89206	65535	65535	65535	65535	65535	-8.89206	-8.19891	-7.79345	-8.89206	65535	65535	65535	65535	65535	65535	65535	-8.89206	65535	-8.89206	65535	65535	65535	65535	65535	65535	65535	-8.19891	-8.89206	65535	-8.89206	65535	65535
-8.19891	-8.89206	-7.79345	65535	65535	65535	65535	65535	65535	65535	65535	65535	65535	65535	65535	65535	65535	65535	65535	65535	65535	65535	65535	65535	-8.19891	-8.89206	-8.89206	-8.19891	-8.89206	65535	65535	65535	65535	65535	65535	-7.50577	65535	-7.79345	65535	-8.89206	-8.89206	-7.79345	65535	-8.89206	-8.19891	-7.50577	65535	-8.19891	-8.89206	-8.19891
-8.19891	-8.89206	-7.79345	65535	65535	65535	65535	-8.89206	65535	65535	65535	65535	-8.89206	65535	65535	65535	65535	65535	65535	65535	65535	65535	65535	65535	-8.19891	-8.89206	-8.89206	-8.19891	-8.89206	65535	65535	65535	65535	65535	65535	-7.79345	65535	-8.89206	65535	-8.89206	-8.89206	-8.19891	65535	-8.89206	-8.19891	-7.79345	65535	-8.19891	-8.89206	-8.89206
65535	65535	65535	65535	65535	65535	65535	65535	65535	65535	65535	65535	65535	65535	65535	65535	65535	65535	65535	65535	65535	65535	65535	65535	65535	65535	65535	65535	65535	65535	65535	65535	65535	65535	65535	65535	65535	65535	65535	65535	65535	65535	65535	65535	65535	65535	65535	65535	65535	65535
65535	-8.89206	-8.89206	65535	-8.89206	65535	65535	-8.89206	65535	65535	65535	65535	-8.89206	65535	65535	65535	65535	65535	65535	65535	65535	65535	65535	65535	-8.89206	65535	65535	65535	65535	65535	65535	65535	65535	65535	65535	65535	65535	-8.89206	-8.89206	65535	65535	65535	65535	65535	-8.89206	-8.89206	65535	65535	65535	65535
-8.89206	-8.89206	-8.89206	65535	-8.89206	-8.89206	-8.89206	65535	65535	-7.79345	-8.89206	65535	65535	-8.89206	65535	65535	65535	65535	65535	65535	65535	65535	65535	65535	-8.89206	65535	65535	65535	-8.89206	65535	65535	65535	65535	65535	65535	-8.89206	65535	-8.19891	-8.89206	65535	65535	65535	65535	65535	-7.50577	-7.50577	-8.19891	-8.89206	65535	-8.19891
-7.79345	-7.28262	-7.1003	-8.19891	65535	65535	65535	-8.19891	65535	-8.89206	65535	-8.19891	65535	-8.89206	65535	65535	-8.89206	65535	65535	65535	65535	65535	65535	65535	-8.89206	65535	65535	65535	-8.89206	65535	65535	65535	65535	-8.89206	65535	65535	65535	-7.79345	-7.1003	65535	-7.79345	65535	-8.89206	65535	-8.89206	-7.28262	-8.89206	-8.89206	-8.89206	-8.89206
65535	65535	65535	65535	65535	65535	65535	65535	65535	65535	65535	65535	65535	65535	65535	65535	-8.89206	65535	-8.89206	65535	65535	65535	65535	65535	-8.89206	-8.89206	65535	-8.89206	-8.89206	65535	65535	65535	65535	65535	65535	65535	-8.89206	65535	-8.89206	65535	65535	65535	65535	65535	65535	65535	65535	65535	65535	65535
-7.28262	-8.19891	-8.19891	-8.89206	65535	-8.19891	-8.89206	-8.89206	-8.19891	-6.94615	-8.19891	-8.89206	65535	-6.94615	65535	65535	-8.89206	-8.19891	65535	65535	-8.19891	65535	-8.89206	65535	-8.19891	65535	65535	65535	-8.89206	65535	65535	65535	65535	65535	65535	-8.89206	65535	-8.89206	65535	65535	65535	65535	65535	-8.89206	-6.94615	-7.50577	-7.79345	-8.89206	65535	-7.28262
-6.40715	-6.58948	-6.40715	-7.50577	65535	-8.89206	65535	-8.89206	-8.89206	-7.1003	-8.19891	-7.50577	65535	-7.1003	65535	65535	-7.79345	-8.19891	65535	65535	-8.19891	65535	-8.19891	65535	-8.19891	65535	65535	65535	-8.89206	65535	65535	65535	65535	-8.19891	65535	-8.89206	65535	-6.94615	-6.58948	-7.79345	-7.1003	65535	-8.19891	-8.89206	-7.1003	-7.1003	-8.19891	-7.79345	-8.89206	-7.1003
-6.81262	-8.19891	-6.94615	-8.89206	65535	65535	-8.89206	-8.89206	65535	-8.89206	-8.89206	-8.89206	-8.89206	-7.28262	65535	65535	-8.89206	65535	-8.89206	65535	65535	65535	65535	-8.89206	-8.89206	65535	-8.89206	-8.89206	65535	65535	-7.79345	-8.19891	65535	65535	65535	65535	65535	-6.94615	65535	-8.89206	65535	-8.19891	65535	65535	-8.89206	65535	65535	65535	65535	-7.79345
65535	65535	65535	65535	65535	65535	65535	65535	65535	65535	65535	65535	65535	65535	65535	65535	65535	65535	65535	65535	65535	65535	65535	65535	65535	65535	65535	65535	65535	65535	65535	65535	65535	65535	65535	65535	65535	65535	65535	65535	65535	65535	65535	65535	65535	65535	65535	65535	65535	65535
-7.79345	-8.89206	-8.89206	65535	-8.89206	-8.89206	-8.89206	-8.89206	-8.89206	-7.50577	65535	-8.89206	65535	-7.79345	65535	65535	-8.89206	-8.89206	65535	65535	-8.89206	65535	-8.89206	65535	-8.89206	65535	65535	65535	65535	65535	65535	65535	65535	65535	65535	-8.89206	65535	-8.19891	-8.89206	65535	65535	65535	65535	-8.89206	-7.79345	-8.89206	-8.89206	-8.89206	65535	-8.19891
-6.11947	-6.69484	-6.58948	-7.79345	-8.89206	65535	-8.89206	-8.89206	-8.19891	-6.94615	65535	-8.19891	-8.89206	-6.94615	65535	-8.89206	-7.50577	-8.89206	65535	65535	-8.89206	65535	-8.19891	-8.89206	-8.89206	65535	65535	65535	65535	65535	-8.89206	-8.89206	65535	-8.89206	65535	-7.50577	65535	-6.94615	-7.1003	-8.89206	-8.19891	65535	-8.19891	-8.89206	-7.79345	-8.19891	-8.19891	65535	65535	-6.81262
65535	-8.19891	-7.79345	65535	-8.89206	65535	65535	65535	65535	65535	65535	65535	65535	65535	65535	65535	65535	65535	65535	65535	65535	65535	65535	65535	-8.89206	65535	65535	65535	65535	65535	65535	65535	65535	65535	65535	65535	65535	-8.19891	-8.19891	65535	65535	-8.89206	65535	65535	-8.19891	-8.89206	65535	65535	65535	65535
-8.19891	-8.19891	-8.19891	-8.89206	65535	65535	65535	-8.89206	-8.89206	-8.89206	65535	-8.89206	-8.89206	-8.19891	65535	-8.89206	-8.89206	65535	65535	65535	65535	65535	65535	65535	65535	65535	65535	65535	65535	65535	65535	65535	65535	65535	65535	65535	65535	-8.89206	-8.89206	-8.89206	65535	65535	65535	65535	-8.89206	65535	65535	65535	65535	-8.89206
-7.1003	-7.28262	-7.28262	-8.89206	-8.19891	-8.89206	-8.89206	65535	65535	-6.69484	-8.89206	-8.19891	65535	-7.79345	65535	65535	-6.94615	-8.89206	65535	65535	-8.89206	-8.89206	-7.50577	65535	65535	65535	-8.19891	65535	65535	65535	65535	65535	65535	65535	65535	-7.50577	-8.89206	-7.28262	-6.81262	-7.50577	-7.79345	65535	-7.79345	65535	-6.58948	-6.69484	-7.28262	-7.50577	65535	-6.32711
-5.94762	-6.58948	-6.18401	-6.94615	65535	-7.50577	-7.79345	-6.94615	-7.28262	-6.69484	-6.94615	-6.94615	-7.28262	-7.28262	-7.50577	-7.79345	-8.19891	-7.79345	-7.79345	-7.50577	65535	-8.89206	-7.50577	65535	-6.94615	-8.19891	-6.81262	-7.50577	-8.89206	-8.19891	-7.1003	-6.94615	-8.89206	-8.19891	65535	-6.69484	65535	-5.94762	-6.58948	-6.32711	-6.49417	-7.79345	-7.28262	-7.79345	-5.84754	-6.40715	-8.19891	-8.89206	-8.89206	-6.00169
-6.00169	-6.69484	-6.253	-6.69484	65535	-7.50577	-7.28262	-6.94615	-6.94615	-6.58948	-6.69484	-6.49417	-7.50577	-7.50577	-7.28262	-7.79345	-6.94615	-8.19891	-6.94615	-7.79345	65535	-8.89206	-7.50577	65535	-6.58948	-8.19891	-6.69484	-7.50577	-7.79345	-8.89206	-6.81262	-6.49417	-8.19891	-8.19891	65535	-6.58948	-8.89206	-5.94762	-6.11947	-6.18401	-6.32711	-7.28262	-7.79345	-8.19891	-5.84754	-6.40715	-8.19891	-7.79345	65535	-6.11947
-7.50577	-7.50577	-7.50577	-7.50577	65535	-8.19891	-8.89206	-8.89206	-8.19891	-6.69484	-8.19891	-7.28262	-8.89206	-7.79345	-8.89206	65535	-7.50577	65535	-8.89206	65535	65535	-8.89206	-8.19891	-8.19891	-8.89206	-8.89206	-7.50577	-8.89206	65535	65535	-8.89206	-8.89206	65535	-8.89206	65535	-7.1003	-8.89206	-6.69484	-6.69484	-6.81262	-6.81262	-8.19891	-8.89206	-8.89206	-6.11947	-6.94615	-7.1003	-7.1003	-8.89206	-6.69484
-5.89633	-6.81262	-5.84754	-6.81262	65535	65535	-8.89206	-7.79345	-8.19891	-7.50577	-7.50577	-8.19891	-7.50577	-8.19891	-8.89206	65535	-8.19891	-7.79345	65535	-8.89206	65535	-8.89206	-7.79345	-8.89206	-7.79345	-8.89206	-6.58948	-7.50577	-8.89206	-8.89206	-8.19891	-8.19891	65535	-7.79345	65535	-6.81262	-8.89206	-5.94762	-6.40715	-6.32711	-6.32711	-7.28262	-7.79345	-7.50577	-6.81262	-7.28262	65535	-8.89206	-8.89206	-6.49417
-5.71401	-6.49417	-5.94762	-6.81262	65535	-7.79345	-8.89206	-7.50577	-7.79345	-6.94615	-7.79345	-7.79345	-8.19891	-7.50577	-7.79345	65535	-8.89206	-8.89206	65535	-8.89206	65535	65535	65535	65535	65535	65535	-7.28262	-8.89206	65535	-8.19891	-7.79345	-7.1003	65535	-8.19891	65535	-6.49417	-8.89206	-5.75657	-6.253	-6.00169	-6.11947	-7.1003	-8.19891	-7.50577	-6.49417	-6.18401	-8.89206	65535	-8.89206	-6.00169
65535	-8.89206	-8.19891	65535	65535	65535	65535	65535	65535	65535	65535	65535	65535	65535	65535	65535	65535	65535	65535	65535	65535	65535	65535	65535	65535	65535	65535	65535	65535	65535	65535	65535	65535	65535	65535	65535	65535	-8.89206	-8.19891	65535	65535	-8.89206	65535	65535	65535	65535	65535	65535	65535	65535
-8.19891	-7.79345	-7.79345	-8.89206	65535	-8.89206	65535	-8.89206	-8.89206	65535	65535	-8.19891	65535	-8.19891	-8.89206	-8.89206	-8.19891	65535	-8.19891	65535	65535	65535	-8.19891	65535	-8.19891	65535	-8.89206	-8.89206	65535	65535	-7.50577	-7.50577	65535	65535	65535	65535	65535	-7.79345	-7.79345	-8.89206	-8.19891	-8.89206	65535	65535	-8.19891	-8.89206	65535	65535	65535	-8.19891
65535	65535	-8.89206	-8.89206	65535	65535	65535	65535	65535	65535	65535	65535	65535	65535	65535	65535	65535	65535	65535	65535	65535	-8.89206	65535	-8.19891	65535	65535	-7.79345	-8.19891	65535	65535	-8.19891	-8.19891	65535	65535	65535	65535	65535	65535	65535	65535	65535	65535	65535	65535	65535	65535	65535	65535	65535	65535
-6.69484	-6.94615	-6.58948	-7.50577	-8.19891	-8.19891	-8.19891	-7.50577	-7.79345	-8.19891	-7.50577	-7.50577	-7.79345	-8.89206	-8.19891	65535	-8.19891	-7.79345	65535	-8.89206	-8.89206	-8.19891	-8.89206	-8.19891	-8.89206	65535	-7.50577	-8.19891	65535	-8.19891	-8.19891	-7.50577	65535	-7.79345	65535	-7.50577	-8.19891	-6.58948	-6.32711	-6.253	-6.49417	-7.79345	-7.50577	-8.19891	-6.18401	-6.40715	-8.89206	-7.79345	65535	-7.1003
-7.50577	-7.28262	-6.49417	-7.28262	65535	65535	-8.89206	-8.89206	-8.89206	-8.89206	-7.79345	-7.79345	65535	-8.89206	-8.89206	65535	-8.19891	65535	-8.19891	65535	65535	65535	-8.89206	65535	-7.79345	65535	-6.81262	-7.79345	65535	-8.89206	-7.50577	-7.1003	-8.89206	-8.89206	65535	-8.19891	-8.89206	-6.94615	-7.28262	-6.69484	-7.1003	-7.1003	-8.89206	-8.89206	-8.19891	-8.89206	-8.89206	-8.19891	65535	-8.89206
-8.89206	65535	-7.79345	-8.19891	65535	65535	65535	65535	65535	-8.19891	65535	-8.89206	65535	-8.19891	65535	65535	65535	65535	65535	65535	65535	-8.89206	65535	-8.89206	-8.89206	65535	-7.50577	-8.19891	-8.89206	65535	65535	-8.19891	65535	65535	65535	-8.89206	-8.89206	-7.50577	-7.28262	-8.89206	65535	65535	65535	65535	-8.19891	-7.79345	-8.19891	-7.79345	65535	-8.19891
-6.81262	-7.50577	-6.81262	-7.28262	65535	-8.19891	65535	65535	-8.89206	-7.79345	-8.89206	-8.19891	65535	-7.50577	65535	65535	65535	65535	65535	65535	65535	65535	65535	65535	65535	65535	-8.89206	-8.89206	65535	65535	-8.19891	-7.79345	65535	-8.89206	65535	-7.28262	-8.89206	-6.69484	-6.94615	-6.94615	-6.81262	-7.79345	-8.89206	-8.19891	-6.94615	-6.81262	-8.19891	65535	-8.89206	-6.32711
-8.19891	-7.1003	-6.69484	-7.50577	65535	65535	-8.89206	-8.19891	-8.19891	-8.89206	-7.50577	-8.89206	-8.19891	65535	-8.89206	65535	-8.89206	-7.79345	65535	-8.89206	65535	-8.89206	-7.79345	-8.19891	-8.19891	65535	-7.28262	-8.19891	65535	65535	-8.19891	-8.19891	65535	-8.19891	65535	-8.89206	65535	-7.50577	-7.79345	-7.79345	-7.50577	-8.19891	-8.89206	-8.89206	-7.50577	-7.28262	65535	65535	65535	65535
65535	65535	65535	65535	65535	-8.89206	65535	65535	65535	65535	65535	65535	65535	65535	65535	65535	65535	65535	65535	65535	65535	65535	65535	65535	65535	65535	65535	65535	65535	65535	-8.19891	-8.19891	65535	65535	65535	-8.89206	65535	-8.19891	-8.89206	-7.79345	-7.79345	-8.19891	65535	-8.19891	-8.19891	-8.89206	65535	-8.89206	65535	-8.89206
65535	65535	65535	65535	65535	65535	65535	65535	65535	65535	65535	65535	65535	65535	65535	65535	65535	65535	65535	65535	65535	65535	65535	65535	65535	65535	65535	65535	65535	65535	65535	65535	65535	65535	65535	65535	65535	65535	65535	65535	65535	65535	65535	65535	65535	65535	65535	65535	65535	65535
65535	65535	65535	-8.89206	65535	65535	65535	65535	65535	65535	65535	65535	65535	65535	65535	65535	65535	65535	65535	65535	65535	65535	65535	-8.89206	-8.19891	65535	-8.19891	-8.89206	65535	65535	-8.89206	-7.79345	65535	-8.19891	65535	65535	65535	65535	65535	-8.89206	-8.89206	65535	65535	65535	-8.89206	-8.89206	65535	-8.89206	65535	65535
-8.89206	65535	65535	65535	65535	65535	65535	65535	65535	65535	-8.89206	65535	65535	65535	65535	65535	65535	65535	65535	65535	65535	65535	65535	65535	65535	65535	65535	65535	65535	65535	65535	65535	65535	65535	65535	65535	65535	65535	65535	65535	65535	65535	65535	65535	65535	65535	65535	65535	65535	-8.89206
-7.1003	-6.49417	-5.39555	-5.94762	65535	-8.89206	65535	-8.89206	65535	65535	-8.89206	-7.79345	-8.89206	-8.19891	65535	65535	-8.89206	65535	65535	65535	65535	65535	-6.81262	-8.89206	-8.89206	-8.19891	-5.67319	-6.81262	65535	65535	-7.28262	-6.69484	-7.50577	-6.81262	65535	65535	65535	-6.05885	-8.89206	-8.19891	-7.50577	-6.32711	65535	65535	-7.79345	65535	65535	65535	65535	65535
-8.89206	-8.89206	-8.89206	-8.89206	65535	65535	65535	65535	65535	65535	-8.89206	65535	65535	65535	65535	65535	65535	65535	65535	65535	65535	65535	65535	65535	65535	65535	65535	65535	65535	65535	65535	65535	65535	65535	65535	65535	65535	-8.89206	65535	65535	65535	65535	65535	65535	65535	65535	65535	65535	65535	-8.89206
65535	-8.89206	-8.89206	-8.89206	65535	-8.89206	-8.89206	65535	65535	65535	65535	65535	65535	65535	65535	65535	65535	65535	65535	65535	65535	65535	-8.89206	65535	65535	65535	65535	65535	65535	65535	65535	65535	65535	65535	65535	65535	65535	-8.89206	65535	65535	65535	65535	65535	65535	65535	65535	65535	65535	65535	65535
65535	-8.89206	-8.19891	-8.19891	65535	-8.89206	-8.89206	65535	65535	65535	65535	65535	65535	65535	65535	65535	-8.89206	65535	65535	65535	65535	65535	-8.19891	65535	65535	65535	-8.89206	65535	65535	65535	65535	65535	65535	65535	65535	65535	65535	-8.89206	65535	65535	65535	65535	65535	65535	65535	65535	65535	65535	65535	65535
-8.19891	-8.19891	-6.32711	-7.28262	-8.89206	-8.89206	-8.19891	65535	65535	65535	-8.89206	65535	65535	-8.89206	65535	65535	65535	65535	65535	65535	65535	65535	65535	65535	65535	65535	-7.79345	65535	65535	65535	-8.19891	-8.19891	65535	-8.89206	65535	65535	65535	-6.69484	-7.79345	65535	-8.89206	-7.1003	65535	-8.89206	-8.19891	65535	65535	65535	65535	65535
-6.81262	-6.69484	-5.39555	-6.18401	-8.89206	-8.89206	-8.89206	-8.89206	65535	65535	65535	-8.19891	-8.89206	-8.19891	65535	65535	65535	65535	65535	65535	65535	65535	-7.28262	65535	65535	-8.19891	-5.67319	-7.79345	65535	65535	-8.19891	-7.50577	-7.50577	-6.32711	65535	-8.19891	65535	-6.00169	-7.79345	-7.28262	-7.1003	-6.05885	65535	-8.19891	-8.89206	65535	65535	65535	65535	-7.79345
-8.89206	-8.19891	-7.79345	-8.89206	65535	65535	65535	65535	65535	65535	65535	-8.89206	65535	65535	-8.89206	-8.89206	-8.89206	65535	65535	65535	65535	-8.89206	-8.89206	65535	65535	65535	-8.89206	65535	65535	65535	65535	65535	65535	65535	65535	65535	65535	65535	65535	65535	65535	65535	65535	65535	65535	65535	65535	65535	65535	65535
-8.19891	-7.79345	-7.79345	-8.89206	65535	65535	65535	65535	65535	65535	65535	-8.89206	65535	65535	-8.89206	-8.89206	-8.89206	65535	65535	65535	65535	65535	65535	65535	65535	65535	65535	65535	65535	65535	65535	-8.89206	65535	65535	65535	-8.19891	65535	65535	65535	-8.89206	-8.89206	65535	65535	65535	-8.89206	65535	65535	65535	65535	-8.89206
-8.89206	-7.79345	-7.50577	-8.19891	65535	-8.89206	-8.89206	65535	65535	65535	65535	-8.89206	65535	65535	-8.89206	-8.89206	-8.89206	65535	65535	65535	65535	65535	-8.89206	65535	65535	65535	-8.89206	65535	65535	65535	65535	65535	65535	65535	65535	65535	65535	65535	65535	65535	65535	65535	65535	65535	65535	65535	65535	65535	65535	65535
-7.79345	-7.50577	-7.50577	-8.89206	65535	65535	65535	65535	65535	65535	65535	-8.89206	65535	65535	-8.89206	-8.89206	-8.89206	65535	65535	65535	65535	65535	65535	65535	65535	65535	65535	65535	65535	65535	65535	65535	65535	65535	65535	-8.19891	65535	65535	65535	-8.89206	-8.89206	65535	65535	65535	-8.89206	65535	65535	65535	65535	-8.89206
-8.19891	-8.89206	-7.50577	-7.50577	65535	65535	65535	65535	65535	-8.19891	65535	65535	65535	65535	65535	65535	65535	65535	65535	65535	65535	65535	65535	65535	65535	65535	-8.19891	65535	65535	65535	65535	65535	65535	-8.89206	65535	-7.79345	65535	-7.79345	65535	-8.19891	-7.79345	-8.89206	65535	65535	-7.79345	-8.89206	65535	-8.89206	65535	-7.79345
-8.19891	65535	-7.28262	-7.79345	65535	65535	-8.89206	65535	65535	-8.89206	65535	65535	65535	65535	65535	65535	65535	-8.89206	65535	65535	65535	65535	65535	65535	65535	65535	-8.19891	65535	65535	65535	65535	65535	65535	-8.89206	65535	-7.79345	65535	-7.1003	65535	-8.19891	-7.79345	-8.89206	65535	65535	-8.19891	65535	65535	65535	65535	-8.89206
-8.89206	-8.89206	-7.79345	-8.19891	-8.19891	-7.79345	65535	65535	65535	-8.89206	-8.89206	65535	65535	-8.19891	65535	65535	65535	65535	65535	65535	65535	65535	65535	-8.19891	65535	-8.89206	-8.89206	65535	65535	65535	65535	65535	65535	65535	65535	65535	65535	-8.89206	65535	65535	65535	65535	65535	65535	-8.19891	-8.89206	65535	65535	-8.89206	65535
-8.19891	65535	-8.89206	65535	65535	65535	65535	65535	65535	65535	-8.19891	-8.19891	-8.89206	-7.79345	65535	65535	-8.89206	65535	65535	65535	65535	65535	65535	65535	65535	65535	-8.89206	65535	65535	65535	-8.89206	65535	-8.89206	65535	65535	-8.89206	65535	-8.19891	-8.89206	-8.89206	65535	-8.89206	65535	65535	65535	-8.89206	65535	65535	65535	-8.89206
-8.19891	-8.89206	-8.89206	65535	-8.89206	-8.89206	65535	65535	65535	65535	-7.79345	-8.19891	-8.89206	-8.89206	65535	65535	-8.19891	65535	65535	65535	65535	65535	65535	65535	65535	65535	65535	65535	65535	65535	65535	65535	65535	65535	65535	-8.89206	65535	-8.19891	-8.89206	-8.89206	65535	65535	65535	65535	-8.89206	-8.89206	65535	65535	65535	-8.89206
65535	65535	-8.89206	65535	65535	65535	-8.89206	65535	65535	65535	-8.19891	65535	65535	65535	65535	65535	65535	65535	65535	65535	65535	65535	65535	65535	-8.89206	65535	-8.19891	-8.89206	-8.89206	65535	-8.89206	-8.19891	65535	-8.89206	65535	65535	65535	-8.89206	-8.89206	65535	65535	-8.89206	65535	65535	65535	65535	65535	65535	65535	65535
65535	65535	65535	65535	65535	65535	65535	65535	65535	65535	65535	-8.89206	65535	-8.89206	65535	65535	65535	65535	65535	65535	65535	65535	65535	65535	-8.89206	65535	65535	65535	-8.89206	65535	65535	65535	65535	65535	65535	65535	65535	65535	65535	65535	65535	65535	65535	65535	65535	65535	65535	65535	65535	65535
-7.79345	-8.19891	-8.19891	-8.89206	65535	65535	65535	-8.89206	-8.89206	65535	-7.79345	-8.89206	-8.19891	-8.19891	65535	-8.89206	-7.79345	65535	65535	-8.89206	65535	65535	65535	65535	65535	65535	-8.19891	65535	65535	65535	65535	65535	65535	-8.89206	65535	-8.89206	65535	-8.19891	65535	-8.89206	65535	-8.89206	65535	65535	-8.89206	-8.89206	65535	65535	65535	-8.89206
65535	65535	65535	65535	65535	65535	65535	65535	65535	65535	-8.89206	65535	65535	65535	65535	65535	65535	65535	65535	65535	65535	65535	65535	65535	65535	65535	-8.89206	65535	65535	65535	65535	-8.89206	65535	-8.89206	65535	65535	65535	65535	65535	65535	65535	65535	65535	65535	65535	65535	65535	65535	65535	65535
65535	65535	65535	65535	-8.89206	-8.89206	65535	-8.89206	-8.89206	65535	-8.89206	65535	-8.19891	65535	65535	-8.89206	-8.89206	65535	65535	65535	65535	65535	65535	65535	65535	-8.89206	65535	65535	65535	65535	65535	65535	-8.89206	65535	65535	65535	65535	65535	65535	65535	65535	65535	65535	65535	-8.89206	-8.89206	65535	65535	65535	65535
65535	65535	65535	65535	-8.89206	65535	65535	65535	65535	65535	-8.89206	65535	65535	65535	65535	65535	65535	65535	65535	65535	65535	65535	-8.89206	65535	-8.89206	65535	-8.19891	-8.89206	-8.89206	65535	65535	65535	65535	65535	65535	65535	65535	65535	65535	65535	65535	65535	65535	65535	-8.89206	65535	65535	65535	65535	65535
65535	65535	65535	65535	-8.89206	65535	65535	65535	65535	65535	65535	65535	65535	65535	65535	65535	65535	65535	65535	65535	65535	65535	65535	65535	65535	65535	65535	65535	65535	65535	65535	65535	65535	65535	65535	65535	65535	65535	65535	65535	65535	65535	65535	65535	65535	65535	65535	65535	65535	65535
65535	65535	65535	65535	-8.19891	65535	65535	-8.89206	65535	65535	65535	65535	-8.89206	65535	65535	-8.89206	65535	-8.19891	65535	65535	-8.89206	65535	65535	65535	65535	65535	65535	65535	65535	65535	65535	65535	-8.89206	65535	65535	65535	65535	65535	65535	65535	65535	65535	65535	65535	65535	65535	65535	65535	65535	65535
65535	65535	65535	65535	65535	65535	65535	-8.89206	65535	65535	-8.89206	65535	-8.89206	65535	65535	-8.89206	65535	-8.89206	65535	65535	-8.89206	-8.89206	65535	65535	65535	65535	65535	65535	65535	65535	65535	65535	65535	65535	65535	65535	65535	65535	65535	65535	65535	65535	65535	65535	-8.89206	65535	65535	65535	65535	65535
65535	65535	65535	65535	65535	-8.89206	-8.89206	65535	65535	65535	65535	65535	65535	65535	65535	65535	65535	65535	65535	65535	65535	65535	65535	65535	-8.89206	65535	65535	65535	65535	65535	65535	65535	65535	65535	65535	65535	65535	65535	65535	65535	65535	65535	65535	65535	65535	65535	65535	65535	65535	65535
65535	65535	65535	65535	65535	-8.89206	-8.89206	65535	65535	65535	-8.89206	65535	65535	65535	65535	65535	65535	65535	65535	65535	65535	65535	65535	65535	65535	65535	65535	65535	65535	65535	65535	65535	65535	65535	65535	65535	65535	65535	65535	65535	65535	65535	65535	65535	65535	65535	65535	65535	65535	65535
-8.89206	65535	-7.79345	-8.19891	65535	-8.89206	65535	-8.89206	-8.89206	-8.19891	65535	-8.89206	65535	-8.19891	65535	65535	65535	65535	65535	65535	65535	65535	-8.89206	-8.89206	-8.19891	65535	-7.79345	-8.89206	-8.89206	65535	65535	-8.89206	65535	65535	65535	-8.19891	65535	-7.50577	-7.50577	-8.89206	65535	65535	65535	65535	-7.28262	-7.1003	-8.19891	-7.28262	65535	-7.79345
-8.19891	65535	-8.89206	65535	65535	-8.89206	65535	-8.89206	-8.89206	-8.89206	65535	-8.89206	65535	-7.79345	65535	65535	65535	65535	65535	65535	-8.89206	-8.89206	-8.89206	-8.89206	-8.19891	65535	-8.89206	-8.89206	65535	65535	65535	65535	65535	65535	65535	-8.89206	65535	65535	65535	65535	65535	65535	65535	65535	-8.19891	-8.19891	65535	-8.89206	65535	-8.19891
-8.89206	65535	-8.89206	65535	65535	65535	65535	65535	65535	65535	65535	65535	65535	-8.89206	65535	65535	65535	65535	65535	65535	-8.89206	-8.89206	65535	65535	65535	65535	65535	65535	65535	65535	65535	65535	65535	65535	65535	-8.89206	65535	-8.89206	65535	-8.89206	65535	65535	65535	65535	-8.19891	-8.19891	65535	-8.19891	65535	-8.89206
65535	65535	65535	65535	65535	65535	65535	65535	65535	65535	65535	65535	65535	65535	65535	65535	65535	65535	65535	65535	-7.50577	-7.50577	65535	65535	65535	65535	65535	65535	65535	65535	65535	65535	65535	65535	65535	65535	65535	65535	65535	65535	65535	65535	65535	65535	65535	65535	65535	65535	65535	65535
-8.19891	65535	-8.89206	-8.89206	65535	65535	65535	65535	65535	65535	65535	65535	65535	-8.89206	65535	65535	65535	65535	65535	65535	-6.94615	-6.94615	65535	65535	-8.19891	65535	-8.19891	-8.89206	65535	65535	65535	65535	65535	65535	65535	65535	65535	65535	65535	65535	65535	65535	65535	65535	65535	65535	65535	65535	65535	-8.89206
-8.89206	65535	-8.89206	-8.89206	65535	65535	65535	65535	65535	-8.89206	65535	65535	65535	65535	65535	65535	-8.89206	65535	65535	65535	65535	65535	-8.89206	65535	65535	65535	-8.89206	65535	65535	65535	65535	-8.89206	65535	65535	65535	65535	65535	65535	65535	65535	65535	65535	65535	65535	65535	65535	65535	65535	65535	-8.89206
-8.19891	65535	65535	65535	65535	65535	65535	65535	65535	65535	65535	65535	65535	65535	65535	65535	-8.89206	65535	65535	65535	65535	65535	-8.89206	65535	65535	65535	65535	65535	65535	65535	65535	65535	65535	65535	65535	65535	65535	65535	65535	65535	65535	65535	65535	65535	65535	65535	65535	65535	65535	65535
-8.89206	65535	-8.89206	-8.89206	65535	65535	65535	65535	65535	65535	65535	65535	65535	65535	65535	65535	-8.89206	65535	65535	65535	65535	65535	-8.89206	65535	65535	65535	-8.89206	65535	65535	65535	65535	-8.89206	65535	65535	65535	65535	65535	65535	65535	65535	65535	65535	65535	65535	65535	65535	65535	65535	65535	65535
65535	-7.79345	-6.253	-6.94615	65535	65535	65535	65535	65535	65535	-8.89206	65535	65535	65535	65535	65535	65535	65535	65535	65535	65535	65535	-7.50577	-8.89206	-8.89206	65535	-6.49417	-7.28262	65535	65535	-7.79345	-7.1003	65535	-8.89206	65535	65535	65535	-6.81262	-8.89206	-8.89206	-8.19891	-6.94615	65535	65535	-8.19891	65535	65535	65535	65535	65535
-8.89206	-8.89206	-7.79345	-7.79345	65535	65535	65535	65535	65535	65535	65535	65535	65535	65535	65535	65535	65535	65535	65535	65535	65535	65535	-8.89206	65535	65535	65535	-8.19891	65535	65535	65535	65535	65535	65535	65535	65535	65535	65535	-8.89206	65535	-8.89206	-8.19891	-8.89206	65535	65535	-8.89206	65535	65535	65535	65535	65535
65535	65535	65535	65535	65535	65535	65535	65535	65535	65535	65535	65535	65535	65535	65535	65535	65535	65535	65535	65535	65535	65535	65535	65535	65535	65535	65535	65535	65535	65535	65535	-8.89206	65535	65535	65535	65535	65535	65535	65535	65535	65535	65535	65535	65535	65535	65535	65535	65535	65535	65535
65535	-8.89206	-8.19891	-8.19891	65535	-8.89206	-8.89206	65535	65535	65535	65535	65535	65535	65535	65535	65535	-8.89206	65535	65535	65535	65535	65535	-8.89206	65535	65535	65535	-8.89206	65535	65535	65535	65535	-8.89206	65535	65535	65535	65535	65535	-8.89206	65535	65535	65535	65535	65535	65535	65535	65535	65535	65535	65535	65535
-8.89206	65535	65535	-8.89206	65535	65535	-8.89206	65535	65535	65535	-8.89206	65535	65535	65535	65535	65535	65535	65535	65535	65535	65535	65535	65535	65535	65535	65535	-8.89206	65535	65535	65535	65535	65535	65535	65535	65535	65535	65535	-8.89206	-8.89206	65535	65535	65535	65535	65535	-8.89206	65535	65535	65535	65535	65535
-8.89206	-7.79345	-7.79345	65535	65535	65535	65535	65535	65535	65535	65535	65535	65535	65535	65535	65535	65535	65535	65535	65535	65535	65535	65535	65535	-8.89206	65535	65535	-8.89206	-8.89206	65535	65535	65535	65535	65535	65535	65535	65535	-7.79345	-7.79345	65535	-7.79345	65535	65535	65535	65535	65535	65535	65535	65535	65535
-8.89206	-8.19891	-7.79345	-8.89206	65535	65535	65535	65535	65535	65535	65535	-8.89206	65535	65535	-8.89206	-8.89206	-8.89206	65535	65535	65535	65535	65535	65535	65535	65535	65535	-8.89206	65535	65535	65535	65535	-8.89206	65535	65535	65535	65535	65535	65535	65535	65535	65535	65535	65535	65535	65535	65535	65535	65535	65535	65535
-8.89206	-7.79345	-7.79345	-8.89206	65535	65535	65535	65535	65535	65535	65535	-8.89206	65535	65535	-8.89206	-8.89206	-8.89206	65535	65535	65535	65535	65535	65535	65535	65535	65535	65535	65535	65535	65535	65535	65535	65535	65535	65535	65535	65535	65535	65535	65535	65535	65535	65535	65535	65535	65535	65535	65535	65535	65535
-8.89206	-8.89206	-8.19891	-8.19891	65535	65535	65535	65535	65535	65535	65535	65535	65535	65535	65535	65535	65535	65535	65535	65535	65535	65535	65535	65535	65535	65535	-8.89206	65535	65535	65535	65535	65535	65535	-8.89206	65535	-8.19891	65535	-8.89206	65535	-8.19891	-7.79345	-8.89206	65535	65535	-8.19891	65535	65535	65535	65535	-8.89206
-8.19891	-8.19891	-8.19891	-8.89206	65535	65535	65535	-8.89206	-8.89206	65535	65535	-8.89206	-8.89206	-8.19891	65535	-8.89206	-8.19891	65535	65535	65535	65535	65535	65535	65535	65535	65535	65535	65535	65535	65535	-8.89206	65535	65535	-8.89206	65535	65535	65535	-8.89206	65535	65535	65535	-8.89206	65535	65535	-8.89206	65535	65535	65535	65535	65535
-8.89206	65535	65535	65535	65535	65535	65535	-8.89206	-8.89206	65535	65535	65535	-8.89206	-8.89206	65535	-8.89206	65535	65535	65535	65535	65535	65535	65535	65535	65535	-8.89206	65535	65535	65535	65535	-8.89206	65535	-8.89206	65535	65535	65535	65535	65535	65535	65535	65535	65535	65535	65535	65535	65535	65535	65535	65535	65535
65535	65535	65535	65535	-8.89206	65535	65535	65535	65535	65535	65535	65535	65535	65535	65535	65535	65535	-8.89206	65535	65535	-8.89206	65535	65535	65535	65535	65535	65535	65535	65535	65535	-8.89206	65535	65535	65535	65535	65535	65535	65535	65535	65535	65535	65535	65535	65535	-8.89206	65535	65535	65535	65535	65535
65535	65535	65535	65535	65535	65535	65535	-8.19891	65535	65535	65535	-8.89206	-8.89206	65535	65535	-8.89206	65535	-8.19891	65535	65535	-8.89206	65535	65535	65535	65535	65535	65535	65535	65535	65535	65535	65535	-8.89206	65535	65535	65535	65535	65535	65535	65535	65535	65535	65535	65535	65535	65535	65535	65535	65535	65535
65535	65535	65535	65535	65535	65535	65535	65535	65535	65535	65535	65535	65535	65535	65535	65535	65535	-8.89206	65535	65535	-8.89206	65535	65535	65535	65535	65535	65535	65535	65535	65535	65535	65535	65535	65535	65535	65535	65535	65535	65535	65535	65535	65535	65535	65535	65535	65535	65535	65535	65535	65535
65535	65535	65535	65535	65535	65535	65535	65535	65535	65535	65535	65535	65535	65535	65535	65535	65535	65535	65535	65535	65535	65535	65535	65535	65535	65535	65535	65535	65535	65535	65535	65535	65535	65535	65535	65535	65535	65535	65535	65535	65535	65535	65535	65535	65535	65535	65535	65535	65535	65535
65535	65535	65535	65535	65535	65535	65535	-8.19891	65535	65535	-8.89206	-8.89206	-8.89206	65535	65535	-8.89206	65535	-8.89206	65535	65535	65535	65535	65535	65535	65535	65535	65535	65535	65535	65535	65535	65535	-8.89206	65535	65535	65535	65535	65535	65535	65535	65535	65535	65535	65535	65535	65535	65535	65535	65535	65535
65535	65535	65535	65535	-8.89206	-8.89206	-8.89206	-8.89206	65535	65535	65535	-8.89206	65535	65535	65535	65535	65535	65535	65535	65535	-8.89206	-8.89206	65535	-8.89206	65535	-8.89206	65535	65535	65535	-8.89206	-8.19891	65535	-8.19891	65535	65535	65535	65535	65535	65535	65535	65535	65535	65535	65535	-8.89206	65535	65535	65535	65535	65535
65535	65535	65535	65535	65535	65535	-8.89206	65535	65535	65535	65535	65535	65535	65535	65535	65535	65535	65535	65535	65535	-8.89206	-8.89206	65535	65535	65535	65535	65535	65535	65535	-8.89206	65535	65535	-8.89206	65535	65535	65535	65535	65535	65535	65535	65535	65535	65535	65535	65535	65535	65535	65535	65535	65535
65535	65535	65535	65535	65535	65535	65535	65535	65535	65535	65535	65535	65535	65535	65535	65535	65535	65535	65535	65535	65535	65535	65535	65535	65535	65535	65535	65535	65535	65535	65535	65535	65535	65535	65535	65535	65535	65535	65535	65535	65535	65535	65535	65535	65535	65535	65535	65535	65535	65535
65535	-8.89206	-8.89206	-8.89206	65535	65535	65535	65535	65535	65535	65535	65535	65535	65535	65535	65535	65535	-8.89206	65535	65535	65535	65535	65535	-8.89206	65535	65535	65535	65535	65535	65535	65535	-8.89206	65535	-8.89206	65535	65535	65535	65535	65535	65535	65535	65535	65535	65535	65535	65535	65535	65535	65535	65535
-6.32711	-6.94615	-6.94615	-7.79345	65535	65535	65535	65535	65535	65535	65535	65535	65535	-8.89206	65535	65535	-8.19891	65535	65535	65535	65535	65535	-8.19891	65535	-8.89206	65535	65535	65535	65535	65535	65535	65535	65535	-8.19891	65535	-8.89206	65535	-7.28262	-6.94615	-8.19891	-7.28262	-8.89206	-8.19891	65535	-8.19891	-8.19891	65535	65535	65535	-7.79345
-6.05885	-6.49417	-6.40715	-7.79345	-8.89206	65535	65535	65535	65535	-7.1003	-8.89206	-7.79345	65535	-8.19891	65535	65535	-7.50577	65535	65535	65535	65535	65535	-8.19891	65535	65535	65535	65535	65535	65535	65535	-8.89206	-8.89206	65535	-8.89206	65535	-7.28262	65535	-6.49417	-6.32711	-7.28262	-7.1003	65535	-7.28262	-8.89206	-6.81262	-6.40715	-8.19891	-7.79345	-8.89206	-6.58948
-5.42633	-6.69484	-6.253	-7.1003	65535	65535	65535	65535	-8.89206	-8.89206	-8.89206	-7.79345	65535	-8.19891	65535	65535	-8.19891	65535	65535	65535	65535	65535	-8.19891	65535	-8.89206	65535	-8.19891	-8.19891	65535	65535	-8.89206	-8.19891	65535	-7.79345	-8.89206	-7.79345	65535	-6.40715	-6.05885	-7.1003	-6.81262	-7.79345	-7.79345	65535	-7.28262	-6.81262	65535	-8.19891	-8.89206	-7.28262
65535	65535	65535	65535	65535	65535	65535	65535	65535	65535	65535	65535	65535	65535	65535	65535	65535	65535	65535	65535	65535	65535	65535	65535	65535	65535	65535	65535	65535	65535	-8.89206	65535	65535	65535	65535	65535	65535	65535	65535	65535	65535	65535	65535	65535	65535	65535	65535	65535	65535	65535
-5.80102	-6.81262	-6.11947	-7.1003	65535	65535	65535	65535	-8.89206	-8.89206	-8.89206	-7.50577	65535	-7.79345	65535	65535	-7.79345	65535	65535	65535	65535	65535	65535	65535	65535	65535	-8.89206	-8.89206	65535	65535	65535	-8.89206	-8.89206	-8.19891	65535	-7.50577	-8.89206	-6.253	-6.253	-7.1003	-7.1003	-7.1003	65535	-8.19891	65535	-7.79345	-8.89206	-8.19891	65535	-7.28262
-7.79345	-8.89206	-7.79345	-8.89206	65535	-8.89206	-8.89206	65535	-8.89206	-8.19891	-8.19891	-8.89206	65535	-7.50577	65535	65535	-8.89206	-8.89206	65535	65535	-8.89206	-8.89206	65535	65535	65535	65535	-8.89206	65535	65535	65535	65535	65535	65535	65535	65535	-8.89206	-8.89206	-8.89206	-7.28262	-7.50577	-8.19891	65535	-8.89206	65535	-7.50577	-7.28262	-8.89206	-8.89206	65535	-7.50577
-8.89206	65535	65535	65535	65535	65535	65535	65535	65535	65535	-8.89206	65535	65535	-8.89206	65535	65535	-8.89206	65535	65535	65535	-8.89206	-8.89206	65535	65535	65535	65535	65535	-8.89206	65535	65535	65535	-8.89206	65535	65535	65535	65535	65535	65535	-8.89206	65535	65535	65535	65535	65535	65535	65535	65535	65535	65535	65535
65535	65535	-8.89206	65535	65535	65535	65535	-8.89206	-8.89206	-8.89206	65535	-8.89206	65535	-8.89206	-8.89206	-8.89206	65535	65535	65535	65535	65535	65535	65535	65535	65535	65535	-8.89206	-8.89206	65535	65535	65535	-8.89206	65535	65535	65535	65535	65535	-8.89206	-8.89206	65535	65535	65535	65535	65535	65535	65535	65535	65535	65535	65535
65535	65535	65535	65535	65535	65535	65535	65535	65535	65535	65535	65535	65535	65535	65535	65535	-8.89206	65535	-8.89206	65535	-7.79345	-7.79345	-8.89206	-8.89206	65535	65535	-8.89206	-8.89206	65535	65535	65535	-8.89206	65535	65535	65535	65535	65535	65535	65535	65535	65535	65535	65535	65535	65535	65535	65535	65535	65535	65535
65535	-8.89206	-8.19891	-8.89206	65535	65535	-8.89206	-7.79345	65535	65535	-8.89206	-8.89206	-7.79345	65535	-8.89206	-8.89206	-8.19891	-8.89206	65535	65535	-8.89206	-8.19891	-8.89206	-8.89206	65535	-8.89206	-8.19891	-8.89206	65535	65535	-8.89206	-8.89206	65535	65535	65535	65535	65535	-8.89206	-8.89206	65535	65535	65535	65535	65535	65535	65535	65535	65535	65535	65535
65535	-8.89206	-8.89206	-8.89206	65535	-8.89206	-8.89206	-8.89206	65535	-8.89206	65535	65535	65535	65535	65535	65535	-8.89206	65535	65535	65535	65535	65535	65535	65535	65535	-8.89206	65535	65535	65535	65535	-7.79345	-8.89206	65535	-8.19891	65535	65535	65535	65535	65535	-8.19891	65535	65535	65535	65535	-8.89206	65535	65535	65535	65535	-8.89206
-7.28262	-7.28262	-6.49417	-7.50577	-7.79345	-7.79345	-7.50577	-8.19891	65535	-8.89206	-7.79345	65535	-8.89206	65535	65535	65535	-7.79345	-8.89206	65535	65535	65535	65535	-8.19891	-8.89206	-8.19891	-7.50577	-6.81262	-7.79345	-7.1003	-6.81262	-5.80102	-5.75657	-6.94615	-6.32711	65535	-6.94615	-8.89206	-6.18401	-6.81262	-6.00169	-5.80102	-7.1003	-8.19891	-7.79345	65535	-8.19891	65535	65535	-8.89206	-8.19891
-5.33671	-5.2285	-4.68737	-5.39555	-6.81262	-7.28262	-6.94615	-6.58948	-8.89206	-7.79345	-7.1003	-6.81262	-6.69484	-6.81262	65535	65535	-6.253	-8.19891	-8.19891	-8.19891	-7.79345	-6.69484	-6.05885	-7.28262	-6.94615	-6.94615	-5.28114	-7.1003	-6.18401	-6.11947	-5.25448	-4.86671	-5.67319	-4.94082	65535	-5.71401	-6.94615	-4.73318	-5.28114	-4.67255	-4.71767	-5.55986	-6.94615	-6.32711	-6.81262	-6.81262	-8.89206	-7.50577	-8.89206	-6.69484
65535	65535	65535	65535	65535	65535	65535	65535	65535	65535	65535	65535	65535	65535	65535	65535	65535	65535	65535	65535	65535	65535	65535	65535	65535	65535	65535	65535	65535	65535	65535	65535	65535	65535	65535	65535	65535	65535	65535	65535	65535	65535	65535	65535	65535	65535	65535	65535	65535	65535
-5.3657	-5.30854	-4.76493	-5.28114	-7.1003	-7.79345	-7.50577	-6.58948	-8.89206	-7.1003	-7.28262	-6.32711	-6.58948	-6.49417	65535	65535	-6.253	-8.19891	-7.79345	-8.19891	-7.79345	-6.69484	-6.05885	-7.28262	-5.94762	-7.28262	-5.33671	-6.11947	-6.00169	-6.11947	-5.42633	-4.88473	-5.71401	-4.74893	65535	-6.253	-7.79345	-4.88473	-5.63397	-4.94082	-5.04191	-5.67319	-6.94615	-6.94615	-6.69484	-6.94615	-7.79345	-7.50577	-8.89206	-6.58948
65535	65535	-7.50577	65535	65535	65535	65535	65535	65535	65535	65535	65535	65535	65535	65535	65535	65535	65535	65535	65535	65535	65535	65535	65535	65535	65535	65535	65535	65535	65535	65535	65535	65535	65535	65535	65535	65535	-7.50577	-7.50577	65535	-7.50577	-8.89206	-8.89206	-8.19891	65535	65535	65535	65535	65535	65535
65535	65535	-8.19891	65535	65535	65535	65535	65535	65535	65535	65535	65535	65535	65535	65535	65535	65535	65535	65535	65535	65535	65535	65535	65535	65535	65535	65535	65535	65535	65535	65535	65535	65535	65535	65535	65535	65535	-8.19891	-8.19891	65535	-8.19891	-8.89206	-8.89206	-8.19891	65535	65535	65535	65535	65535	65535
-6.253	-7.79345	-6.32711	-7.50577	-8.89206	-8.89206	65535	-8.89206	65535	-7.50577	-8.89206	-7.28262	-8.89206	-7.79345	65535	65535	-8.19891	-8.89206	65535	65535	-8.89206	-8.89206	-8.19891	-8.19891	-8.89206	-8.19891	-7.28262	-8.19891	-7.50577	-7.1003	-8.19891	-6.81262	-6.69484	-6.253	-8.89206	-6.81262	-8.89206	-6.253	-6.94615	-6.69484	-6.94615	-7.79345	-8.19891	-7.50577	-7.28262	-8.89206	65535	65535	65535	-7.1003
-6.81262	-6.94615	-6.40715	-8.19891	65535	65535	65535	65535	65535	-7.79345	-8.89206	-7.79345	65535	-8.89206	65535	65535	-7.50577	65535	65535	65535	65535	65535	-8.19891	-8.89206	-8.19891	-8.19891	-7.50577	-8.89206	65535	-8.89206	-8.19891	-7.50577	-8.89206	-7.50577	-8.89206	-7.28262	-8.89206	-6.32711	-6.94615	-8.19891	-7.28262	65535	-7.79345	-8.19891	-7.28262	-8.89206	65535	-8.89206	65535	-6.69484
-7.50577	-8.89206	-8.19891	65535	-8.89206	-8.89206	65535	65535	65535	-8.19891	-8.89206	65535	65535	65535	65535	65535	65535	65535	65535	65535	65535	65535	65535	65535	65535	65535	-8.89206	65535	65535	65535	65535	65535	65535	65535	65535	65535	-8.89206	-8.19891	65535	-8.89206	-8.89206	65535	-8.89206	65535	-8.89206	-8.89206	65535	65535	65535	-7.79345
-6.94615	-6.94615	-6.69484	-8.89206	65535	65535	65535	65535	65535	-8.19891	-8.89206	-8.89206	65535	-8.89206	65535	65535	-7.50577	65535	65535	65535	65535	65535	-8.89206	65535	65535	65535	-7.79345	-8.19891	65535	65535	-8.89206	-8.89206	65535	-8.19891	65535	-7.50577	-8.89206	-7.50577	-7.1003	-8.19891	-8.19891	65535	-8.89206	-8.19891	-8.89206	65535	65535	-8.89206	65535	-7.28262
-7.28262	-8.19891	-7.79345	-8.89206	-8.89206	65535	65535	65535	65535	-8.19891	-8.89206	-8.89206	65535	65535	65535	65535	65535	65535	65535	65535	65535	65535	65535	65535	65535	65535	-8.89206	65535	65535	-8.89206	65535	65535	-8.19891	-8.89206	65535	-7.79345	-7.79345	-7.50577	-7.79345	-8.19891	-8.19891	65535	-8.89206	-8.89206	-8.89206	-8.89206	65535	-8.19891	65535	-7.50577
-7.79345	-8.89206	-7.28262	65535	65535	65535	65535	65535	65535	-8.89206	-8.89206	65535	65535	-8.89206	65535	65535	65535	65535	65535	65535	65535	-8.89206	65535	-8.89206	65535	65535	-8.89206	65535	65535	65535	65535	65535	65535	65535	65535	65535	65535	-7.28262	-7.79345	65535	-7.50577	-8.89206	65535	65535	-8.89206	-8.89206	65535	-8.89206	65535	-8.89206
65535	65535	65535	65535	65535	65535	65535	65535	65535	65535	65535	65535	65535	65535	65535	65535	65535	65535	65535	65535	65535	65535	65535	65535	65535	65535	65535	65535	65535	65535	65535	65535	65535	65535	65535	65535	65535	65535	65535	65535	65535	65535	-8.89206	-8.89206	65535	65535	65535	65535	65535	65535
-7.79345	-8.89206	-8.19891	65535	65535	65535	65535	65535	65535	-7.79345	-8.89206	-8.89206	65535	-8.89206	65535	65535	-8.89206	65535	65535	65535	65535	65535	65535	65535	65535	65535	65535	65535	65535	65535	65535	65535	65535	65535	65535	-8.89206	-8.89206	-8.89206	-8.19891	65535	-8.19891	65535	-8.89206	65535	-7.79345	-7.79345	-8.89206	-8.89206	65535	-7.79345
65535	65535	65535	65535	65535	65535	65535	65535	65535	-8.89206	-8.89206	65535	-8.89206	65535	65535	65535	65535	65535	65535	65535	65535	65535	65535	65535	65535	65535	65535	65535	65535	65535	65535	65535	65535	65535	-7.79345	65535	65535	65535	65535	65535	-8.89206	65535	65535	65535	-8.89206	-8.19891	65535	-8.89206	65535	-8.89206
65535	65535	65535	65535	65535	65535	65535	65535	65535	65535	-8.89206	65535	65535	65535	65535	65535	65535	65535	65535	65535	-7.79345	-7.79345	65535	65535	65535	65535	-8.89206	65535	65535	65535	-8.89206	65535	65535	65535	65535	65535	-8.89206	65535	-8.89206	65535	65535	65535	65535	65535	65535	65535	65535	65535	65535	65535
65535	65535	65535	65535	65535	65535	65535	65535	65535	65535	65535	65535	65535	65535	65535	65535	65535	65535	65535	65535	-7.50577	-7.50577	65535	65535	65535	65535	65535	65535	65535	65535	65535	65535	65535	65535	65535	65535	65535	65535	65535	65535	65535	65535	65535	65535	65535	65535	65535	65535	65535	65535
65535	65535	65535	65535	65535	65535	65535	65535	65535	65535	65535	65535	65535	65535	65535	65535	65535	65535	65535	65535	65535	65535	65535	65535	65535	65535	65535	65535	65535	65535	65535	65535	65535	65535	65535	65535	65535	65535	65535	65535	65535	65535	65535	65535	65535	65535	65535	65535	65535	65535
-8.89206	65535	65535	65535	65535	65535	65535	65535	65535	-8.89206	65535	65535	65535	65535	65535	65535	65535	65535	65535	65535	65535	65535	65535	65535	65535	65535	65535	65535	65535	65535	65535	65535	65535	65535	65535	65535	65535	65535	65535	65535	65535	65535	65535	65535	65535	65535	65535	65535	65535	-8.89206
65535	-8.89206	-8.19891	-8.19891	65535	65535	65535	65535	65535	65535	65535	65535	65535	65535	65535	65535	65535	65535	65535	65535	65535	65535	-8.89206	65535	65535	65535	-8.19891	65535	65535	65535	65535	65535	65535	-8.89206	65535	65535	65535	-8.89206	65535	65535	-8.89206	-8.89206	65535	65535	65535	65535	65535	65535	65535	65535
65535	65535	65535	65535	65535	65535	65535	65535	65535	-8.89206	65535	65535	65535	65535	65535	65535	65535	65535	65535	65535	65535	65535	65535	65535	65535	65535	65535	65535	65535	65535	65535	65535	65535	65535	65535	65535	65535	65535	65535	65535	65535	65535	65535	65535	65535	65535	65535	65535	65535	-8.89206
-8.19891	-7.79345	-7.50577	-7.79345	65535	65535	65535	65535	65535	65535	65535	-8.89206	65535	-8.89206	65535	65535	-8.89206	65535	65535	65535	65535	65535	-8.89206	65535	65535	65535	-8.19891	65535	65535	65535	65535	65535	65535	-8.89206	65535	65535	-8.89206	-8.19891	-8.89206	-8.89206	-8.19891	-8.89206	65535	65535	-8.19891	65535	65535	65535	65535	65535
-8.89206	-7.79345	-6.94615	-7.50577	65535	65535	65535	65535	65535	65535	65535	-8.89206	65535	-8.89206	65535	65535	-8.89206	65535	65535	65535	-8.89206	-8.89206	65535	65535	65535	65535	-7.28262	-8.89206	65535	65535	65535	-8.19891	65535	-8.89206	65535	-8.89206	65535	-7.28262	65535	-8.19891	-8.89206	-8.89206	65535	65535	-8.89206	65535	65535	65535	65535	65535
65535	65535	65535	65535	65535	65535	65535	65535	65535	-8.89206	65535	65535	65535	65535	65535	65535	65535	65535	65535	65535	65535	65535	65535	65535	65535	65535	65535	65535	65535	65535	65535	-8.89206	65535	65535	65535	65535	65535	65535	65535	65535	65535	65535	65535	65535	65535	65535	65535	65535	65535	-8.89206
-8.89206	-7.79345	-7.50577	-8.19891	65535	65535	65535	65535	65535	65535	65535	-8.89206	65535	-8.89206	65535	65535	-8.89206	65535	65535	65535	65535	65535	-8.89206	65535	65535	65535	-8.89206	65535	65535	65535	65535	65535	65535	-8.89206	65535	-8.89206	-8.89206	-8.19891	-8.89206	-7.79345	-7.79345	65535	65535	65535	-7.50577	65535	65535	65535	65535	65535
-8.89206	65535	65535	65535	65535	65535	65535	-8.89206	65535	65535	65535	65535	65535	65535	65535	65535	65535	65535	-8.89206	65535	65535	65535	65535	65535	-8.89206	65535	65535	65535	65535	65535	-8.89206	65535	65535	65535	65535	65535	65535	65535	65535	65535	65535	65535	65535	65535	65535	65535	65535	65535	65535	65535
65535	65535	65535	65535	65535	65535	65535	65535	65535	65535	65535	65535	65535	65535	65535	65535	65535	65535	-8.89206	65535	65535	65535	65535	65535	-8.19891	65535	-8.19891	-8.89206	65535	65535	65535	65535	65535	65535	65535	65535	65535	65535	65535	65535	65535	65535	65535	65535	65535	65535	65535	65535	65535	65535
65535	65535	65535	65535	65535	65535	65535	65535	65535	65535	65535	65535	65535	65535	65535	65535	65535	65535	-8.89206	65535	-8.89206	-8.89206	65535	65535	-8.89206	65535	65535	65535	65535	65535	65535	65535	65535	-8.89206	65535	65535	65535	65535	65535	65535	65535	65535	65535	65535	65535	65535	65535	65535	65535	65535
65535	65535	65535	65535	65535	65535	65535	65535	65535	65535	65535	65535	65535	65535	65535	65535	65535	65535	65535	65535	65535	65535	65535	65535	65535	65535	65535	65535	65535	65535	65535	65535	65535	65535	65535	65535	65535	65535	65535	65535	65535	65535	65535	65535	65535	65535	65535	65535	65535	65535
65535	65535	65535	65535	65535	65535	65535	65535	65535	65535	65535	65535	65535	65535	65535	65535	65535	65535	65535	65535	65535	65535	65535	65535	65535	65535	65535	65535	65535	65535	65535	-8.89206	65535	-8.89206	65535	65535	65535	65535	65535	65535	65535	65535	65535	65535	65535	65535	65535	65535	65535	65535
65535	65535	-8.89206	65535	65535	65535	65535	65535	65535	-8.89206	65535	65535	65535	65535	65535	65535	-8.89206	65535	65535	65535	65535	65535	-8.89206	65535	65535	65535	65535	65535	65535	65535	65535	65535	65535	65535	65535	65535	65535	65535	65535	65535	-8.89206	65535	65535	-8.89206	-8.89206	-8.89206	65535	-8.89206	65535	-8.89206
-8.89206	-8.89206	-8.89206	-8.89206	65535	65535	65535	65535	65535	-8.89206	65535	65535	65535	65535	65535	65535	65535	65535	65535	65535	65535	65535	65535	65535	65535	65535	65535	65535	65535	65535	65535	65535	65535	65535	65535	65535	65535	-8.19891	65535	-8.89206	-8.89206	65535	65535	65535	65535	65535	65535	65535	65535	-8.89206
-7.79345	65535	65535	65535	65535	65535	65535	65535	65535	-8.89206	65535	65535	65535	65535	65535	65535	65535	65535	65535	65535	65535	65535	65535	65535	65535	65535	65535	65535	65535	65535	65535	65535	65535	65535	65535	-8.89206	65535	-8.89206	-8.89206	-8.19891	-8.89206	65535	65535	-8.89206	65535	65535	65535	65535	65535	-8.89206
65535	65535	65535	65535	65535	65535	65535	65535	65535	65535	65535	65535	65535	65535	65535	65535	65535	65535	65535	65535	65535	65535	65535	65535	65535	65535	65535	65535	65535	65535	65535	65535	65535	65535	65535	65535	65535	65535	65535	65535	65535	65535	65535	65535	65535	65535	65535	65535	65535	65535
-7.79345	-8.89206	-7.50577	-8.89206	-8.19891	-8.89206	-8.89206	65535	65535	-8.19891	65535	65535	65535	-8.89206	65535	65535	-8.89206	65535	65535	65535	65535	65535	-8.89206	-8.89206	65535	65535	65535	65535	65535	-8.19891	-8.89206	-7.50577	-8.89206	-7.79345	65535	-7.1003	65535	-7.50577	-6.81262	-6.49417	-6.69484	65535	-7.79345	-8.89206	-8.89206	-7.79345	65535	-8.89206	-8.89206	-7.50577
-8.19891	65535	-8.89206	65535	-7.79345	-7.79345	-7.79345	-8.89206	65535	-8.89206	-8.89206	65535	-8.89206	65535	65535	65535	-8.89206	65535	65535	65535	65535	65535	-8.89206	-8.89206	65535	65535	65535	65535	-8.89206	-8.89206	65535	-8.19891	65535	65535	65535	-8.89206	65535	65535	-8.19891	-8.89206	-8.89206	65535	-8.89206	-8.89206	65535	65535	65535	65535	65535	-8.89206
65535	65535	65535	65535	65535	65535	65535	65535	65535	65535	65535	65535	65535	65535	65535	65535	65535	65535	65535	65535	65535	65535	65535	65535	65535	65535	65535	65535	65535	65535	65535	65535	65535	65535	65535	65535	65535	65535	65535	65535	65535	65535	65535	65535	65535	65535	65535	65535	65535	65535
65535	65535	65535	65535	65535	65535	65535	65535	65535	65535	65535	65535	65535	65535	65535	65535	65535	65535	65535	65535	65535	65535	65535	65535	65535	65535	65535	65535	65535	65535	65535	65535	65535	65535	65535	65535	65535	65535	65535	65535	65535	65535	65535	65535	65535	65535	65535	65535	65535	65535
-8.89206	65535	65535	65535	65535	65535	65535	65535	65535	-8.89206	65535	65535	65535	65535	65535	65535	65535	65535	65535	65535	65535	65535	65535	65535	65535	65535	65535	65535	65535	65535	65535	65535	65535	65535	65535	65535	65535	65535	65535	65535	65535	65535	65535	65535	-8.89206	65535	65535	65535	65535	-8.89206
65535	65535	65535	65535	65535	65535	65535	65535	65535	65535	65535	65535	65535	65535	65535	65535	65535	65535	65535	65535	65535	65535	65535	65535	65535	65535	65535	65535	65535	65535	65535	65535	65535	65535	65535	65535	65535	65535	65535	65535	65535	65535	65535	65535	65535	65535	65535	65535	65535	65535
-7.28262	-8.89206	-6.94615	-8.19891	-7.79345	-7.79345	-7.79345	-8.19891	65535	-8.89206	-8.19891	65535	-8.19891	65535	65535	65535	-8.89206	65535	65535	65535	65535	65535	-8.19891	65535	65535	65535	-8.19891	65535	-8.89206	-8.89206	65535	-6.94615	-7.50577	-7.1003	65535	-8.89206	65535	-6.94615	-6.49417	-6.94615	-6.81262	-7.79345	-8.19891	-6.94615	-8.89206	-8.89206	65535	65535	65535	-7.79345
-7.28262	65535	-7.50577	65535	65535	65535	65535	65535	65535	-8.19891	-8.89206	65535	65535	65535	65535	65535	65535	65535	65535	65535	65535	65535	65535	65535	65535	65535	65535	65535	65535	65535	65535	-8.19891	-8.19891	-8.19891	-8.89206	-8.89206	65535	-7.1003	-7.50577	65535	-8.89206	65535	65535	65535	-8.89206	65535	65535	65535	65535	-7.50577
65535	-8.89206	65535	65535	65535	65535	65535	65535	65535	65535	65535	65535	65535	65535	65535	65535	-8.89206	65535	65535	65535	65535	65535	65535	65535	65535	65535	65535	65535	65535	65535	65535	65535	65535	65535	65535	65535	65535	65535	65535	65535	65535	65535	65535	65535	65535	65535	65535	65535	65535	65535
65535	-8.89206	-8.89206	65535	65535	65535	65535	65535	65535	65535	65535	65535	65535	65535	65535	65535	65535	65535	65535	65535	65535	65535	65535	65535	-8.89206	65535	65535	65535	65535	65535	65535	65535	65535	65535	65535	65535	-8.89206	-8.89206	-8.89206	65535	65535	65535	65535	65535	65535	65535	65535	65535	65535	65535
65535	65535	65535	65535	65535	65535	65535	65535	65535	65535	65535	65535	65535	65535	65535	65535	65535	65535	65535	65535	65535	65535	65535	65535	65535	65535	65535	65535	65535	65535	65535	65535	65535	65535	65535	65535	65535	65535	65535	65535	65535	65535	65535	65535	65535	65535	65535	65535	65535	65535
-8.89206	65535	65535	-8.89206	65535	65535	65535	65535	65535	65535	-8.19891	65535	65535	-8.89206	65535	65535	65535	65535	65535	65535	65535	65535	-8.89206	65535	65535	65535	-7.79345	65535	65535	65535	65535	65535	65535	65535	65535	65535	-8.89206	65535	-8.89206	-8.89206	-8.89206	65535	65535	65535	65535	-8.89206	65535	65535	65535	65535
65535	65535	65535	65535	65535	65535	65535	65535	65535	65535	65535	65535	65535	65535	65535	65535	65535	65535	65535	65535	65535	65535	65535	65535	65535	65535	65535	65535	65535	65535	65535	65535	65535	65535	65535	65535	65535	65535	65535	65535	65535	65535	65535	65535	65535	65535	65535	65535	65535	65535
-8.19891	-8.89206	-8.19891	-8.19891	65535	65535	65535	65535	65535	65535	-8.89206	65535	-8.89206	-8.89206	65535	65535	-8.89206	-8.89206	65535	65535	65535	65535	-8.89206	65535	65535	65535	-7.79345	65535	65535	65535	65535	65535	65535	65535	65535	65535	65535	-8.19891	-8.19891	65535	65535	65535	65535	65535	65535	65535	65535	65535	65535	65535
-8.19891	-8.19891	-8.19891	-8.89206	65535	65535	65535	65535	65535	65535	-8.89206	-8.89206	-8.89206	-8.89206	65535	65535	-7.79345	-8.89206	65535	65535	65535	65535	-8.89206	65535	-8.19891	65535	65535	65535	65535	65535	-8.89206	-8.89206	65535	65535	65535	65535	65535	-7.79345	-8.89206	65535	65535	-8.89206	65535	65535	65535	65535	65535	65535	-8.89206	65535
65535	-8.19891	-8.89206	-8.19891	65535	65535	65535	-8.89206	65535	65535	65535	-8.89206	-8.89206	65535	-8.89206	-8.89206	-7.79345	65535	65535	65535	65535	65535	-8.19891	65535	-8.19891	65535	-7.79345	65535	65535	65535	65535	65535	65535	65535	65535	65535	65535	-8.89206	65535	65535	65535	-8.89206	65535	65535	65535	65535	65535	65535	65535	65535
65535	65535	65535	65535	65535	65535	65535	-8.19891	-8.89206	-8.89206	-8.89206	-8.89206	-8.19891	-8.89206	-8.89206	-8.89206	65535	65535	65535	65535	65535	65535	65535	-8.89206	-8.19891	-8.89206	-8.19891	-8.19891	65535	65535	65535	-8.19891	65535	-8.89206	65535	65535	65535	65535	65535	65535	65535	65535	65535	65535	65535	65535	65535	65535	65535	65535
65535	65535	65535	65535	65535	65535	65535	65535	65535	65535	65535	65535	65535	65535	65535	65535	65535	65535	65535	65535	65535	65535	65535	65535	65535	65535	65535	65535	65535	65535	65535	65535	65535	-8.89206	65535	65535	65535	65535	65535	65535	65535	65535	65535	65535	65535	65535	65535	65535	65535	65535
65535	65535	65535	65535	65535	65535	65535	65535	65535	65535	65535	65535	65535	65535	65535	65535	65535	65535	65535	65535	-7.28262	-7.28262	65535	65535	65535	65535	65535	65535	65535	65535	-8.89206	-8.89206	65535	65535	65535	65535	65535	65535	65535	65535	65535	65535	65535	65535	65535	65535	65535	65535	65535	65535
65535	65535	65535	65535	-8.89206	65535	65535	65535	65535	65535	65535	65535	65535	65535	65535	65535	65535	65535	65535	65535	-8.89206	-8.89206	65535	65535	65535	65535	65535	65535	65535	65535	65535	65535	65535	65535	65535	65535	65535	65535	65535	65535	65535	65535	65535	65535	65535	65535	65535	65535	65535	65535
65535	65535	65535	65535	-8.89206	65535	65535	65535	65535	65535	65535	65535	65535	65535	65535	65535	65535	65535	65535	65535	-7.28262	-7.28262	65535	65535	65535	65535	65535	65535	65535	65535	-8.89206	-8.89206	65535	65535	65535	65535	65535	65535	65535	-8.89206	65535	65535	65535	65535	65535	65535	65535	65535	65535	65535
-6.05885	-6.32711	-5.84754	-6.58948	65535	-7.50577	-7.79345	-7.28262	-6.94615	-6.05885	-7.28262	-6.58948	65535	-7.28262	-7.50577	65535	-6.94615	65535	-7.79345	65535	65535	-8.89206	-7.28262	-8.89206	-6.94615	-8.89206	-6.18401	-6.94615	-7.50577	-8.89206	-7.1003	-6.58948	-8.19891	-8.19891	65535	-6.49417	-7.79345	-5.89633	-6.253	-6.11947	-6.00169	-6.81262	-8.89206	65535	-5.55986	-6.40715	-6.69484	-6.40715	-8.89206	-6.11947
-6.81262	-7.79345	-7.28262	-8.19891	65535	-8.19891	-8.89206	-8.19891	-8.19891	-6.49417	-8.89206	-8.89206	-8.89206	-8.19891	-8.89206	65535	-8.19891	65535	-8.89206	65535	65535	65535	65535	65535	-8.89206	65535	-7.79345	-8.89206	65535	65535	65535	65535	65535	-8.89206	65535	-7.1003	-8.19891	-6.81262	-6.81262	-8.19891	-7.28262	-8.89206	65535	65535	-6.00169	-7.28262	-7.1003	-6.81262	-8.89206	-6.58948
-8.19891	-8.19891	-8.19891	-7.50577	65535	65535	65535	65535	65535	-7.79345	-8.89206	-8.89206	65535	-8.19891	65535	65535	-8.89206	65535	65535	65535	-8.89206	-8.19891	65535	-8.89206	-8.89206	65535	-7.1003	-7.79345	65535	65535	-8.89206	-7.79345	65535	65535	65535	-8.19891	-8.19891	-8.19891	-7.50577	-8.89206	65535	65535	65535	65535	-7.28262	-7.28262	-8.19891	-7.28262	65535	-7.50577
-7.28262	-8.19891	-6.69484	-7.79345	65535	-8.89206	-8.89206	65535	-8.89206	-8.19891	-8.19891	-7.50577	65535	-7.50577	65535	65535	-8.89206	65535	-8.89206	65535	65535	65535	-8.19891	65535	-8.89206	65535	-6.81262	-8.89206	65535	65535	-7.79345	65535	65535	65535	65535	-7.79345	-8.89206	-7.50577	-7.50577	-7.50577	-7.50577	-8.19891	65535	-8.89206	-7.79345	-7.79345	65535	-8.89206	65535	65535
-8.89206	-7.79345	-7.79345	65535	65535	65535	65535	-8.89206	65535	65535	65535	65535	65535	65535	-8.89206	-8.89206	-8.19891	65535	65535	65535	-8.89206	-8.89206	65535	-8.89206	-8.89206	-8.89206	65535	65535	65535	65535	65535	65535	65535	-8.89206	65535	65535	65535	-7.79345	-8.19891	65535	-8.89206	65535	65535	65535	65535	65535	65535	65535	65535	65535
-8.19891	-8.19891	-8.19891	65535	65535	65535	65535	65535	65535	-8.89206	65535	-8.89206	65535	65535	65535	65535	65535	65535	65535	65535	65535	65535	65535	-8.89206	65535	-8.89206	65535	65535	65535	-8.89206	65535	65535	65535	65535	65535	-8.89206	65535	-8.89206	-8.89206	65535	-8.89206	65535	65535	65535	-8.89206	65535	65535	65535	65535	-8.89206
-7.79345	65535	65535	65535	65535	65535	-8.89206	-8.89206	65535	65535	65535	-8.89206	65535	65535	65535	65535	65535	65535	-8.89206	65535	65535	65535	65535	65535	-8.89206	65535	65535	65535	65535	65535	-8.89206	65535	65535	-8.89206	65535	65535	65535	-8.89206	65535	65535	65535	65535	65535	65535	65535	65535	65535	65535	65535	65535
-8.89206	-8.89206	65535	65535	65535	65535	65535	-8.89206	65535	65535	-8.89206	-8.89206	-8.89206	65535	-8.89206	-8.89206	65535	65535	65535	65535	65535	65535	65535	-8.89206	65535	-8.89206	-8.19891	-8.19891	-8.89206	65535	-8.19891	-8.19891	65535	65535	65535	65535	65535	65535	65535	65535	65535	65535	65535	65535	65535	65535	65535	65535	65535	65535
-8.89206	-8.19891	-8.89206	-8.89206	-8.89206	65535	65535	65535	65535	65535	65535	-8.89206	65535	65535	65535	65535	65535	65535	65535	65535	-8.89206	-8.89206	65535	65535	65535	65535	65535	65535	65535	65535	-8.89206	65535	65535	65535	65535	65535	65535	-8.89206	65535	65535	65535	65535	65535	65535	65535	65535	65535	65535	65535	65535
-8.89206	-8.89206	-8.89206	-8.89206	-8.89206	65535	65535	65535	65535	65535	-8.89206	65535	65535	65535	65535	65535	65535	65535	65535	65535	-8.89206	-8.89206	65535	65535	65535	65535	-8.89206	65535	65535	65535	-8.89206	-8.19891	65535	-8.19891	65535	-8.89206	65535	-8.89206	65535	-8.89206	65535	65535	65535	65535	65535	65535	65535	65535	65535	-8.19891
65535	65535	65535	65535	65535	65535	65535	65535	65535	65535	-8.89206	-8.19891	65535	-8.89206	-8.89206	-8.89206	65535	65535	65535	65535	-8.89206	65535	65535	65535	65535	65535	-8.89206	-8.89206	65535	65535	-8.19891	65535	65535	-8.89206	65535	65535	65535	65535	65535	65535	65535	65535	65535	65535	65535	65535	-8.89206	65535	65535	65535
65535	65535	65535	65535	-8.89206	65535	65535	65535	65535	-8.89206	-8.89206	-8.89206	65535	-8.89206	65535	65535	65535	-8.89206	65535	65535	65535	65535	65535	65535	65535	65535	-8.89206	-8.89206	65535	65535	-8.89206	-8.89206	65535	-8.19891	65535	65535	65535	65535	65535	-8.89206	65535	65535	65535	65535	65535	65535	-8.89206	65535	65535	-8.89206
65535	65535	-8.89206	65535	65535	65535	65535	-8.89206	65535	65535	65535	65535	65535	65535	65535	65535	65535	65535	65535	65535	65535	65535	65535	65535	65535	65535	65535	65535	65535	65535	65535	65535	65535	65535	65535	65535	65535	-8.89206	65535	65535	65535	-8.89206	65535	65535	65535	65535	65535	65535	65535	65535
65535	65535	65535	65535	65535	65535	65535	65535	65535	65535	65535	65535	65535	65535	65535	65535	65535	65535	65535	65535	65535	65535	-8.89206	65535	-8.89206	65535	65535	65535	65535	65535	65535	65535	65535	65535	65535	65535	65535	65535	65535	65535	65535	65535	65535	65535	65535	65535	65535	65535	65535	65535
-6.69484	-8.89206	-8.19891	-8.19891	65535	65535	65535	65535	65535	-8.89206	65535	65535	65535	-8.89206	65535	65535	65535	65535	65535	65535	65535	65535	-8.89206	65535	-8.89206	65535	-8.89206	-8.89206	65535	65535	65535	65535	65535	65535	65535	-8.89206	65535	-8.89206	-8.19891	-7.79345	-8.19891	-8.19891	65535	65535	-8.89206	-8.89206	65535	65535	65535	-8.19891
-6.32711	-7.79345	-7.28262	-8.19891	65535	65535	65535	-8.89206	65535	-8.19891	-8.19891	-8.89206	-8.89206	-8.19891	65535	-8.89206	65535	65535	65535	65535	65535	65535	65535	65535	65535	65535	-8.89206	-8.89206	65535	65535	-8.89206	-8.19891	65535	65535	65535	-8.19891	65535	-7.50577	-8.19891	-7.50577	-8.19891	-7.50577	65535	-8.89206	-8.89206	-8.19891	65535	65535	65535	-7.28262
-7.50577	65535	65535	65535	65535	65535	65535	-8.89206	65535	-8.89206	65535	65535	-8.89206	65535	65535	65535	65535	65535	65535	65535	65535	65535	65535	65535	65535	-8.89206	65535	65535	65535	65535	65535	65535	65535	65535	65535	-8.89206	65535	-8.89206	65535	65535	65535	65535	65535	65535	65535	65535	65535	65535	65535	-8.19891
65535	65535	-8.89206	65535	65535	65535	-8.89206	65535	65535	65535	-8.89206	-8.89206	65535	-8.89206	65535	65535	65535	65535	65535	65535	65535	65535	65535	65535	65535	-8.89206	-8.19891	-8.19891	-8.89206	65535	-8.19891	-8.19891	-8.89206	65535	65535	65535	65535	-8.89206	-8.89206	65535	65535	-8.89206	65535	65535	65535	65535	65535	65535	65535	65535
-8.19891	-8.89206	-8.19891	-8.89206	65535	65535	65535	65535	65535	65535	65535	65535	65535	65535	65535	65535	65535	65535	65535	65535	-8.89206	-8.89206	65535	65535	65535	65535	65535	65535	65535	65535	65535	65535	65535	65535	65535	-8.89206	65535	-8.89206	65535	-8.89206	-8.89206	65535	65535	65535	65535	65535	65535	65535	65535	-8.89206
-6.94615	-7.79345	-6.94615	-8.19891	65535	65535	65535	65535	65535	65535	-8.19891	65535	65535	65535	65535	65535	-8.89206	65535	65535	65535	-8.19891	-8.19891	-8.89206	-8.89206	-8.19891	65535	-7.79345	-8.19891	-8.89206	-8.19891	-7.79345	-7.1003	-8.19891	-7.1003	65535	-7.79345	65535	-7.28262	-8.19891	-7.28262	-7.1003	-7.50577	65535	65535	-8.89206	-8.89206	65535	65535	65535	-8.89206
-7.1003	-8.89206	-6.81262	-7.79345	-8.89206	-8.89206	-8.89206	-8.89206	65535	-8.89206	-8.89206	-8.89206	-8.89206	-8.89206	65535	65535	-8.89206	65535	65535	65535	65535	65535	-8.19891	65535	-8.89206	-8.89206	-7.1003	-8.89206	-8.19891	-7.50577	-7.79345	-7.79345	-8.19891	-8.89206	65535	-7.79345	65535	-6.40715	-6.58948	-5.67319	-5.94762	-7.79345	-8.19891	-7.50577	-8.89206	-8.19891	65535	-8.89206	-8.89206	-7.79345
-8.19891	-8.19891	-7.79345	-8.89206	65535	65535	65535	65535	65535	-8.89206	65535	-8.89206	65535	-8.89206	65535	65535	65535	65535	65535	65535	65535	65535	65535	65535	65535	65535	-8.19891	65535	65535	-8.89206	65535	65535	-7.79345	-7.79345	65535	65535	65535	-7.50577	-8.89206	-8.89206	-7.79345	65535	65535	-8.89206	-8.89206	-8.89206	65535	-8.89206	65535	-8.89206
-8.89206	-8.89206	-7.50577	65535	65535	65535	65535	65535	65535	65535	65535	65535	65535	65535	65535	65535	65535	65535	65535	65535	65535	65535	65535	65535	65535	65535	-7.79345	65535	65535	65535	-8.89206	-8.89206	65535	65535	65535	-8.89206	65535	-7.1003	-7.79345	-8.19891	-7.50577	-7.79345	65535	65535	65535	65535	65535	-8.89206	65535	65535
-7.1003	-8.19891	-6.49417	-7.79345	-8.19891	-8.19891	-8.19891	-8.19891	-8.89206	-7.79345	65535	65535	-8.19891	-8.89206	65535	65535	-8.89206	65535	65535	65535	65535	65535	65535	-8.89206	-8.89206	65535	-6.81262	-8.19891	-8.19891	-8.89206	-6.32711	-6.40715	65535	-7.79345	65535	-7.50577	65535	-6.253	-6.49417	-5.89633	-6.00169	-6.40715	65535	-8.89206	-7.50577	-7.28262	-8.89206	-8.89206	-8.89206	-7.28262
-5.59622	-6.253	-5.71401	-6.58948	65535	-7.79345	65535	-7.79345	-7.79345	-7.1003	-7.79345	-7.50577	-8.19891	-7.79345	-7.79345	65535	-8.19891	65535	65535	65535	-8.89206	-8.89206	65535	-8.89206	65535	65535	-7.28262	65535	65535	-7.79345	-7.79345	-6.94615	65535	-7.79345	65535	-6.49417	-8.89206	-5.71401	-6.11947	-5.84754	-6.05885	-7.1003	-8.89206	-8.19891	-6.49417	-6.11947	-8.89206	65535	65535	-6.11947
-6.32711	-7.28262	-6.40715	-6.69484	65535	-8.19891	65535	-8.89206	-8.89206	-7.50577	-8.89206	-8.19891	-8.89206	-7.79345	-8.19891	65535	65535	65535	65535	65535	65535	65535	65535	-8.89206	-8.19891	65535	-7.1003	-7.50577	-8.89206	65535	-7.79345	-7.79345	-8.89206	-8.89206	65535	-7.1003	-8.89206	-6.40715	-6.58948	-6.58948	-6.58948	-7.79345	-8.89206	-8.19891	-7.1003	-6.94615	-8.89206	65535	-8.19891	-6.40715
-5.2285	-6.49417	-5.75657	-6.81262	-7.79345	-7.28262	-8.19891	-7.79345	-8.19891	-6.69484	-7.79345	-7.50577	-8.19891	-7.50577	-7.79345	65535	-8.89206	65535	65535	65535	-8.89206	-8.19891	65535	-8.19891	65535	-8.89206	-7.1003	-8.89206	65535	-7.79345	-7.79345	-7.1003	65535	-7.1003	65535	-6.18401	-8.19891	-5.30854	-5.75657	-5.45807	-5.52477	-6.58948	-7.28262	-7.79345	-5.89633	-5.89633	-8.19891	-8.89206	-8.89206	-5.63397
-5.94762	-7.28262	-6.253	-7.28262	-8.19891	-7.50577	-8.19891	-7.79345	-8.89206	-7.50577	-7.50577	-8.89206	-8.19891	-8.19891	-8.19891	65535	-8.89206	65535	65535	65535	65535	-8.89206	65535	-8.89206	65535	-8.89206	-7.28262	65535	65535	-8.89206	65535	65535	-8.89206	-8.19891	65535	-6.49417	-8.89206	-5.71401	-6.40715	-6.253	-6.18401	-7.28262	-8.19891	-8.89206	-6.49417	-6.253	-8.89206	-7.79345	-8.19891	-6.32711
-7.28262	-8.19891	-7.28262	-7.79345	65535	65535	-8.89206	65535	-8.89206	-8.89206	-8.19891	-8.19891	65535	-7.79345	65535	65535	-8.89206	65535	-8.89206	65535	65535	65535	-8.19891	65535	-8.19891	65535	-7.50577	-8.89206	65535	-8.89206	-7.79345	-8.89206	65535	-8.89206	65535	-7.79345	-8.89206	-7.79345	-8.19891	-7.79345	-7.50577	65535	65535	-8.89206	-8.89206	-8.19891	65535	65535	65535	65535
-7.79345	-8.89206	-7.50577	-8.19891	-8.89206	65535	-8.89206	65535	65535	65535	-8.89206	65535	65535	-8.89206	65535	65535	65535	65535	65535	65535	-8.89206	-8.89206	-8.89206	-8.89206	-8.89206	65535	-8.19891	-8.89206	65535	-8.89206	-8.89206	65535	65535	65535	65535	65535	65535	-8.19891	-8.19891	65535	65535	65535	65535	65535	65535	-8.89206	65535	65535	65535	65535
-8.19891	-8.89206	-7.79345	-8.19891	65535	65535	65535	65535	65535	65535	-8.89206	65535	65535	65535	65535	65535	65535	65535	65535	65535	65535	65535	65535	65535	-8.89206	65535	-8.19891	-8.89206	65535	-8.89206	-8.19891	65535	65535	65535	65535	65535	65535	-8.19891	-8.89206	65535	65535	65535	65535	65535	65535	-8.89206	65535	65535	65535	65535
-8.89206	65535	-8.89206	-8.89206	65535	65535	65535	65535	65535	65535	-8.89206	65535	65535	65535	65535	65535	65535	65535	65535	65535	-8.19891	-8.19891	65535	-8.89206	-8.89206	65535	-8.89206	-8.89206	65535	-8.89206	-8.89206	65535	65535	65535	65535	65535	65535	-8.89206	-8.89206	-8.89206	65535	65535	65535	65535	65535	-8.89206	65535	65535	65535	65535
-8.89206	-8.89206	-8.89206	65535	-8.89206	65535	65535	65535	65535	65535	65535	65535	65535	-8.89206	65535	65535	65535	65535	65535	65535	-7.50577	-7.50577	65535	-7.79345	65535	65535	65535	65535	65535	65535	65535	65535	65535	-8.89206	65535	65535	65535	65535	65535	-8.89206	65535	65535	65535	65535	-8.89206	65535	-8.89206	-8.89206	65535	65535
65535	-8.89206	-8.89206	65535	-8.89206	65535	65535	65535	65535	65535	65535	65535	65535	65535	65535	65535	65535	65535	65535	65535	-7.28262	-7.28262	65535	-8.19891	65535	65535	65535	65535	65535	65535	65535	65535	65535	65535	65535	65535	65535	65535	65535	-8.89206	65535	65535	65535	65535	65535	65535	65535	65535	65535	65535
65535	65535	65535	65535	-8.89206	65535	65535	65535	65535	65535	65535	65535	65535	65535	65535	65535	65535	65535	65535	65535	-7.50577	-7.50577	65535	-8.89206	65535	65535	65535	65535	65535	65535	65535	65535	65535	65535	65535	65535	65535	65535	65535	65535	65535	65535	65535	65535	65535	65535	65535	65535	65535	65535
65535	65535	65535	65535	65535	65535	65535	65535	65535	65535	65535	65535	65535	65535	65535	65535	65535	65535	65535	65535	-7.79345	-7.79345	65535	65535	65535	65535	65535	65535	65535	65535	65535	65535	65535	65535	65535	65535	65535	65535	65535	65535	65535	65535	65535	65535	-8.89206	65535	-8.89206	-8.89206	65535	65535
65535	-8.89206	-8.89206	65535	-8.89206	65535	65535	65535	65535	65535	65535	65535	65535	65535	65535	65535	65535	65535	65535	65535	-6.81262	-6.81262	65535	65535	65535	65535	65535	65535	65535	65535	-8.89206	-8.89206	65535	65535	65535	65535	65535	65535	-8.89206	65535	65535	65535	65535	65535	65535	65535	65535	65535	65535	65535
65535	65535	65535	65535	-8.89206	65535	65535	65535	65535	65535	65535	65535	65535	65535	65535	65535	65535	65535	65535	65535	65535	65535	65535	65535	65535	65535	65535	65535	65535	65535	-8.89206	-8.89206	65535	65535	65535	65535	65535	65535	65535	65535	65535	65535	65535	65535	65535	65535	65535	65535	65535	65535
65535	65535	65535	65535	65535	65535	65535	65535	65535	65535	-8.89206	65535	65535	65535	65535	65535	65535	65535	65535	65535	65535	65535	65535	65535	65535	65535	65535	65535	65535	65535	65535	65535	65535	65535	65535	65535	65535	65535	65535	-8.89206	65535	65535	65535	65535	65535	65535	65535	65535	65535	65535
-8.19891	65535	65535	65535	65535	65535	65535	65535	65535	65535	65535	65535	65535	-8.89206	65535	65535	65535	65535	65535	65535	-6.40715	-6.40715	65535	65535	65535	-8.89206	-8.89206	65535	65535	65535	65535	65535	65535	65535	65535	65535	65535	65535	65535	65535	65535	65535	65535	65535	65535	65535	65535	65535	65535	65535
65535	65535	65535	65535	-8.89206	65535	65535	65535	65535	65535	65535	65535	65535	65535	65535	65535	65535	65535	65535	65535	-8.19891	-8.19891	65535	65535	65535	65535	65535	65535	65535	65535	-8.89206	-8.89206	65535	65535	65535	65535	65535	65535	65535	-8.89206	65535	65535	65535	65535	65535	65535	65535	65535	65535	65535
-8.89206	65535	65535	65535	65535	65535	65535	65535	65535	65535	65535	65535	65535	65535	65535	65535	65535	65535	65535	65535	-7.79345	-7.79345	65535	65535	65535	65535	65535	65535	65535	65535	65535	65535	65535	65535	65535	65535	65535	65535	65535	-8.89206	65535	65535	65535	65535	65535	65535	65535	65535	65535	65535
65535	65535	65535	65535	65535	65535	65535	65535	65535	65535	65535	65535	65535	65535	65535	65535	65535	65535	65535	65535	65535	65535	65535	65535	65535	65535	65535	65535	65535	65535	65535	65535	65535	65535	65535	65535	65535	65535	65535	65535	65535	65535	65535	65535	65535	65535	65535	65535	65535	65535
65535	-8.89206	65535	65535	65535	65535	65535	65535	65535	65535	65535	65535	65535	65535	65535	65535	-8.89206	65535	65535	65535	65535	65535	65535	65535	65535	65535	65535	65535	65535	65535	65535	65535	65535	65535	65535	65535	65535	65535	65535	65535	65535	65535	65535	65535	65535	65535	65535	65535	65535	65535
65535	65535	65535	65535	65535	65535	65535	65535	65535	65535	65535	65535	65535	65535	65535	65535	65535	65535	65535	65535	65535	65535	65535	65535	65535	65535	65535	65535	65535	65535	65535	65535	65535	65535	65535	65535	65535	65535	65535	65535	65535	65535	65535	65535	65535	65535	65535	65535	65535	65535
65535	65535	-8.89206	65535	65535	65535	65535	65535	65535	65535	65535	65535	65535	65535	65535	65535	65535	65535	65535	65535	65535	65535	65535	65535	65535	65535	65535	65535	65535	65535	65535	65535	65535	65535	65535	65535	65535	-8.89206	65535	65535	65535	65535	65535	65535	65535	65535	65535	65535	65535	65535
65535	-8.89206	-8.19891	65535	65535	65535	65535	65535	65535	65535	65535	65535	65535	65535	65535	65535	65535	65535	65535	65535	-8.89206	-8.89206	65535	65535	-8.89206	65535	65535	-8.89206	-8.89206	65535	65535	65535	65535	65535	65535	65535	65535	-8.19891	65535	-8.89206	65535	65535	65535	65535	65535	65535	65535	65535	65535	65535
-8.89206	-8.89206	-8.89206	65535	65535	65535	65535	65535	65535	65535	65535	65535	65535	65535	65535	65535	-8.89206	65535	65535	65535	65535	65535	65535	65535	65535	65535	65535	65535	65535	65535	65535	65535	65535	65535	65535	65535	65535	-8.89206	65535	65535	65535	65535	65535	65535	65535	65535	65535	65535	65535	65535
65535	65535	65535	65535	65535	65535	65535	65535	65535	65535	65535	65535	65535	65535	65535	65535	65535	65535	65535	65535	65535	65535	65535	65535	65535	65535	65535	65535	65535	65535	65535	65535	65535	65535	65535	65535	65535	65535	65535	65535	65535	65535	65535	65535	65535	65535	65535	65535	65535	65535
-8.89206	-8.89206	-8.89206	-8.89206	65535	65535	65535	65535	65535	65535	65535	65535	65535	65535	65535	65535	65535	65535	65535	65535	-7.79345	-7.79345	-8.89206	65535	65535	65535	65535	65535	65535	65535	65535	65535	65535	65535	65535	65535	65535	-8.89206	65535	65535	-8.89206	65535	65535	65535	65535	65535	65535	65535	65535	65535
[truncated: 950 more columns]

## Sheet: Panel b right
65535	-2.68611	-2.93355	-3.5157	-6.89541	-5.48714	-5.58337	-5.18833	-4.15225	-4.15423	-6.36913	-3.4005	-5.75723	-2.83962	-4.53573	-4.88275	-3.64016	-6.27001	-4.59048	-5.34816	-6.74969	-6.98561	-4.18749	-6.45791	-4.76369	-5.43429	-4.39651	-5.21554	-5.76734	-6.30086	-5.78547	-5.68139	-5.92838	-6.61372	-5.14008	-3.54737	-4.69691	-3.21534	-4.85833	-4.51359	-4.21511	-3.55081	-5.0784	-4.55145	-5.77525	-6.32349	-3.93752	-4.76007	-6.07073	-3.02457
-2.68611	65535	-2.79811	-3.0434	-7.26947	-5.83628	-5.70731	-5.01142	-4.15162	-4.46957	-6.26235	-3.19616	-5.41685	-3.23247	-4.07282	-4.35774	-2.79139	-5.95398	-3.97352	-4.92194	-6.67814	-6.74481	-3.5308	-6.1085	-4.32442	-5.12785	-4.13038	-4.88195	-5.52088	-5.97322	-5.68512	-5.58711	-5.87367	-6.59667	-5.86903	-4.17151	-5.3817	-3.55713	-5.32337	-4.95822	-4.61389	-3.66083	-5.62518	-5.05675	-6.25037	-6.90932	-4.54757	-5.39113	-6.79409	-3.81122
-2.93355	-2.79811	65535	-2.59976	-7.32648	-5.80385	-5.84833	-5.26542	-4.34411	-4.36307	-6.34349	-3.74782	-5.69375	-3.5092	-4.63243	-4.59392	-3.40769	-5.86578	-3.9257	-4.7424	-6.33184	-6.41767	-3.07578	-5.73505	-3.72829	-4.60041	-3.16457	-3.98403	-4.67323	-5.30623	-4.62418	-4.57278	-5.0469	-5.63628	-5.26871	-3.37436	-4.6155	-2.5692	-4.71344	-4.09413	-3.60046	-2.63585	-4.74563	-4.03627	-6.07457	-6.63399	-4.37757	-5.06029	-6.49518	-3.48021
-3.5157	-3.0434	-2.59976	65535	-8.20569	-6.68806	-6.65269	-5.93562	-5.10716	-5.24919	-7.05061	-4.36765	-6.25925	-4.29366	-5.1069	-5.04818	-3.62683	-6.43303	-4.26554	-5.22418	-7.02252	-6.98572	-3.00075	-6.20146	-4.03786	-5.08261	-3.01768	-4.02566	-4.969	-5.64126	-4.65402	-4.8435	-5.57499	-6.04263	-6.14144	-4.19087	-5.42792	-3.34288	-5.59879	-4.89216	-4.27909	-2.83088	-5.51047	-4.61323	-6.98951	-7.55923	-5.29243	-5.98555	-7.41369	-4.35822
-6.89541	-7.26947	-7.32648	-8.20569	65535	-3.21725	-3.54645	-4.76498	-4.95119	-4.64393	-4.30323	-5.89231	-5.26175	-5.78571	-5.89855	-6.08163	-7.02398	-5.60297	-6.75287	-6.21982	-5.22866	-6.01514	-7.79542	-6.53119	-7.20326	-6.58804	-8.30103	-8.19124	-7.65382	-7.42666	-8.79286	-7.97826	-6.88227	-7.78662	-5.47731	-6.54158	-6.17123	-7.03378	-5.19698	-6.23606	-6.94518	-7.91364	-6.38809	-7.35432	-3.25611	-3.57636	-4.8357	-4.50699	-4.22896	-5.98393
-5.48714	-5.83628	-5.80385	-6.68806	-3.21725	65535	-2.65811	-3.70749	-3.56286	-3.11462	-3.73576	-4.54113	-4.37747	-4.38594	-4.73116	-4.83981	-5.6282	-4.66663	-5.35543	-4.9419	-4.44445	-5.17855	-6.28463	-5.44193	-5.73122	-5.23802	-6.75933	-6.69507	-6.25643	-6.15117	-7.32082	-6.54893	-5.58396	-6.53101	-4.40277	-5.08591	-4.90317	-5.51631	-3.85429	-4.82294	-5.48082	-6.38992	-5.10987	-5.94671	-2.44736	-3.33129	-3.43733	-3.27787	-3.84079	-4.56313
-5.58337	-5.70731	-5.84833	-6.65269	-3.54645	-2.65811	65535	-2.901	-3.24446	-3.34557	-2.9675	-4.2492	-3.49649	-4.42435	-4.07633	-4.21367	-5.26559	-4.07258	-4.94578	-4.49784	-4.27576	-4.83877	-6.1062	-5.09594	-5.57179	-5.05912	-6.81726	-6.69622	-6.26986	-6.02447	-7.508	-6.71662	-5.72499	-6.75985	-5.24339	-5.52396	-5.5971	-5.76065	-4.47937	-5.32662	-5.89347	-6.5733	-5.75239	-6.44702	-3.41187	-4.28313	-3.96261	-4.09867	-4.82098	-4.94909
-5.18833	-5.01142	-5.26542	-5.93562	-4.76498	-3.70749	-2.901	65535	-2.77016	-3.47538	-3.00416	-3.57354	-2.46082	-4.12716	-2.99431	-3.04125	-4.31317	-3.43759	-3.92387	-3.60385	-4.28947	-4.51062	-5.2401	-4.49075	-4.79298	-4.41846	-6.17312	-6.02852	-5.72013	-5.43457	-7.02309	-6.28127	-5.43587	-6.51143	-5.7641	-5.44298	-5.8576	-5.41193	-4.78917	-5.3558	-5.74205	-6.09657	-5.94652	-6.37498	-4.43696	-5.32669	-4.27493	-4.70256	-5.77673	-4.91998
-4.15225	-4.15162	-4.34411	-5.10716	-4.95119	-3.56286	-3.24446	-2.77016	65535	-2.62129	-3.90151	-2.75443	-3.47435	-3.0619	-3.01019	-3.2377	-3.7555	-4.12353	-3.7127	-3.76544	-4.70228	-5.01869	-4.66005	-4.81214	-4.39232	-4.30062	-5.42476	-5.49967	-5.37928	-5.37153	-6.38857	-5.75442	-5.14457	-6.16636	-4.97172	-4.43101	-4.97024	-4.4285	-4.10953	-4.5379	-4.84954	-5.15701	-5.15507	-5.45196	-4.17493	-5.01434	-3.33681	-3.96945	-5.24892	-3.83711
-4.15423	-4.46957	-4.36307	-5.24919	-4.64393	-3.11462	-3.34557	-3.47538	-2.62129	65535	-4.20896	-3.38612	-4.20783	-3.11633	-3.94871	-4.02718	-4.37347	-4.50322	-4.25264	-4.18306	-4.61635	-5.12531	-4.93178	-4.99967	-4.55194	-4.38487	-5.38193	-5.46877	-5.27045	-5.38211	-6.14267	-5.49012	-4.84652	-5.79789	-4.03609	-3.85841	-4.12905	-4.13387	-3.25394	-3.83915	-4.30435	-4.9848	-4.35648	-4.8439	-3.49093	-4.23542	-2.52824	-3.03571	-4.39078	-3.32832
-6.36913	-6.26235	-6.34349	-7.05061	-4.30323	-3.73576	-2.9675	-3.00416	-3.90151	-4.20896	65535	-4.8633	-2.97679	-5.27727	-4.27384	-4.03456	-5.55237	-3.12856	-4.82758	-4.06008	-3.55093	-3.90003	-6.20974	-4.33428	-5.48054	-4.73381	-7.04734	-6.66843	-6.06546	-5.55424	-7.58263	-6.70095	-5.54403	-6.58754	-6.08185	-6.23494	-6.33448	-6.33739	-5.08066	-5.85016	-6.4018	-7.07169	-6.31324	-7.01368	-4.34	-5.13513	-4.98478	-5.07073	-5.81837	-5.84042
-3.4005	-3.19616	-3.74782	-4.36765	-5.89231	-4.54113	-4.2492	-3.57354	-2.75443	-3.38612	-4.8633	65535	-4.08991	-2.60807	-2.84829	-3.3866	-2.91852	-4.87111	-3.60702	-4.18064	-5.63901	-5.81491	-4.1861	-5.40445	-4.37181	-4.69607	-5.02942	-5.37398	-5.57735	-5.73429	-6.30223	-5.86797	-5.61344	-6.55611	-5.45221	-4.37669	-5.26241	-4.1251	-4.73618	-4.84082	-4.88437	-4.67325	-5.51425	-5.4517	-5.10043	-5.88131	-3.76321	-4.60305	-5.94772	-3.71608
-5.75723	-5.41685	-5.69375	-6.25925	-5.26175	-4.37747	-3.49649	-2.46082	-3.47435	-4.20783	-2.97679	-4.08991	65535	-4.78066	-3.17339	-2.96341	-4.53682	-3.09692	-3.94494	-3.49521	-4.28183	-4.27844	-5.40181	-4.26732	-4.90505	-4.45732	-6.45128	-6.17994	-5.81956	-5.37824	-7.26006	-6.497	-5.61444	-6.68362	-6.45145	-6.05325	-6.50228	-5.92804	-5.39379	-5.90718	-6.25885	-6.53485	-6.51781	-6.91623	-5.09111	-5.96765	-5.03173	-5.43205	-6.48602	-5.60601
-2.83962	-3.23247	-3.5092	-4.29366	-5.78571	-4.38594	-4.42435	-4.12716	-3.0619	-3.11633	-5.27727	-2.60807	-4.78066	65535	-3.74754	-4.16127	-3.54138	-5.38806	-4.19133	-4.69438	-5.85583	-6.17608	-4.41886	-5.80368	-4.60696	-4.95622	-4.90653	-5.39767	-5.63489	-5.95527	-6.11115	-5.73625	-5.57252	-6.43131	-4.72419	-3.6665	-4.53039	-3.61368	-4.24978	-4.29998	-4.3412	-4.28134	-4.89801	-4.82011	-4.77434	-5.43277	-3.09614	-3.99298	-5.33184	-2.8467
-4.53573	-4.07282	-4.63243	-5.1069	-5.89855	-4.73116	-4.07633	-2.99431	-3.01019	-3.94871	-4.27384	-2.84829	-3.17339	-3.74754	65535	-2.65031	-3.22721	-4.22282	-3.41512	-3.77368	-5.32429	-5.33956	-4.54135	-4.98778	-4.52818	-4.62414	-5.64905	-5.72691	-5.76068	-5.6439	-6.82273	-6.27395	-5.80704	-6.82619	-6.26098	-5.36611	-6.1436	-5.07602	-5.35059	-5.59554	-5.72386	-5.57128	-6.28617	-6.3536	-5.42665	-6.2963	-4.59486	-5.29885	-6.56193	-4.80093
-4.88275	-4.35774	-4.59392	-5.04818	-6.08163	-4.83981	-4.21367	-3.04125	-3.2377	-4.02718	-4.03456	-3.3866	-2.96341	-4.16127	-2.65031	65535	-3.38265	-3.47615	-2.7108	-2.83942	-4.66086	-4.52226	-4.14392	-4.05893	-3.8281	-3.76995	-5.27602	-5.09504	-4.9788	-4.7396	-6.24383	-5.61022	-5.05764	-6.07461	-6.21118	-5.3101	-6.02357	-4.97708	-5.12559	-5.31394	-5.45827	-5.44493	-6.0173	-6.12631	-5.47564	-6.32693	-4.78841	-5.36096	-6.67791	-4.98366
-3.64016	-2.79139	-3.40769	-3.62683	-7.02398	-5.6282	-5.26559	-4.31317	-3.7555	-4.37347	-5.55237	-2.91852	-4.53682	-3.54138	-3.22721	-3.38265	65535	-5.10407	-3.09556	-4.09377	-6.05816	-5.99192	-3.2954	-5.34177	-3.87002	-4.54423	-4.3934	-4.76839	-5.21837	-5.43159	-5.82669	-5.54419	-5.58907	-6.43118	-6.22663	-4.72999	-5.82008	-4.13614	-5.41021	-5.21478	-5.02066	-4.33866	-5.94705	-5.59234	-6.16606	-6.93501	-4.76957	-5.57246	-7.00703	-4.38389
-6.27001	-5.95398	-5.86578	-6.43303	-5.60297	-4.66663	-4.07258	-3.43759	-4.12353	-4.50322	-3.12856	-4.87111	-3.09692	-5.38806	-4.22282	-3.47615	-5.10407	65535	-3.95621	-2.94057	-3.12888	-2.87038	-5.34562	-2.97372	-4.46223	-3.61077	-6.21749	-5.62361	-4.9553	-4.29194	-6.61976	-5.73252	-4.62856	-5.64389	-6.30436	-6.03574	-6.29779	-5.94038	-5.09763	-5.56532	-5.97679	-6.52623	-6.11235	-6.62834	-5.17802	-5.93959	-5.34216	-5.51114	-6.54769	-5.88956
-4.59048	-3.97352	-3.9257	-4.26554	-6.75287	-5.35543	-4.94578	-3.92387	-3.7127	-4.25264	-4.82758	-3.60702	-3.94494	-4.19133	-3.41512	-2.7108	-3.09556	-3.95621	65535	-2.77004	-4.9102	-4.69	-3.1718	-3.9516	-2.88029	-3.24889	-4.31597	-4.10368	-4.16422	-4.12407	-5.29325	-4.75241	-4.49949	-5.40666	-6.08073	-4.8572	-5.69624	-4.35846	-4.99078	-4.87684	-4.84396	-4.67098	-5.60881	-5.50074	-5.8648	-6.63694	-4.89145	-5.4648	-6.89197	-4.77781
-5.34816	-4.92194	-4.7424	-5.22418	-6.21982	-4.9419	-4.49784	-3.60385	-3.76544	-4.18306	-4.06008	-4.18064	-3.49521	-4.69438	-3.77368	-2.83942	-4.09377	-2.94057	-2.77004	65535	-3.87301	-3.59913	-4.08501	-2.95408	-3.24246	-2.71158	-5.00003	-4.47209	-4.04018	-3.62909	-5.56814	-4.79169	-4.04483	-5.05436	-5.9665	-5.20099	-5.72842	-4.92051	-4.7489	-4.88568	-5.09194	-5.38826	-5.5417	-5.76227	-5.42697	-6.18864	-4.95483	-5.30922	-6.60596	-5.16436
-6.74969	-6.67814	-6.33184	-7.02252	-5.22866	-4.44445	-4.27576	-4.28947	-4.70228	-4.61635	-3.55093	-5.63901	-4.28183	-5.85583	-5.32429	-4.66086	-6.05816	-3.12888	-4.9102	-3.87301	65535	-2.58425	-6.02403	-3.28579	-4.95768	-3.89184	-6.5507	-5.86024	-4.93254	-4.30346	-6.55906	-5.56971	-4.17985	-5.0763	-5.71054	-5.97897	-5.83737	-6.1199	-4.5764	-5.20586	-5.80428	-6.79738	-5.54511	-6.36574	-4.65266	-5.19361	-5.30753	-5.12578	-5.88639	-5.99734
-6.98561	-6.74481	-6.41767	-6.98572	-6.01514	-5.17855	-4.83877	-4.51062	-5.01869	-5.12531	-3.90003	-5.81491	-4.27844	-6.17608	-5.33956	-4.52226	-5.99192	-2.87038	-4.69	-3.59913	-2.58425	65535	-5.84022	-2.64197	-4.74932	-3.66574	-6.47115	-5.6559	-4.71519	-3.88793	-6.46439	-5.49525	-4.19589	-5.05059	-6.39663	-6.35223	-6.38738	-6.3334	-5.19086	-5.62933	-6.0994	-6.89843	-6.04754	-6.69321	-5.4786	-6.07053	-5.87877	-5.83145	-6.72888	-6.42016
-4.18749	-3.5308	-3.07578	-3.00075	-7.79542	-6.28463	-6.1062	-5.2401	-4.66005	-4.93178	-6.20974	-4.1861	-5.40181	-4.41886	-4.54135	-4.14392	-3.2954	-5.34562	-3.1718	-4.08501	-6.02403	-5.84022	65535	-4.98768	-2.85501	-3.94278	-2.98276	-3.23957	-3.98779	-4.47131	-4.32588	-4.19736	-4.68575	-5.27374	-6.16429	-4.45186	-5.52166	-3.67376	-5.2947	-4.73028	-4.3163	-3.54108	-5.43009	-4.84418	-6.65217	-7.30147	-5.26535	-5.87558	-7.35351	-4.65943
-6.45791	-6.1085	-5.73505	-6.20146	-6.53119	-5.44193	-5.09594	-4.49075	-4.81214	-4.99967	-4.33428	-5.40445	-4.26732	-5.80368	-4.98778	-4.05893	-5.34177	-2.97372	-3.9516	-2.95408	-3.28579	-2.64197	-4.98768	65535	-3.89394	-2.87599	-5.64835	-4.79487	-3.93712	-3.09088	-5.70612	-4.79406	-3.71283	-4.59074	-6.34521	-5.91275	-6.15643	-5.74182	-5.09574	-5.28742	-5.59905	-6.19459	-5.80076	-6.21476	-5.78391	-6.42269	-5.74341	-5.84617	-6.9592	-6.05962
-4.76369	-4.32442	-3.72829	-4.03786	-7.20326	-5.73122	-5.57179	-4.79298	-4.39232	-4.55194	-5.48054	-4.37181	-4.90505	-4.60696	-4.52818	-3.8281	-3.87002	-4.46223	-2.88029	-3.24246	-4.95768	-4.74932	-2.85501	-3.89394	65535	-2.78804	-3.4826	-2.95368	-3.03854	-3.35066	-4.12113	-3.56287	-3.61256	-4.34542	-5.74706	-4.43691	-5.19661	-3.91471	-4.68003	-4.26923	-4.11407	-4.11119	-4.95082	-4.72799	-6.05429	-6.68658	-5.0362	-5.45207	-6.87605	-4.74092
-5.43429	-5.12785	-4.60041	-5.08261	-6.58804	-5.23802	-5.05912	-4.41846	-4.30062	-4.38487	-4.73381	-4.69607	-4.45732	-4.95622	-4.62414	-3.76995	-4.54423	-3.61077	-3.24889	-2.71158	-3.89184	-3.66574	-3.94278	-2.87599	-2.78804	65535	-4.48243	-3.73233	-3.05429	-2.74813	-4.68678	-3.82435	-3.05221	-4.02422	-5.60274	-4.8303	-5.24325	-4.58068	-4.38804	-4.31266	-4.48482	-4.99835	-4.91122	-5.11436	-5.53737	-6.16234	-5.01187	-5.22568	-6.51757	-5.08179
-4.39651	-4.13038	-3.16457	-3.01768	-8.30103	-6.75933	-6.81726	-6.17312	-5.42476	-5.38193	-7.04734	-5.02942	-6.45128	-4.90653	-5.64905	-5.27602	-4.3934	-6.21749	-4.31597	-5.00003	-6.5507	-6.47115	-2.98276	-5.64835	-3.4826	-4.48243	65535	-2.84843	-3.89533	-4.74292	-3.31721	-3.59574	-4.61494	-4.86007	-5.88022	-4.07432	-5.06911	-3.31902	-5.2413	-4.36393	-3.6948	-2.80368	-4.9143	-4.00949	-6.94805	-7.43362	-5.47891	-5.94995	-7.3488	-4.65683
-5.21554	-4.88195	-3.98403	-4.02566	-8.19124	-6.69507	-6.69622	-6.02852	-5.49967	-5.46877	-6.66843	-5.37398	-6.17994	-5.39767	-5.72691	-5.09504	-4.76839	-5.62361	-4.10368	-4.47209	-5.86024	-5.6559	-3.23957	-4.79487	-2.95368	-3.73233	-2.84843	65535	-2.82835	-3.67963	-2.93003	-2.7831	-3.76654	-3.95672	-6.03424	-4.58135	-5.29857	-4.00881	-5.16874	-4.41383	-3.98452	-3.84174	-4.94746	-4.39586	-6.87943	-7.37341	-5.74957	-6.07706	-7.44511	-5.20492
-5.76734	-5.52088	-4.67323	-4.969	-7.65382	-6.25643	-6.26986	-5.72013	-5.37928	-5.27045	-6.06546	-5.57735	-5.81956	-5.63489	-5.76068	-4.9788	-5.21837	-4.9553	-4.16422	-4.04018	-4.93254	-4.71519	-3.98779	-3.93712	-3.03854	-3.05429	-3.89533	-2.82835	65535	-2.66945	-3.45455	-2.59069	-2.74663	-3.07308	-5.7983	-4.8328	-5.21346	-4.51631	-4.77913	-4.26531	-4.17398	-4.66524	-4.73093	-4.64378	-6.39439	-6.8582	-5.66795	-5.80971	-7.07069	-5.433
-6.30086	-5.97322	-5.30623	-5.64126	-7.42666	-6.15117	-6.02447	-5.43457	-5.37153	-5.38211	-5.55424	-5.73429	-5.37824	-5.95527	-5.6439	-4.7396	-5.43159	-4.29194	-4.12407	-3.62909	-4.30346	-3.88793	-4.47131	-3.09088	-3.35066	-2.74813	-4.74292	-3.67963	-2.66945	65535	-4.42508	-3.55236	-2.89442	-3.45904	-6.21622	-5.49717	-5.79015	-5.23197	-5.06156	-4.84282	-4.94242	-5.49027	-5.31331	-5.4722	-6.35616	-6.87842	-5.94315	-6.0449	-7.24543	-5.93924
-5.78547	-5.68512	-4.62418	-4.65402	-8.79286	-7.32082	-7.508	-7.02309	-6.38857	-6.14267	-7.58263	-6.30223	-7.26006	-6.11115	-6.82273	-6.24383	-5.82669	-6.61976	-5.29325	-5.56814	-6.55906	-6.46439	-4.32588	-5.70612	-4.12113	-4.68678	-3.31721	-2.93003	-3.45455	-4.42508	65535	-2.68074	-4.12345	-3.78366	-6.04164	-4.74481	-5.2175	-4.35394	-5.43693	-4.49834	-3.96476	-4.06588	-4.78132	-4.07028	-7.34622	-7.67327	-6.23663	-6.41237	-7.63437	-5.59979
-5.68139	-5.58711	-4.57278	-4.8435	-7.97826	-6.54893	-6.71662	-6.28127	-5.75442	-5.49012	-6.70095	-5.86797	-6.497	-5.73625	-6.27395	-5.61022	-5.54419	-5.73252	-4.75241	-4.79169	-5.56971	-5.49525	-4.19736	-4.79406	-3.56287	-3.82435	-3.59574	-2.7831	-2.59069	-3.55236	-2.68074	65535	-3.11757	-2.95879	-5.5431	-4.50885	-4.83484	-4.24187	-4.74458	-3.9791	-3.71287	-4.27958	-4.32111	-4.01882	-6.58066	-6.93485	-5.69956	-5.79792	-7.01144	-5.2929
-5.92838	-5.87367	-5.0469	-5.57499	-6.88227	-5.58396	-5.72499	-5.43587	-5.14457	-4.84652	-5.54403	-5.61344	-5.61444	-5.57252	-5.80704	-5.05764	-5.58907	-4.62856	-4.49949	-4.04483	-4.17985	-4.19589	-4.68575	-3.71283	-3.61256	-3.05221	-4.61494	-3.76654	-2.74663	-2.89442	-4.12345	-3.11757	65535	-2.7517	-5.13918	-4.70574	-4.72734	-4.68013	-4.08216	-3.83852	-4.08643	-5.08957	-4.18287	-4.55265	-5.61377	-5.99531	-5.23786	-5.17063	-6.27842	-5.26651
-6.61372	-6.59667	-5.63628	-6.04263	-7.78662	-6.53101	-6.75985	-6.51143	-6.16636	-5.79789	-6.58754	-6.55611	-6.68362	-6.43131	-6.82619	-6.07461	-6.43118	-5.64389	-5.40666	-5.05436	-5.0763	-5.05059	-5.27374	-4.59074	-4.34542	-4.02422	-4.86007	-3.95672	-3.07308	-3.45904	-3.78366	-2.95879	-2.7517	65535	-5.61035	-5.21042	-5.10609	-5.1923	-4.78409	-4.32855	-4.42471	-5.4282	-4.45741	-4.68608	-6.45576	-6.69963	-6.06343	-5.91865	-6.90507	-5.95444
-5.14008	-5.86903	-5.26871	-6.14144	-5.47731	-4.40277	-5.24339	-5.7641	-4.97172	-4.03609	-6.08185	-5.45221	-6.45145	-4.72419	-6.26098	-6.21118	-6.22663	-6.30436	-6.08073	-5.9665	-5.71054	-6.39663	-6.16429	-6.34521	-5.74706	-5.60274	-5.88022	-6.03424	-5.7983	-6.21622	-6.04164	-5.5431	-5.13918	-5.61035	65535	-3.65103	-2.58301	-4.48744	-2.92764	-3.29624	-3.91212	-5.27332	-2.99365	-3.96061	-3.94156	-3.80789	-3.48715	-2.86868	-3.39047	-3.79719
-3.54737	-4.17151	-3.37436	-4.19087	-6.54158	-5.08591	-5.52396	-5.44298	-4.43101	-3.85841	-6.23494	-4.37669	-6.05325	-3.6665	-5.36611	-5.3101	-4.72999	-6.03574	-4.8572	-5.20099	-5.97897	-6.35223	-4.45186	-5.91275	-4.43691	-4.8303	-4.07432	-4.58135	-4.8328	-5.49717	-4.74481	-4.50885	-4.70574	-5.21042	-3.65103	65535	-2.94035	-2.53778	-3.46955	-2.78253	-2.54539	-3.31706	-3.23456	-2.84838	-5.06487	-5.38359	-3.48497	-3.82172	-5.09959	-2.66058
-4.69691	-5.3817	-4.6155	-5.42792	-6.17123	-4.90317	-5.5971	-5.8576	-4.97024	-4.12905	-6.33448	-5.26241	-6.50228	-4.53039	-6.1436	-6.02357	-5.82008	-6.29779	-5.69624	-5.72842	-5.83737	-6.38738	-5.52166	-6.15643	-5.19661	-5.24325	-5.06911	-5.29857	-5.21346	-5.79015	-5.2175	-4.83484	-4.72734	-5.10609	-2.58301	-2.94035	65535	-3.76035	-2.98086	-2.64147	-3.06506	-4.46691	-2.36803	-3.05178	-4.60024	-4.63452	-3.64086	-3.38858	-4.28047	-3.46731
-3.21534	-3.55713	-2.5692	-3.34288	-7.03378	-5.51631	-5.76065	-5.41193	-4.4285	-4.13387	-6.33739	-4.1251	-5.92804	-3.61368	-5.07602	-4.97708	-4.13614	-5.94038	-4.35846	-4.92051	-6.1199	-6.3334	-3.67376	-5.74182	-3.91471	-4.58068	-3.31902	-4.00881	-4.51631	-5.23197	-4.35394	-4.24187	-4.68013	-5.1923	-4.48744	-2.53778	-3.76035	65535	-4.06389	-3.30672	-2.76352	-2.56594	-3.89432	-3.17966	-5.63754	-6.07641	-3.98092	-4.49743	-5.87334	-3.03832
-4.85833	-5.32337	-4.71344	-5.59879	-5.19698	-3.85429	-4.47937	-4.78917	-4.10953	-3.25394	-5.08066	-4.73618	-5.39379	-4.24978	-5.35059	-5.12559	-5.41021	-5.09763	-4.99078	-4.7489	-4.5764	-5.19086	-5.2947	-5.09574	-4.68003	-4.38804	-5.2413	-5.16874	-4.77913	-5.06156	-5.43693	-4.74458	-4.08216	-4.78409	-2.92764	-3.46955	-2.98086	-4.06389	65535	-2.74498	-3.53721	-4.90194	-2.96069	-3.92656	-3.64607	-3.92641	-3.18652	-2.80938	-3.97735	-3.6383
-4.51359	-4.95822	-4.09413	-4.89216	-6.23606	-4.82294	-5.32662	-5.3558	-4.5379	-3.83915	-5.85016	-4.84082	-5.90718	-4.29998	-5.59554	-5.31394	-5.21478	-5.56532	-4.87684	-4.88568	-5.20586	-5.62933	-4.73028	-5.28742	-4.26923	-4.31266	-4.36393	-4.41383	-4.26531	-4.84282	-4.49834	-3.9791	-3.83852	-4.32855	-3.29624	-2.78253	-2.64147	-3.30672	-2.74498	65535	-2.49579	-4.02464	-2.41924	-2.90545	-4.68854	-4.93644	-3.68204	-3.62806	-4.82217	-3.46831
-4.21511	-4.61389	-3.60046	-4.27909	-6.94518	-5.48082	-5.89347	-5.74205	-4.84954	-4.30435	-6.4018	-4.88437	-6.25885	-4.3412	-5.72386	-5.45827	-5.02066	-5.97679	-4.84396	-5.09194	-5.80428	-6.0994	-4.3163	-5.59905	-4.11407	-4.48482	-3.6948	-3.98452	-4.17398	-4.94242	-3.96476	-3.71287	-4.08643	-4.42471	-3.91212	-2.54539	-3.06506	-2.76352	-3.53721	-2.49579	65535	-3.29	-2.93809	-2.34972	-5.42074	-5.70106	-4.11735	-4.27751	-5.50998	-3.48946
-3.55081	-3.66083	-2.63585	-2.83088	-7.91364	-6.38992	-6.5733	-6.09657	-5.15701	-4.9848	-7.07169	-4.67325	-6.53485	-4.28134	-5.57128	-5.44493	-4.33866	-6.52623	-4.67098	-5.38826	-6.79738	-6.89843	-3.54108	-6.19459	-4.11119	-4.99835	-2.80368	-3.84174	-4.66524	-5.49027	-4.06588	-4.27958	-5.08957	-5.4282	-5.27332	-3.31706	-4.46691	-2.56594	-4.90194	-4.02464	-3.29	65535	-4.53184	-3.49503	-6.5287	-6.95918	-4.85352	-5.3818	-6.72957	-3.83556
-5.0784	-5.62518	-4.74563	-5.51047	-6.38809	-5.10987	-5.75239	-5.94652	-5.15507	-4.35648	-6.31324	-5.51425	-6.51781	-4.89801	-6.28617	-6.0173	-5.94705	-6.11235	-5.60881	-5.5417	-5.54511	-6.04754	-5.43009	-5.80076	-4.95082	-4.91122	-4.9143	-4.94746	-4.73093	-5.31331	-4.78132	-4.32111	-4.18287	-4.45741	-2.99365	-3.23456	-2.36803	-3.89432	-2.96069	-2.41924	-2.93809	-4.53184	65535	-2.961	-4.8082	-4.84784	-4.06368	-3.75919	-4.64123	-3.93349
-4.55145	-5.05675	-4.03627	-4.61323	-7.35432	-5.94671	-6.44702	-6.37498	-5.45196	-4.8439	-7.01368	-5.4517	-6.91623	-4.82011	-6.3536	-6.12631	-5.59234	-6.62834	-5.50074	-5.76227	-6.36574	-6.69321	-4.84418	-6.21476	-4.72799	-5.11436	-4.00949	-4.39586	-4.64378	-5.4722	-4.07028	-4.01882	-4.55265	-4.68608	-3.96061	-2.84838	-3.05178	-3.17966	-3.92656	-2.90545	-2.34972	-3.49503	-2.961	65535	-5.79573	-5.95418	-4.51892	-4.58663	-5.6514	-3.82502
-5.77525	-6.25037	-6.07457	-6.98951	-3.25611	-2.44736	-3.41187	-4.43696	-4.17493	-3.49093	-4.34	-5.10043	-5.09111	-4.77434	-5.42665	-5.47564	-6.16606	-5.17802	-5.8648	-5.42697	-4.65266	-5.4786	-6.65217	-5.78391	-6.05429	-5.53737	-6.94805	-6.87943	-6.39439	-6.35616	-7.34622	-6.58066	-5.61377	-6.45576	-3.94156	-5.06487	-4.60024	-5.63754	-3.64607	-4.68854	-5.42074	-6.5287	-4.8082	-5.79573	65535	-2.56639	-3.5398	-2.99747	-3.15479	-4.66152
-6.32349	-6.90932	-6.63399	-7.55923	-3.57636	-3.33129	-4.28313	-5.32669	-5.01434	-4.23542	-5.13513	-5.88131	-5.96765	-5.43277	-6.2963	-6.32693	-6.93501	-5.93959	-6.63694	-6.18864	-5.19361	-6.07053	-7.30147	-6.42269	-6.68658	-6.16234	-7.43362	-7.37341	-6.8582	-6.87842	-7.67327	-6.93485	-5.99531	-6.69963	-3.80789	-5.38359	-4.63452	-6.07641	-3.92641	-4.93644	-5.70106	-6.95918	-4.84784	-5.95418	-2.56639	65535	-4.06633	-3.28682	-2.55851	-5.09286
-3.93752	-4.54757	-4.37757	-5.29243	-4.8357	-3.43733	-3.96261	-4.27493	-3.33681	-2.52824	-4.98478	-3.76321	-5.03173	-3.09614	-4.59486	-4.78841	-4.76957	-5.34216	-4.89145	-4.95483	-5.30753	-5.87877	-5.26535	-5.74341	-5.0362	-5.01187	-5.47891	-5.74957	-5.66795	-5.94315	-6.23663	-5.69956	-5.23786	-6.06343	-3.48715	-3.48497	-3.64086	-3.98092	-3.18652	-3.68204	-4.11735	-4.85352	-4.06368	-4.51892	-3.5398	-4.06633	65535	-2.57717	-3.93838	-2.82505
-4.76007	-5.39113	-5.06029	-5.98555	-4.50699	-3.27787	-4.09867	-4.70256	-3.96945	-3.03571	-5.07073	-4.60305	-5.43205	-3.99298	-5.29885	-5.36096	-5.57246	-5.51114	-5.4648	-5.30922	-5.12578	-5.83145	-5.87558	-5.84617	-5.45207	-5.22568	-5.94995	-6.07706	-5.80971	-6.0449	-6.41237	-5.79792	-5.17063	-5.91865	-2.86868	-3.82172	-3.38858	-4.49743	-2.80938	-3.62806	-4.27751	-5.3818	-3.75919	-4.58663	-2.99747	-3.28682	-2.57717	65535	-3.15655	-3.4897
-6.07073	-6.79409	-6.49518	-7.41369	-4.22896	-3.84079	-4.82098	-5.77673	-5.24892	-4.39078	-5.81837	-5.94772	-6.48602	-5.33184	-6.56193	-6.67791	-7.00703	-6.54769	-6.89197	-6.60596	-5.88639	-6.72888	-7.35351	-6.9592	-6.87605	-6.51757	-7.3488	-7.44511	-7.07069	-7.24543	-7.63437	-7.01144	-6.27842	-6.90507	-3.39047	-5.09959	-4.28047	-5.87334	-3.97735	-4.82217	-5.50998	-6.72957	-4.64123	-5.6514	-3.15479	-2.55851	-3.93838	-3.15655	65535	-4.80489
-3.02457	-3.81122	-3.48021	-4.35822	-5.98393	-4.56313	-4.94909	-4.91998	-3.83711	-3.32832	-5.84042	-3.71608	-5.60601	-2.8467	-4.80093	-4.98366	-4.38389	-5.88956	-4.77781	-5.16436	-5.99734	-6.42016	-4.65943	-6.05962	-4.74092	-5.08179	-4.65683	-5.20492	-5.433	-5.93924	-5.59979	-5.2929	-5.26651	-5.95444	-3.79719	-2.66058	-3.46731	-3.03832	-3.6383	-3.46831	-3.48946	-3.83556	-3.93349	-3.82502	-4.66152	-5.09286	-2.82505	-3.4897	-4.80489	65535
-4.97013	-5.69703	-5.26627	-6.17528	-4.89784	-3.83225	-4.70002	-5.3146	-4.54539	-3.60773	-5.65412	-5.08599	-6.0387	-4.37903	-5.86176	-5.91091	-5.99957	-6.04873	-5.92388	-5.80018	-5.55344	-6.27288	-6.17405	-6.27557	-5.77977	-5.60071	-6.07513	-6.24965	-6.01132	-6.33643	-6.4241	-5.8757	-5.35544	-5.97472	-2.35318	-3.80513	-3.0742	-4.59292	-2.95685	-3.60378	-4.23425	-5.44014	-3.52526	-4.40275	-3.40002	-3.37623	-3.01458	-2.29157	-2.97201	-3.63491
-4.00347	-4.76385	-4.23545	-5.11844	-5.70139	-4.37179	-5.00909	-5.25819	-4.28371	-3.46892	-5.90376	-4.50728	-5.96321	-3.70119	-5.46214	-5.51371	-5.22989	-6.02423	-5.32461	-5.46033	-5.79309	-6.34613	-5.28331	-6.11504	-5.09753	-5.20892	-5.08817	-5.45164	-5.46215	-5.95987	-5.6342	-5.23727	-5.05697	-5.65113	-2.81081	-2.72774	-2.61261	-3.52776	-3.01145	-3.00593	-3.35157	-4.35149	-3.19356	-3.55046	-4.21429	-4.43224	-2.81462	-2.89614	-4.06746	-2.66759
-6.94915	-7.68073	-7.3321	-8.24696	-4.52869	-4.52072	-5.48724	-6.52034	-6.08626	-5.23554	-6.37816	-6.83207	-7.18921	-6.23019	-7.39581	-7.46659	-7.88149	-7.14537	-7.68587	-7.31133	-6.30742	-7.19029	-8.15984	-7.51898	-7.61084	-7.16852	-8.09373	-8.12474	-7.66549	-7.8066	-8.22113	-7.58185	-6.791	-7.32215	-3.9802	-5.86185	-4.88704	-6.66438	-4.64439	-5.47251	-6.18422	-7.50348	-5.16298	-6.25961	-3.77452	-2.9178	-4.82829	-4.00506	-2.57469	-5.66196
-5.80297	-6.42083	-5.95447	-6.86652	-4.50311	-3.69473	-4.6241	-5.40508	-4.87894	-3.96668	-5.40644	-5.63805	-6.05889	-5.08303	-6.20924	-6.13287	-6.54929	-5.86667	-6.22047	-5.85815	-5.09009	-5.90375	-6.65771	-6.0863	-6.05056	-5.62518	-6.60572	-6.56216	-6.09456	-6.26569	-6.72898	-6.04504	-5.25363	-5.85615	-2.8411	-4.54208	-3.63866	-5.28579	-3.07884	-3.98737	-4.7586	-6.1379	-3.80469	-4.95634	-3.04031	-2.73619	-3.68265	-2.78393	-2.73685	-4.48162
-5.85859	-6.32684	-5.78346	-6.66935	-4.66843	-3.70537	-4.47542	-5.10674	-4.69561	-3.85722	-4.99498	-5.529	-5.66923	-5.11353	-5.96716	-5.7206	-6.31094	-5.24848	-5.75674	-5.26739	-4.35571	-5.14837	-6.26838	-5.33985	-5.51007	-4.95215	-6.26023	-6.039	-5.43303	-5.51751	-6.25628	-5.47239	-4.51986	-5.15829	-3.22254	-4.51802	-3.72221	-5.14831	-2.75853	-3.71907	-4.54055	-5.97913	-3.63471	-4.83722	-3.21933	-3.22049	-3.85313	-3.10813	-3.53923	-4.60056
-5.44976	-5.89993	-5.20219	-6.04931	-5.40351	-4.21774	-4.8805	-5.24989	-4.68193	-3.8532	-5.34991	-5.35172	-5.7969	-4.89119	-5.89903	-5.58211	-5.96262	-5.30764	-5.40763	-5.04827	-4.54179	-5.18657	-5.68648	-5.16419	-4.9607	-4.55034	-5.52254	-5.31935	-4.7894	-5.04809	-5.44146	-4.70739	-3.94995	-4.50943	-3.01872	-3.89754	-3.12695	-4.50099	-2.31983	-2.94732	-3.76199	-5.27646	-2.86341	-4.05073	-3.87793	-3.97091	-3.80445	-3.25909	-4.0717	-4.22552
-4.75693	-4.84675	-3.73545	-3.87419	-8.30656	-6.80176	-7.0658	-6.65699	-5.82972	-5.51909	-7.39699	-5.61083	-7.03437	-5.2478	-6.36279	-5.99576	-5.27041	-6.67166	-5.11579	-5.57662	-6.67993	-6.74277	-4.02464	-6.03305	-4.14146	-4.86549	-2.81863	-3.31858	-4.03715	-5.00916	-2.90362	-3.33818	-4.49288	-4.48206	-5.33343	-3.75198	-4.44574	-3.33579	-4.92724	-3.88769	-3.12942	-2.97624	-4.21702	-3.15742	-6.82049	-7.14081	-5.44052	-5.71466	-6.96345	-4.61448
-5.51315	-6.04401	-5.11291	-5.8243	-6.7166	-5.49812	-6.15689	-6.36493	-5.61159	-4.81718	-6.65963	-5.98168	-6.90942	-5.3782	-6.72937	-6.41189	-6.36385	-6.40842	-5.96331	-5.85648	-5.74357	-6.23374	-5.73054	-5.99938	-5.2136	-5.14414	-5.11121	-5.07545	-4.81208	-5.4152	-4.74604	-4.32095	-4.24053	-4.33069	-3.28656	-3.64681	-2.75481	-4.25565	-3.35246	-2.83481	-3.21889	-4.80211	-2.16039	-3.09677	-5.14668	-5.10288	-4.5387	-4.17036	-4.89713	-4.40135
-5.33989	-5.65549	-4.54538	-4.92577	-8.04256	-6.63838	-7.08332	-6.92023	-6.10535	-5.56534	-7.45897	-6.13036	-7.36149	-5.63137	-6.90434	-6.51441	-6.06746	-6.85661	-5.75643	-5.95518	-6.52709	-6.73839	-4.97599	-6.19484	-4.75177	-5.12769	-3.93693	-4.05661	-4.27652	-5.19094	-3.32738	-3.4513	-4.31956	-4.10772	-4.71739	-3.76776	-3.85837	-3.83694	-4.5218	-3.49285	-2.98729	-3.87058	-3.47225	-2.68541	-6.48396	-6.62725	-5.38253	-5.38853	-6.41435	-4.75277
-5.8324	-6.23032	-5.35353	-6.0944	-6.30396	-5.13291	-5.72897	-5.95121	-5.37944	-4.62752	-6.04779	-5.93185	-6.42185	-5.4808	-6.48929	-6.05465	-6.33099	-5.74701	-5.6828	-5.35609	-4.92655	-5.43296	-5.72093	-5.29982	-4.96415	-4.62116	-5.31476	-5.00437	-4.44247	-4.83932	-4.86373	-4.17575	-3.62613	-3.84223	-3.55011	-4.08578	-3.31129	-4.59806	-3.10525	-3.00439	-3.62208	-5.21347	-2.69269	-3.77257	-4.80276	-4.81866	-4.57556	-4.12465	-4.85699	-4.70872
-6.07539	-6.42444	-5.32925	-5.76261	-8.10181	-6.80146	-7.32078	-7.28051	-6.54525	-5.91894	-7.63834	-6.7293	-7.71109	-6.22642	-7.44039	-6.98828	-6.75808	-7.05606	-6.28746	-6.30099	-6.49799	-6.75868	-5.67716	-6.32561	-5.2518	-5.39645	-4.71467	-4.58748	-4.50483	-5.31641	-3.75811	-3.70228	-4.31428	-3.87236	-4.74728	-4.34806	-4.02616	-4.58023	-4.62614	-3.76706	-3.57641	-4.72249	-3.48752	-3.27326	-6.54435	-6.56847	-5.74462	-5.56019	-6.39094	-5.3075
-6.42368	-6.52303	-5.40751	-5.55171	-9.05466	-7.66136	-8.00723	-7.71396	-7.0416	-6.6157	-8.15	-7.06931	-8.01821	-6.73074	-7.67441	-7.11748	-6.7733	-7.29438	-6.24155	-6.37737	-6.9549	-6.98242	-5.37662	-6.36134	-5.06931	-5.41959	-4.28844	-4.01175	-4.18037	-5.08521	-2.8183	-3.28806	-4.47686	-3.80775	-5.94548	-5.03747	-5.14531	-4.90782	-5.5786	-4.63455	-4.19856	-4.71946	-4.63497	-4.04344	-7.53852	-7.70021	-6.58309	-6.57666	-7.59475	-5.99783
-5.99424	-6.25429	-5.23082	-5.78783	-7.32165	-6.04897	-6.51036	-6.48503	-5.89525	-5.29135	-6.6908	-6.26284	-6.86397	-5.87957	-6.8124	-6.26901	-6.36847	-6.08361	-5.6636	-5.46544	-5.42631	-5.69855	-5.39025	-5.34465	-4.6799	-4.54136	-4.74615	-4.31741	-3.84082	-4.46467	-3.89491	-3.31495	-3.33498	-3.06851	-4.45163	-4.2809	-3.8911	-4.53284	-3.96667	-3.3503	-3.51146	-4.89063	-3.2106	-3.57983	-5.82617	-5.92303	-5.29383	-5.04663	-5.9309	-5.11858
-6.73257	-6.6631	-5.6238	-5.8101	-8.76818	-7.4184	-7.63553	-7.26319	-6.79953	-6.48097	-7.53121	-6.9677	-7.43552	-6.81505	-7.33551	-6.61752	-6.62747	-6.50768	-5.77175	-5.69538	-6.15396	-6.03847	-5.20912	-5.41394	-4.57947	-4.67669	-4.48684	-3.66804	-3.34789	-4.06067	-2.98759	-2.77888	-3.68947	-2.84911	-6.21083	-5.42727	-5.52798	-5.24524	-5.52905	-4.79223	-4.57065	-5.19821	-4.92309	-4.68976	-7.36588	-7.61361	-6.66006	-6.63324	-7.69771	-6.28484
-6.82346	-6.963	-5.87367	-6.20129	-8.55799	-7.27926	-7.66812	-7.5061	-6.95414	-6.45201	-7.7165	-7.2051	-7.79171	-6.88639	-7.70811	-7.07687	-7.07323	-6.89774	-6.31986	-6.19057	-6.30643	-6.39194	-5.79759	-5.92587	-5.17359	-5.1741	-4.94805	-4.38723	-4.03888	-4.7369	-3.52476	-3.33245	-3.94517	-3.06377	-5.65975	-5.23379	-5.02009	-5.28664	-5.22339	-4.49556	-4.37555	-5.35638	-4.37793	-4.31213	-7.08575	-7.17862	-6.48359	-6.30264	-7.17887	-6.15316
-7.5566	-7.57622	-6.49909	-6.68424	-9.39005	-8.11463	-8.42317	-8.15845	-7.68385	-7.27259	-8.33563	-7.89514	-8.3531	-7.66583	-8.30541	-7.5963	-7.61179	-7.36458	-6.77758	-6.6469	-6.83214	-6.77075	-6.19591	-6.25151	-5.59042	-5.61353	-5.35597	-4.65681	-4.33647	-4.9426	-3.74384	-3.74627	-4.46938	-3.43799	-6.6391	-6.09888	-5.99137	-6.02846	-6.13221	-5.41202	-5.22772	-5.96545	-5.35395	-5.18624	-7.96354	-8.08833	-7.37445	-7.23389	-8.13519	-7.01402
-12.2089	-12.8908	-12.1025	-12.864	-10.1216	-10.2178	-11.0775	-11.9447	-11.6107	-10.724	-11.4282	-12.3792	-12.4244	-11.7751	-12.8974	-12.5925	-13.1048	-11.7046	-12.4914	-11.9091	-10.3318	-11.038	-12.6632	-11.4482	-11.8716	-11.2883	-12.0984	-11.7945	-11.1007	-11.2565	-11.2413	-10.7652	-10.1702	-9.90812	-8.7711	-10.4878	-9.23085	-11.244	-9.37636	-9.71043	-10.2618	-11.821	-9.03649	-10.0221	-9.47328	-8.67699	-10.42	-9.54353	-8.59813	-10.8856
-13.3085	-13.6008	-12.8928	-13.6146	-10.2318	-10.4907	-10.9248	-11.5748	-11.7755	-11.2027	-10.5536	-12.7583	-11.6798	-12.5732	-12.7351	-12.1443	-13.3043	-10.5888	-12.1932	-11.2392	-9.18741	-9.58012	-12.8339	-10.2594	-11.7139	-10.7505	-12.6895	-11.8887	-10.8138	-10.4354	-11.7163	-10.9342	-9.87116	-9.69669	-10.334	-11.7383	-10.737	-12.2567	-10.1415	-10.6694	-11.3334	-12.8757	-10.3015	-11.4314	-10.0145	-9.58313	-11.388	-10.6032	-10.0877	-12.0968
-12.3529	-13.0045	-12.1682	-12.8978	-10.4755	-10.482	-11.324	-12.1326	-11.7936	-10.9138	-11.6219	-12.5479	-12.5902	-11.9559	-13.0617	-12.707	-13.2102	-11.8005	-12.5515	-11.9685	-10.4175	-11.0782	-12.6741	-11.4563	-11.8694	-11.2948	-12.0645	-11.7211	-11.0215	-11.1876	-11.1121	-10.6649	-10.1209	-9.77566	-8.95429	-10.5836	-9.34412	-11.3084	-9.50858	-9.77461	-10.293	-11.8447	-9.09668	-10.0394	-9.75167	-8.98988	-10.6321	-9.76956	-8.92492	-11.0468
-12.6853	-12.9543	-12.1781	-12.8541	-10.1116	-10.1607	-10.6055	-11.1622	-11.2946	-10.7107	-10.2304	-12.2266	-11.2717	-12.0295	-12.2477	-11.6045	-12.6831	-10.1051	-11.5486	-10.6341	-8.70172	-9.04356	-12.0781	-9.62772	-10.9665	-10.05	-11.8544	-11.0297	-9.97171	-9.64469	-10.7795	-10.0442	-9.07652	-8.78854	-9.77888	-11.0552	-10.0827	-11.5351	-9.55223	-9.96708	-10.5764	-12.0951	-9.59165	-10.65	-9.68984	-9.29325	-10.893	-10.1342	-9.76071	-11.5027
-13.0686	-13.4735	-12.7211	-13.4659	-10.1694	-10.4012	-10.9743	-11.7087	-11.7614	-11.081	-10.8023	-12.7093	-11.9253	-12.4022	-12.8394	-12.3134	-13.3141	-10.9082	-12.3146	-11.4427	-9.46	-9.96322	-12.829	-10.5807	-11.7723	-10.8919	-12.553	-11.8655	-10.8671	-10.6375	-11.5653	-10.853	-9.89729	-9.67013	-9.87603	-11.4098	-10.3051	-12.0057	-9.89314	-10.3811	-11.033	-12.623	-9.91178	-11.0381	-9.82749	-9.27029	-11.1358	-10.2968	-9.64005	-11.7963
-13.0259	-13.3723	-12.6042	-13.3186	-10.2599	-10.4158	-10.9346	-11.5933	-11.6819	-11.0411	-10.6702	-12.6252	-11.7619	-12.365	-12.7076	-12.127	-13.1642	-10.6737	-12.101	-11.2078	-9.23929	-9.67156	-12.6195	-10.2764	-11.5359	-10.6382	-12.3603	-11.6092	-10.5826	-10.3114	-11.322	-10.6024	-9.6447	-9.38139	-9.94425	-11.3704	-10.3177	-11.9171	-9.85743	-10.3111	-10.9441	-12.5078	-9.87782	-10.9754	-9.88403	-9.39303	-11.1511	-10.3433	-9.80626	-11.789
-11.5118	-12.1314	-11.2572	-11.9607	-9.96091	-9.81458	-10.6428	-11.3763	-11.0091	-10.1356	-10.9176	-11.7348	-11.8255	-11.1528	-12.2576	-11.8665	-12.3339	-10.9958	-11.6539	-11.0943	-9.63213	-10.2593	-11.7235	-10.5783	-10.9218	-10.3755	-11.0837	-10.7225	-10.0346	-10.2309	-10.0855	-9.65575	-9.16292	-8.76962	-8.17442	-9.70621	-8.49074	-10.4	-8.67616	-8.87255	-9.36255	-10.9061	-8.19552	-9.10549	-9.10426	-8.39266	-9.87171	-9.03361	-8.32978	-10.2281
-11.8305	-12.265	-11.487	-12.232	-9.24902	-9.34263	-9.97103	-10.6934	-10.6546	-9.93265	-9.89001	-11.5655	-10.9638	-11.212	-11.7742	-11.2651	-12.1653	-9.97053	-11.2177	-10.4033	-8.51614	-9.0635	-11.6554	-9.61472	-10.6357	-9.80974	-11.326	-10.6919	-9.73755	-9.58989	-10.3548	-9.66584	-8.76204	-8.52519	-8.61072	-10.1374	-9.01621	-10.7475	-8.67381	-9.12072	-9.75966	-11.3565	-8.62371	-9.73907	-8.7419	-8.17003	-9.94262	-9.10171	-8.48453	-10.5524
-11.0513	-11.639	-10.7063	-11.3563	-10.0039	-9.67261	-10.4824	-11.1129	-10.694	-9.83004	-10.7385	-11.3589	-11.5538	-10.7769	-11.9112	-11.4793	-11.8632	-10.6804	-11.175	-10.6673	-9.3598	-9.92838	-11.133	-10.1527	-10.3588	-9.87838	-10.4151	-10.0485	-9.40517	-9.66643	-9.32778	-8.96657	-8.60374	-8.10643	-7.84747	-9.20495	-8.03919	-9.85032	-8.30635	-8.36963	-8.78713	-10.2877	-7.68916	-8.49679	-8.99305	-8.34779	-9.57063	-8.78105	-8.25842	-9.81613
-12.5962	-13.2395	-12.3506	-13.0335	-11.0871	-10.9784	-11.8204	-12.5659	-12.1802	-11.2966	-12.1115	-12.8862	-13.0221	-12.2787	-13.4358	-13.0522	-13.4799	-12.193	-12.8213	-12.279	-10.8271	-11.4452	-12.8406	-11.7575	-12.0634	-11.5435	-12.1462	-11.808	-11.1504	-11.3717	-11.1054	-10.7338	-10.3086	-9.86339	-9.2736	-10.7874	-9.57452	-11.4827	-9.83161	-9.99016	-10.4436	-11.9552	-9.29643	-10.1442	-10.2573	-9.52172	-11.0008	-10.1662	-9.41757	-11.323
[truncated: 924 more rows]
[truncated: 950 more columns]

## Sheet: Panel c
fMRI_signal_1	Predicted_signal_1	fMRI_signal_2	Predicted_signal_2	fMRI_signal_3	Predicted_signal_3
-0.468365	-0.245075	-1.72208	-0.428178	0.756612	-0.154085
-0.401195	-0.656231	-1.33428	-1.18938	0.577302	-0.479755
[truncated: 1,198 more rows]

## Sheet: Panel d
Correlation	PDF_dMRI	PDF_EDR	PDF_shuffled
[truncated: 151 more rows]

[truncated: 1 more sheets: Panel e]
