# Supplementary material for: Critical scaling of whole-brain resting-state dynamics
Source: Commun Biol. 2023 Jun 10;6:627. doi: 10.1038/s42003-023-05001-y (PMC10257708; doi:10.1038/s42003-023-05001-y)
Supplement: Supplementary file 5 — Supplementary Data 2 [file 42003_2023_5001_MOESM5_ESM.xlsx]

## Sheet: Panel a
Distance_mm	Corr_function	Corr_function_sem
0
0.432907
0.865814
1.29872
1.73163
2.16454
2.59744
3.03035
3.46326
3.89616	0.256795	0
4.32907	0.232946	0.0553665
4.76198	0.165463	0.0374659
5.19488	0.219831	0.026274
5.62779	0.231334	0.0193926
6.0607	0.211926	0.0165716
6.49361	0.212884	0.0131024
6.92651	0.211815	0.0122541
7.35942	0.207755	0.0102643
7.79233	0.214845	0.0106228
8.22523	0.209809	0.00960431
8.65814	0.2019	0.00918916
9.09105	0.218991	0.00964187
9.52396	0.191399	0.00830732
9.95686	0.203552	0.00893384
10.3898	0.18871	0.00848011
10.8227	0.19047	0.00798022
11.2556	0.170205	0.00749842
11.6885	0.180939	0.00750922
12.1214	0.173233	0.00748854
12.5543	0.16926	0.007526
12.9872	0.160381	0.00718409
13.4201	0.146187	0.00693532
13.853	0.142667	0.00656146
14.2859	0.136312	0.00604841
14.7188	0.139114	0.00609025
15.1517	0.128558	0.00550416
15.5847	0.133165	0.00603913
16.0176	0.123873	0.00565669
16.4505	0.121259	0.00554372
16.8834	0.124951	0.00523347
17.3163	0.122181	0.00532636
17.7492	0.112963	0.00485551
18.1821	0.116195	0.00499565
18.615	0.118554	0.00475904
19.0479	0.111441	0.00441681
19.4808	0.109465	0.00476969
19.9137	0.108491	0.00441542
20.3466	0.11271	0.00468118
20.7795	0.10663	0.00434765
21.2124	0.106983	0.00425477
21.6454	0.108169	0.00416916
22.0783	0.101455	0.00418558
22.5112	0.101077	0.00394747
22.9441	0.0974136	0.00390064
23.377	0.0973064	0.00399738
23.8099	0.0929225	0.00378223
24.2428	0.0974577	0.00371028
24.6757	0.095375	0.00366896
25.1086	0.0971201	0.00366789
25.5415	0.0924072	0.00360649
25.9744	0.0885515	0.00344669
26.4073	0.0941357	0.00360614
26.8402	0.0915199	0.0034341
27.2731	0.0879711	0.00326296
27.7061	0.0912245	0.00329116
28.139	0.0897862	0.00317609
28.5719	0.0894754	0.00323979
29.0048	0.0895202	0.00317702
29.4377	0.0881961	0.00304957
29.8706	0.0858137	0.00307927
30.3035	0.0858259	0.00315405
30.7364	0.0847262	0.00298869
31.1693	0.0832194	0.00302769
31.6022	0.0828813	0.00295623
32.0351	0.0841143	0.00293674
32.468	0.0853307	0.00293587
32.9009	0.0794839	0.00279411
33.3338	0.0819967	0.00273618
33.7668	0.0805329	0.0027565
34.1997	0.0826808	0.00270448
34.6326	0.0807565	0.00274349
35.0655	0.0802913	0.0026694
35.4984	0.0774071	0.00257072
35.9313	0.0776166	0.00264521
36.3642	0.0778139	0.00253947
36.7971	0.0782143	0.00257121
37.23	0.0758437	0.00254013
37.6629	0.0757248	0.0024421
38.0958	0.0734096	0.00240057
38.5287	0.0743117	0.00237208
38.9616	0.0736516	0.00238728
39.3945	0.0756008	0.00238656
39.8275	0.0721516	0.00232457
40.2604	0.0727279	0.00232506
40.6933	0.0731333	0.00230377
41.1262	0.0757117	0.00231921
41.5591	0.0693769	0.00223114
41.992	0.0730214	0.00229373
42.4249	0.0697687	0.0022106
42.8578	0.0688116	0.00217075
43.2907	0.070032	0.00218692
43.7236	0.0709685	0.00218267
44.1565	0.0685769	0.00207027
44.5894	0.0694865	0.0020668
45.0223	0.069561	0.00210366
45.4552	0.0669689	0.00207414
45.8881	0.0684032	0.00206859
46.3211	0.0664992	0.00204064
46.754	0.0656463	0.0019625
47.1869	0.0683275	0.00198648
47.6198	0.0652957	0.00194705
48.0527	0.0679938	0.00204457
48.4856	0.0651532	0.00194404
48.9185	0.0639384	0.0018733
49.3514	0.0648509	0.00194647
49.7843	0.0649734	0.00189284
50.2172	0.0647934	0.00190672
50.6501	0.0653222	0.00192439
51.083	0.064833	0.00189141
51.5159	0.0642171	0.00187996
51.9488	0.0663294	0.00188716
52.3818	0.0641498	0.0018869
52.8147	0.0645369	0.0018717
53.2476	0.0635063	0.00182943
53.6805	0.0655044	0.00188552
54.1134	0.0641353	0.00181471
54.5463	0.0651598	0.00183155
54.9792	0.0619329	0.00177746
55.4121	0.063444	0.00180384
55.845	0.0647172	0.00177527
56.2779	0.063309	0.00177092
56.7108	0.0629927	0.00176397
57.1437	0.0615833	0.00177154
57.5766	0.0638808	0.00174372
58.0095	0.0613803	0.00173915
58.4425	0.0626008	0.0017267
58.8754	0.0627094	0.00169946
59.3083	0.0625823	0.00177983
59.7412	0.0628192	0.00169997
60.1741	0.0627416	0.00174724
60.607	0.0617373	0.00168153
61.0399	0.0619031	0.00168277
61.4728	0.0607624	0.00167345
61.9057	0.0636828	0.0017163
62.3386	0.0642024	0.00170178
62.7715	0.0629106	0.00173809
63.2044	0.063227	0.00169992
63.6373	0.0606045	0.00160851
64.0702	0.0622283	0.00166431
64.5032	0.0607694	0.00164494
64.9361	0.0613906	0.00165027
65.369	0.0626693	0.00165332
65.8019	0.0605153	0.00164384
66.2348	0.0603918	0.00159723
66.6677	0.0597318	0.00161248
67.1006	0.0612547	0.00164676
67.5335	0.0610743	0.00164713
67.9664	0.0621106	0.00165828
68.3993	0.060558	0.00159763
68.8322	0.0604927	0.00162502
69.2651	0.0617756	0.00160734
69.698	0.060464	0.00163786
70.1309	0.0603167	0.00161623
70.5639	0.0593852	0.00160521
70.9968	0.0605166	0.00158166
71.4297	0.0594297	0.00158942
71.8626	0.0597565	0.00161055
72.2955	0.0604614	0.00159617
72.7284	0.0597846	0.00159415
73.1613	0.0591162	0.00158272
73.5942	0.0587128	0.00155933
74.0271	0.0589195	0.00157775
74.46	0.0595892	0.00159643
74.8929	0.0595228	0.00156164
75.3258	0.0569935	0.00155414
75.7587	0.0584513	0.0015935
76.1916	0.0583381	0.0015821
76.6246	0.0586565	0.00157281
77.0575	0.0599226	0.00158668
77.4904	0.0597957	0.0016268
77.9233	0.0601833	0.00157514
78.3562	0.0590676	0.0015605
78.7891	0.0578177	0.00155799
79.222	0.0583342	0.00155965
79.6549	0.0575308	0.0015604
80.0878	0.0588122	0.00153268
80.5207	0.0583858	0.00157694
80.9536	0.0576483	0.00154379
81.3865	0.057436	0.0015207
81.8194	0.0575014	0.00153423
82.2523	0.0591135	0.00154885
82.6853	0.0581719	0.00153683
83.1182	0.059475	0.00155798
83.5511	0.058701	0.0015608
83.984	0.0571029	0.00153886
84.4169	0.0571402	0.00156015
84.8498	0.0572528	0.00156959
85.2827	0.0569635	0.00151939
85.7156	0.0579292	0.00153611
86.1485	0.058082	0.00156259
86.5814	0.0559639	0.00151919
87.0143	0.0575728	0.00155834
87.4472	0.0570885	0.00152792
87.8801	0.058176	0.00157707
88.313	0.0562358	0.0015225
88.746	0.0581641	0.00156392
89.1789	0.0563897	0.00153838
89.6118	0.0563949	0.00152697
90.0447	0.0559829	0.001518
90.4776	0.055252	0.00149616
90.9105	0.0568481	0.00153152
91.3434	0.057744	0.0015507
91.7763	0.0583292	0.0015422
92.2092	0.0572368	0.00154303
92.6421	0.0557953	0.00154277
93.075	0.0578953	0.00155999
93.5079	0.0550016	0.00152761
93.9408	0.0570086	0.00154184
94.3737	0.0564954	0.00156137
94.8066	0.0561507	0.00159105
95.2396	0.057337	0.00155488
95.6725	0.0581466	0.00159802
96.1054	0.0566949	0.00157746
96.5383	0.0551783	0.00152243
96.9712	0.055859	0.00152787
97.4041	0.0553964	0.00151796
97.837	0.056165	0.00154766
98.2699	0.0569457	0.00158528
98.7028	0.0543679	0.00152576
99.1357	0.0564672	0.00156251
99.5686	0.0572107	0.00155371
100.002	0.0571423	0.001564
100.434	0.0567973	0.00159631
100.867	0.0542865	0.00149941
101.3	0.056027	0.00159222
101.733	0.0544635	0.00156992
102.166	0.054292	0.0015652
102.599	0.0543331	0.00150948
103.032	0.0550792	0.0015505
103.465	0.0559242	0.00162801
103.898	0.0540399	0.00157812
104.331	0.0542172	0.00156423
104.764	0.0551432	0.00157804
105.196	0.0530849	0.00159397
105.629	0.0543317	0.00161582
106.062	0.0536434	0.00157819
106.495	0.055192	0.00162624
106.928	0.0538875	0.00161073
107.361	0.0537867	0.00158657
107.794	0.0553592	0.00164924
108.227	0.0537814	0.0016239
108.66	0.052838	0.001638
109.093	0.0541535	0.00165403
109.525	0.0540696	0.00164795
109.958	0.0538209	0.00166911
110.391	0.0540411	0.00168516
110.824	0.0530237	0.00168117
111.257	0.0533638	0.00164127
111.69	0.052485	0.00171174
112.123	0.0535998	0.00169483
112.556	0.0542444	0.00171135
112.989	0.0508681	0.00170185
113.422	0.0555007	0.00175346
113.855	0.0528238	0.00178451
114.287	0.0521171	0.00173777
114.72	0.053286	0.00176296
115.153	0.0526387	0.00181169
115.586	0.05168	0.00175454
116.019	0.051918	0.00178567
116.452	0.0539982	0.00182857
116.885	0.0535464	0.00183542
117.318	0.0522176	0.00189003
117.751	0.0531515	0.00187495
118.184	0.0511627	0.00182827
118.617	0.053689	0.0019129
119.049	0.0530037	0.0018934
119.482	0.0527984	0.00192314
119.915	0.0531388	0.00201087
120.348	0.0527327	0.00197038
120.781	0.0512441	0.00195244
121.214	0.0520924	0.00201146
121.647	0.053643	0.00206838
122.08	0.05238	0.00202396
122.513	0.0537022	0.00206609
122.946	0.0525587	0.00208458
123.379	0.0530294	0.00220128
123.811	0.0528016	0.00215508
124.244	0.0529777	0.00218646
124.677	0.0531345	0.00214058
125.11	0.052211	0.00221906
125.543	0.0507431	0.00220843
125.976	0.0523913	0.00234196
126.409	0.0535126	0.00235637
126.842	0.0522483	0.00230276
127.275	0.0506577	0.00230399
127.708	0.0522488	0.00236662
128.14	0.0495373	0.00234869
128.573	0.0493616	0.00252458
129.006	0.04914	0.0024766
129.439	0.0501547	0.00246645
129.872	0.048945	0.00253622
130.305	0.0466638	0.00250487
130.738	0.0499509	0.00259388
131.171	0.0483177	0.0026721
131.604	0.0489157	0.00274682
132.037	0.0484499	0.00275224
132.47	0.048852	0.00276648
132.902	0.0490122	0.00284597
133.335	0.0496466	0.00290877
133.768	0.0510102	0.00311828
134.201	0.0483992	0.00315546
134.634	0.0473491	0.00306033
135.067	0.0503312	0.00329377
135.5	0.0475298	0.00311719
135.933	0.0468964	0.0031161
136.366	0.0485762	0.00338497
136.799	0.0475926	0.00333504
137.232	0.0489763	0.0033784
137.664	0.0491443	0.00347378
138.097	0.0507382	0.00361624
138.53	0.0472831	0.00380483
138.963	0.0479966	0.00377151
139.396	0.0498979	0.00379477
139.829	0.0505429	0.00401415
140.262	0.0491285	0.00405977
140.695	0.0510214	0.00395944
141.128	0.0481394	0.00414428
141.561	0.0492255	0.00427863
141.994	0.0500005	0.00438215
142.426	0.0471698	0.00402455
142.859	0.0535183	0.00462071
143.292	0.0500892	0.00438166
143.725	0.0547172	0.00467269
144.158	0.0495664	0.00446731
144.591	0.051462	0.00486549
145.024	0.0500626	0.0049166
145.457	0.048985	0.00507717
145.89	0.0547187	0.00519298
146.323	0.0527964	0.00540495
146.755	0.054971	0.00573859
147.188	0.0472396	0.0052582
147.621	0.0505508	0.00555227
148.054	0.0543987	0.00536869
148.487	0.0514861	0.005724
148.92	0.0490211	0.00535441
149.353	0.0520252	0.00586828
149.786	0.0551608	0.00626325
150.219	0.0543611	0.00604776
150.652	0.0540505	0.00604559
151.085	0.0473754	0.00606958
151.517	0.0515088	0.00629986
151.95	0.0479965	0.00638724
152.383	0.0552746	0.00696752
152.816	0.0515505	0.0067787
153.249	0.0531705	0.00663695
153.682	0.0528185	0.00699952
154.115	0.0502403	0.00727013
154.548	0.0556082	0.00818635
154.981	0.0502729	0.00704941
155.414	0.048519	0.00748492
155.847	0.0494818	0.00805865
156.279	0.0561805	0.00805487
156.712	0.0513801	0.00749934
157.145	0.0473709	0.00791097
157.578	0.0519512	0.00858963
158.011	0.05098	0.00856176
158.444	0.0495513	0.00831915
158.877	0.0479494	0.00783249
159.31	0.0484197	0.00839662
159.743	0.0535155	0.00956727
160.176	0.0513035	0.00914118
160.609	0.0489818	0.0107892
161.041	0.0491094	0.00958467
161.474	0.0497273	0.0105173
161.907	0.0522452	0.00984758
162.34	0.0541788	0.0119156
162.773	0.0531599	0.00967639
163.206	0.0489201	0.0118392
163.639	0.0491151	0.0149869
164.072	0.0532552	0.0125574
164.505	0.0508999	0.0142971
164.938	0.0513577	0.0136098
165.371	0.0549029	0.0143998
165.803	0.0519572	0.0159406
166.236	0.0504474	0.0153178
166.669	0.0489395	0.0159304
167.102	0.0534292	0.0198764
167.535	0.0460193	0.0184681
167.968	0.0605936	0.0233849
168.401	0.0460853	0.0186483
168.834	0.0548794	0.024133
169.267	0.0506298	0.0210738
169.7	0.0527261	0.0237895
170.132	0.0413278	0.0238881
170.565	0.0498192	0.0289533
170.998	0.0522891	0
171.431	0.0473977	0.0250671
171.864	0.0518904	0.032358
172.297	0.0376169	0
172.73
173.163	0.0452533	0

## Sheet: Panels b,c,d
Eta_exponent	Eta_exponent_rel_error	Rev
0.610149	1.30842	1.1522
0.745995	1.68315	1.17303
0.665313	2.30572	1.24255
0.810218	2.3319	1.24406
0.664812	2.03922	1.21488
0.563192	2.13323	1.22187
0.493694	1.52754	1.14106
0.495228	2.32743	1.23525
0.568483	2.47624	1.25235
0.596103	1.21632	1.12139
0.733831	3.39416	1.31551
0.414778	1.6517	1.17206
0.671096	1.9141	1.20148
0.500904	1.93173	1.19683
0.546034	1.92719	1.2
0.289816	1.53111	1.12952
0.753742	1.79682	1.18885
0.498807	1.84975	1.20322
0.619722	1.8736	1.19277
0.819598	2.28109	1.23126
0.378626	2.00667	1.21381
0.440684	1.54564	1.13889
0.709062	2.11512	1.22213
0.463179	1.36973	1.15493
0.432637	1.3064	1.12125
0.579752	1.55701	1.1554
0.553849	3.03914	1.3132
0.669128	1.7639	1.183
0.756286	1.07882	1.13106
0.593305	2.14235	1.21798
0.887456	1.71513	1.18774
0.491878	2.4069	1.24766
0.915934	1.481	1.14534
0.294385	1.70247	1.16782
0.479798	1.84473	1.19214
0.713595	1.31107	1.1469
0.346818	2.68877	1.28024
0.803916	1.86519	1.19216
0.421089	1.84947	1.19411
0.60069	2.39805	1.24562
0.418863	1.95377	1.20437
0.776808	2.41481	1.23855
0.637895	2.05903	1.22362
0.66804	1.10881	1.11445
0.280439	1.74606	1.16214
0.481475	1.46967	1.16652
0.638377	1.65663	1.17709
0.567836	1.57556	1.1543
0.429846	1.4787	1.16318
0.759379	1.65734	1.18171
0.485147	1.44031	1.16367
0.498711	1.79251	1.19063
0.516808	2.24164	1.23281
0.405113	1.52141	1.15275
0.458008	2.30634	1.22903
0.899826	1.19824	1.13337
0.507087	1.25109	1.13546
0.602252	2.00187	1.21775
0.407977	1.90077	1.19068
0.485614	1.58441	1.16672
0.563671	2.29836	1.2325
0.747283	2.56421	1.26685
0.599623	2.97018	1.30719
0.249271	1.32882	1.13312
0.433045	1.97467	1.20981
0.8196	2.00385	1.21323
0.476175	1.73082	1.18106
0.666487	2.38926	1.25501
0.588287	2.52358	1.26076
0.390168	1.51176	1.16058
0.498244	1.09229	1.12944
0.788762	2.27894	1.22868
0.591278	1.84956	1.19518
0.431167	0.818093	1.05969
0.503986	2.00111	1.22195
0.536113	2.08975	1.21823
0.491217	1.20069	1.14461
0.691168	2.21726	1.23224
0.40718	1.41738	1.15552
0.581313	2.08644	1.20798
0.707505	1.4958	1.16706
0.37862	2.2001	1.22468
0.884041	1.37455	1.14308
0.401574	1.70366	1.18788
0.4097	1.90003	1.19027
0.633816	2.52361	1.26957
0.764497	2.08618	1.22276
0.307428	1.07066	1.11372
0.696072	2.45751	1.25329
0.338388	2.83897	1.2828
0.569194	1.60295	1.17596
0.462633	1.86365	1.19204
0.464101	1.33808	1.13205
0.726894	1.35069	1.15172
0.595	1.92529	1.20283
0.706183	2.02977	1.2157
0.395545	1.50399	1.15058
0.877079	1.19247	1.1214
0.558071	2.08144	1.21906
0.698465	1.20055	1.14096
0.494616	2.12077	1.21922
0.603421	1.45674	1.17162
0.508508	1.37366	1.14238
0.848202	2.00261	1.21226
0.521553	1.69556	1.17747
0.646464	2.1353	1.22288
0.804559	2.07528	1.21614
0.391663	2.03607	1.21088
0.564993	1.8274	1.19004
0.637981	2.15904	1.23147
0.436952	0.948846	1.10152
0.534203	1.28533	1.13246
0.528586	2.11061	1.22066
0.474742	1.81904	1.18622
0.434188	1.33851	1.1022
0.856483	1.65917	1.17853
0.47352	1.31021	1.13611
0.38794	1.7849	1.18524
0.395271	1.86451	1.18503
0.720004	1.7112	1.18695
0.681493	2.21529	1.22768
0.449712	2.05041	1.21643
0.847929	2.312	1.23391
0.512086	2.04115	1.21
0.444522	1.95977	1.19329
0.695947	1.79743	1.19436
0.687147	2.46004	1.2497
0.4035	1.89146	1.19671
0.539234	1.4751	1.15734
0.382055	1.02772	1.0765
0.628414	2.76002	1.28214
0.643296	2.05345	1.21909
0.421982	2.2884	1.23668
0.845914	2.00295	1.21
0.788	1.25576	1.13438
0.439924	1.23115	1.13797
0.576499	2.02946	1.21474
0.725777	1.98784	1.21445
0.393837	1.40364	1.15562
0.729969	1.51762	1.16031
0.578339	2.58741	1.26751
0.922513	2.87408	1.26699
0.45308	1.83662	1.20086
0.392849	1.77334	1.17647
0.667066	1.59966	1.16882
0.543762	1.61116	1.17793
0.679212	2.56267	1.26819
0.392091	2.39064	1.24295
0.511989	1.90238	1.20571
0.520119	2.09739	1.22276
0.784827	1.36746	1.1288
0.716479	1.52097	1.16806
0.645251	1.87233	1.1869
0.558432	1.36311	1.14248
0.380962	1.41599	1.11736
0.84865	1.73273	1.17803
0.849742	1.99161	1.20947
0.654918	2.39337	1.23968
0.287042	2.02743	1.21225
0.446167	1.49068	1.15371
0.440674	2.23423	1.22065
0.329348	2.23491	1.21988
0.64032	1.34395	1.14904
0.384639	2.61054	1.26801
0.882882	2.03674	1.21246
0.631663	1.92709	1.19415
0.986355	2.26371	1.21727
0.606156	2.23469	1.23265
0.361264	1.40196	1.15053
0.701236	1.7545	1.19444
0.587526	1.55606	1.16854
0.695278	2.11806	1.22259
0.609468	2.03767	1.20972
0.662683	1.67444	1.18243
0.675075	2.51982	1.2668
0.322027	1.68225	1.17049
0.377905	2.21728	1.2282
0.757949	2.01534	1.20372
0.942393	2.1121	1.21589
0.407604	1.17282	1.13128
0.344708	1.99812	1.1982
0.505763	2.28108	1.24067
0.857446	1.84406	1.18886
0.403881	1.85467	1.19533
0.392397	1.49792	1.14928
0.732054	1.47404	1.15566
0.297924	2.06066	1.2153
0.530357	2.57266	1.25503
0.39546	2.08101	1.18592
0.518917	1.50362	1.16638
0.995902	1.10173	1.11384
0.608672	1.94683	1.20598
0.907193	1.16584	1.1178
0.564635	2.5789	1.26992
0.417726	1.41509	1.14652
0.508283	1.80704	1.19422
0.777419	1.37536	1.15526
0.436815	2.2813	1.23309
0.405839	2.00487	1.20217
0.339521	1.57983	1.16744
0.438383	1.86659	1.19201
0.505623	1.81753	1.19166
0.491343	1.43191	1.14569
0.385212	1.87853	1.17732
0.445248	1.34356	1.15649
0.242708	1.84692	1.16958
0.721718	2.63976	1.27528
0.595875	2.1285	1.21984
0.526495	2.1126	1.21861
0.430159	1.82718	1.19601
0.460555	1.29309	1.10591
0.403416	2.91088	1.29939
0.501852	1.49986	1.15917
0.387046	1.12812	1.09726
0.416652	1.45933	1.14784
0.867625	1.58694	1.17112
0.95415	1.66083	1.1823
0.702156	1.83797	1.19951
0.675937	2.20444	1.22961
0.332157	2.56825	1.25215
0.475804	1.27085	1.12878
0.470525	2.38873	1.25005
0.69038	1.98972	1.2108
0.286282	1.43581	1.14501
0.560451	1.3627	1.15091
0.519697	1.66164	1.18495
0.528029	2.16586	1.22741
0.661842	1.34633	1.1564
0.743471	1.02381	1.12059
0.849308	2.43924	1.24136
0.40523	1.38234	1.13068
0.340803	1.72938	1.16663
0.430289	1.61425	1.16936
0.574152	1.61538	1.17553
0.640947	1.76699	1.18449
0.307635	1.78578	1.16614
0.306361	1.35212	1.14041
0.39882	1.19998	1.12665
0.446131	1.58012	1.16638
0.529417	1.43237	1.16405
0.496071	2.26892	1.23193
0.344583	1.46458	1.11331
0.431228	1.25144	1.12114
0.5294	1.67255	1.17426
0.540944	2.49303	1.24085
0.304943	1.57758	1.16994
0.633287	1.87293	1.20378
0.658375	2.38147	1.24457
0.753981	1.38777	1.15326
0.824404	2.42337	1.25293
0.499779	2.07569	1.21955
0.582715	1.30952	1.12745
0.524948	1.74264	1.18993
0.542661	1.43478	1.16337
0.518403	1.79455	1.1946
0.569824	1.51308	1.16615
0.695695	2.28156	1.23788
0.73367	1.94171	1.18596
0.616666	1.5461	1.17174
0.792611	1.88939	1.20016
0.806907	1.90796	1.20422
0.684239	1.86165	1.19416
0.326885	2.00924	1.2023
0.367777	1.78784	1.1931
0.961608	2.42317	1.24632
0.341497	1.74152	1.17907
0.45294	1.7393	1.19135
0.358493	1.33217	1.06186
0.358498	1.22774	1.13053
0.572213	2.16895	1.22067
0.429479	2.03042	1.20202
0.502322	1.03605	1.09004
0.417678	1.14086	1.11769
0.394603	2.10678	1.21078
0.48908	1.27769	1.13909
0.701356	1.63914	1.15812
0.436398	1.8379	1.1892
0.551899	1.73323	1.19631
0.422952	1.96026	1.2003
0.656849	1.90948	1.19115
0.621997	2.17553	1.22884
0.61991	1.78745	1.18744
0.386742	1.9338	1.19947
0.427379	1.90769	1.18971
0.323916	2.38102	1.23525
0.64807	2.21699	1.23479
0.676048	2.51892	1.26553
0.497851	0.817938	1.10465
0.474225	1.86192	1.19512
0.441259	1.13508	1.11527
0.542367	1.45309	1.14782
0.585616	2.16776	1.22133
0.418444	2.00622	1.19294
0.613455	2.34647	1.24312
0.744879	1.26013	1.13895
0.499862	0.914082	1.10195
0.453598	1.52942	1.15866
0.625804	2.53353	1.259
0.317643	1.95125	1.18923
0.772937	1.48012	1.15623
0.601642	2.80422	1.29121
0.698823	1.3258	1.15625
1.02657	0.784275	1.06559
0.648214	1.26191	1.14251
0.578076	2.08505	1.21756
0.449577	0.95191	1.09526
0.916466	1.2551	1.13947
0.604398	2.20123	1.22426
0.441828	2.19565	1.22598
0.709258	2.07432	1.21721
0.587459	1.88071	1.20065
0.496794	2.27975	1.2396
0.625353	2.27448	1.23757
0.663388	1.42231	1.16002
0.629637	1.88837	1.19091
0.384036	2.06684	1.21206
0.53397	1.94522	1.2008
0.814225	1.93635	1.1931
0.621417	2.2707	1.24203
0.353298	1.49103	1.11332
0.701348	2.01967	1.21709
0.587357	1.64726	1.16854
0.787281	1.27066	1.12181
0.643199	1.67154	1.18234
1.00096	1.3446	1.15105
0.605961	2.0189	1.2153
0.898363	1.40836	1.1561
0.443854	1.44934	1.13817
0.686785	1.40773	1.15473
0.344913	2.12252	1.21316
0.467688	1.4725	1.16552
0.511461	2.11586	1.22644
0.646949	2.2113	1.22026
0.616555	1.54258	1.1709
0.380279	1.5774	1.1608
0.415919	2.31452	1.23169
0.728597	1.85253	1.19888
0.786582	1.4952	1.16663
0.645903	1.75588	1.18922
0.858983	1.84306	1.18862
0.692159	1.91555	1.20578
0.587095	1.38096	1.16332
0.693977	3.02443	1.3122
0.56412	1.7976	1.18678
0.458579	1.27882	1.13797
0.356339	1.52093	1.15685
0.894888	1.81253	1.18553
0.370904	1.50577	1.17497
0.660647	1.08221	1.12491
0.543797	1.33444	1.14378
0.53494	2.06007	1.2196
0.792321	2.96309	1.30508
0.688694	1.3163	1.11904
0.431838	1.57152	1.16648
0.440586	1.71553	1.18486
0.662662	0.889675	1.1031
0.739548	1.43886	1.15608
0.388602	1.91232	1.20178
0.67991	2.5121	1.25697
0.557605	2.01879	1.21367
0.722623	1.03277	1.12442
0.363853	2.06906	1.21348
0.507567	1.81174	1.18744
0.41873	2.36068	1.24736
0.428323	2.23014	1.21748
0.460275	1.17056	1.13745
0.341942	2.25228	1.22995
0.747301	1.88552	1.20122
0.488822	1.03178	1.10974
0.541689	1.71793	1.18612
0.621728	1.59491	1.17512
0.210164	1.73128	1.15325
0.722965	3.20254	1.32612
0.359323	2.33064	1.24617
0.413843	2.49636	1.25331
0.466836	2.88248	1.28219
0.907907	1.15231	1.0679
0.598518	1.76487	1.18483
0.531512	1.90985	1.20495
0.488166	2.0586	1.22285
0.486427	1.53112	1.16586
0.683909	1.36408	1.15666
0.326294	1.84973	1.17106
0.339825	2.52688	1.25733
0.776434	2.29517	1.23749
0.631359	1.69213	1.19119
0.467974	1.01428	1.10478
0.379375	1.86632	1.18432
0.318977	2.11734	1.20098
0.349523	1.66181	1.17598
0.582095	1.6923	1.17376
0.55976	2.04816	1.21805
0.314844	1.80062	1.18682
0.643201	1.30368	1.15073
0.295605	1.53803	1.1511
0.625385	2.05931	1.21639
1.01228	1.56667	1.17074
0.611803	1.70559	1.19114
0.522924	2.14558	1.22872
0.552625	1.74955	1.18481
0.640972	1.9786	1.20034
0.633895	1.38832	1.14798
0.486294	2.49181	1.25834
0.519299	1.58084	1.13999
0.466382	1.95845	1.2068
0.267424	1.7184	1.18055
0.422724	2.02847	1.20702
0.720699	1.72367	1.18791
0.663206	1.51307	1.16846
0.495741	1.9726	1.2062
0.445649	1.74057	1.17242
0.439659	2.01081	1.20663
0.70444	1.4144	1.16029
0.467833	3.00623	1.30742
0.390761	2.47225	1.25156
0.848196	1.77911	1.17124
0.875066	1.32	1.13728
0.409077	1.14246	1.12733
0.385528	1.98484	1.18863
0.408427	1.44928	1.15387
0.432373	1.9568	1.20108
0.421133	1.67771	1.17519
0.623704	1.70474	1.18704
0.443756	2.14246	1.22824
0.626318	1.76622	1.18892
0.444976	1.66387	1.18202
0.413368	1.2804	1.13217
0.560063	2.97036	1.30638
0.564431	1.7723	1.18983
0.6642	1.73992	1.18854
0.405067	2.10982	1.20742
0.671342	1.64043	1.17899
0.385136	2.08489	1.19786
0.403302	1.59199	1.17608
0.688661	1.53594	1.17394
0.556861	1.90699	1.18383
0.39657	1.92759	1.20483
0.447663	2.17252	1.22536
0.646875	2.52564	1.26712
0.319261	1.31018	1.13809
0.475861	1.10413	1.10776
0.48443	1.70276	1.17561
0.703403	1.6063	1.17817
0.546499	1.4384	1.15274
0.704686	1.2339	1.13072
0.475633	2.28221	1.2349
0.423014	1.6099	1.15492
0.815594	2.07109	1.20373
0.495745	1.85278	1.18965
0.481294	1.23972	1.12928
0.697619	2.22387	1.23711
0.762656	1.40991	1.13159
0.549351	1.54791	1.14568
0.476159	2.23207	1.22716
0.753577	2.04369	1.21469
0.545364	3.8995	1.40071
0.943673	1.7176	1.17163
0.574622	1.99085	1.21132
0.559284	1.27552	1.14241
0.330352	1.79545	1.16989
0.734534	1.69052	1.17867
0.585444	1.5292	1.16047
0.880376	1.98175	1.20924
0.531715	1.44734	1.15599
0.533004	1.78502	1.18095
0.705849	1.76951	1.186
0.425804	1.22945	1.1197
0.76933	1.30034	1.14738
0.764478	1.9688	1.19939
0.987428	1.74365	1.18567
0.582819	2.20788	1.23338
0.729476	1.13053	1.12875
0.788368	2.30126	1.23709
0.873361	2.12368	1.21947
0.547033	2.16654	1.23321
0.636212	2.52026	1.26147
0.957563	1.51826	1.15273
0.516561	1.35703	1.15562
0.457951	1.78273	1.19151
0.94456	1.23808	1.13732
0.523064	2.33776	1.24568
0.631522	2.39482	1.2509
0.535423	1.53376	1.15944
0.487761	2.52517	1.26868
0.538754	1.98566	1.20858
0.340573	2.38297	1.22924
0.670961	2.51273	1.25682
0.37433	1.36814	1.13629
0.643952	1.79739	1.18809
0.527912	2.02756	1.21542
0.510747	1.40554	1.14233
0.506088	1.51853	1.15976
0.459923	1.33147	1.14355
0.543629	2.01518	1.22006
0.671084	1.25186	1.13243
0.98062	1.60223	1.17521
0.392992	1.8046	1.18763
0.536627	2.09359	1.22164
0.745764	2.32068	1.23841
0.788057	3.00487	1.30842
0.617725	1.48326	1.1574
0.804281	1.69485	1.1696
0.602523	3.56565	1.3653
0.387519	2.03911	1.19853
0.705618	3.04197	1.305
0.642544	2.32609	1.24887
0.632825	1.32888	1.14146
0.539264	2.08258	1.2264
0.287368	2.82373	1.29292
0.503386	1.9259	1.20836
0.360857	1.40495	1.15025
0.896218	1.79653	1.19528
0.38075	1.23762	1.12656
0.542928	2.24724	1.2308
0.474899	2.01651	1.20548
0.506151	1.3764	1.13941
0.394126	2.29218	1.22755
0.436984	1.87111	1.20206
0.599334	1.76798	1.19765
0.354892	1.94733	1.20706
0.482567	2.38681	1.23993
0.639241	1.76835	1.19462
0.345398	1.22776	1.11026
0.774814	2.42644	1.24497
0.823318	2.48801	1.25528
0.753473	2.24142	1.23558
0.468798	2.19331	1.22051
0.40874	2.09671	1.21792
0.669739	1.777	1.18835
0.485095	1.45981	1.12054
0.479025	1.25603	1.139
0.431728	0.791367	1.10113
0.883532	1.66772	1.17864
0.722484	1.83345	1.20156
0.835948	3.13765	1.31645
0.53292	1.88832	1.19811
0.463936	1.30955	1.15118
0.486559	1.01902	1.09538
0.661935	2.01956	1.21769
0.538218	1.52434	1.15871
0.725692	1.68837	1.18148
0.588172	2.30197	1.23754
0.52145	1.56611	1.15561
0.416322	1.7588	1.1871
0.787597	2.21573	1.23355
0.576683	1.63644	1.17333
0.832776	1.48557	1.14731
0.575117	1.1695	1.13142
0.511371	1.41835	1.15836
0.465693	2.49321	1.24881
0.780636	2.07683	1.2215
0.646615	2.44749	1.25467
0.717445	1.2437	1.11445
0.652152	1.20192	1.12653
0.857365	1.55745	1.16289
0.762082	1.93328	1.20765
0.622984	1.36248	1.14068
0.528149	2.32307	1.2425
0.762902	2.1956	1.23274
0.345695	1.34465	1.13225
0.463742	2.10528	1.21682
0.738166	1.80159	1.19318
0.532419	2.43476	1.25756
0.776069	1.62826	1.16704
0.43694	1.31009	1.11598
0.459628	2.4028	1.24545
0.80932	2.44806	1.25207
0.837775	3.06034	1.30726
0.417389	1.2495	1.13545
0.490272	1.49398	1.15258
0.553556	1.64006	1.17275
0.609497	2.59479	1.27117
0.676445	2.4906	1.25835
0.707152	2.91449	1.30477
0.425215	1.95461	1.20047
0.755722	2.39615	1.24579
0.492402	2.28524	1.23716
0.276689	2.53029	1.25145
0.525443	1.08238	1.13259
0.607483	2.01525	1.21001
0.401031	2.18854	1.21663
0.546777	1.5748	1.15868
0.413316	1.41012	1.14742
0.787918	2.26838	1.23616
0.455971	1.78004	1.19067
0.575576	2.08576	1.2188
0.499603	1.61352	1.17371
0.79769	1.90978	1.17352
0.293461	1.75134	1.18872
0.806728	1.73947	1.18908
0.576546	2.36155	1.25175
0.398281	2.20272	1.22241
0.409301	1.816	1.18049
0.429482	1.42078	1.14344
0.858569	2.00467	1.2139
0.617818	1.35187	1.15113
0.745801	2.73133	1.27702
0.455621	1.26465	1.12656
0.741915	1.77551	1.18687
0.483971	2.21972	1.23268
0.684239	2.40477	1.24973
0.624862	1.31077	1.14589
0.355801	1.8869	1.18761
0.362644	1.88902	1.18262
0.531297	2.02648	1.21369
0.655958	2.29385	1.22773
0.437983	2.08105	1.2156
0.442059	2.01755	1.20938
0.824159	2.23793	1.22359
0.900419	0.933307	1.08601
0.571487	2.15245	1.2255
0.509974	2.08117	1.21758
0.605332	1.51652	1.16632
0.53661	1.51736	1.16332
0.581039	2.37357	1.25083
0.35524	2.14783	1.21503
0.397745	2.26494	1.23961
0.354342	1.77362	1.18246
0.416208	1.18589	1.13728
0.611897	2.64683	1.27599
0.434863	1.83224	1.19096
0.549128	1.49452	1.16975
0.461061	2.11685	1.22803
0.286798	1.75639	1.17576
0.715226	1.73461	1.18617
0.589535	1.40836	1.14649
0.530444	1.54385	1.15653
0.546478	2.49701	1.25649
0.603651	1.50855	1.16504
0.455517	2.12043	1.21713
0.459105	1.99998	1.21436
0.720298	1.76139	1.19735
0.661026	1.98603	1.21577
0.682683	1.36955	1.14448
0.562388	2.10204	1.22626
0.495752	0.970866	1.11448
0.334426	1.36764	1.09752
0.503759	2.00891	1.2053
0.458368	2.1923	1.22506
0.888262	2.15483	1.21792
0.94167	2.26983	1.2373
0.429981	1.42419	1.14217
0.516388	1.3534	1.14192
0.568315	2.14735	1.21771
0.941832	2.47056	1.24977
0.803742	2.11737	1.21705
0.477975	1.89579	1.19986
0.465723	2.25564	1.23496
0.484968	1.99348	1.21164
0.578545	1.48892	1.15589
0.377623	1.46217	1.14393
0.808347	1.57178	1.16878
0.362122	1.87166	1.18757
0.737942	1.41902	1.13564
0.417688	1.6354	1.16108
0.409673	1.56511	1.15418
0.566112	1.50151	1.15185
0.566534	1.21249	1.10405
0.484914	1.24754	1.12533
0.705423	2.79611	1.28174
0.259248	2.31482	1.23696
0.467661	2.89366	1.30164
0.536077	1.73086	1.16415
0.610932	1.40673	1.15893
0.815451	2.30721	1.23702
0.412919	1.93683	1.20635
0.574598	2.48225	1.25698
0.548267	2.40971	1.23874
0.808815	1.63346	1.17198
0.651007	2.50466	1.2585
0.412231	2.37105	1.23608
0.81133	1.40085	1.15809
0.517322	1.63569	1.15202
0.54444	2.17611	1.22781
0.435563	0.980733	1.11442
0.521182	2.30266	1.23622
0.672432	2.40691	1.25105
0.846682	2.73789	1.28065
0.432589	1.40653	1.14684
0.524203	1.78771	1.19262
0.645923	1.51763	1.16512
0.55162	2.13304	1.22206
0.617201	2.29568	1.23061
0.529444	1.52855	1.16765
0.786181	1.92842	1.20548
0.653021	2.48445	1.26258
0.772545	1.99792	1.20265
0.351326	2.02694	1.20959
0.517604	2.29921	1.2426
0.780312	1.7494	1.19144
0.391564	1.03538	1.11042
0.576004	2.43807	1.25675
0.560677	2.72081	1.26631
0.746052	1.86224	1.18862
0.604702	2.07926	1.22407
0.938038	1.66982	1.17729
0.887578	1.65945	1.18223
0.418387	1.71672	1.18204
0.363434	1.67825	1.18615
0.44235	1.97633	1.1749
0.41935	2.10317	1.2091
0.419947	1.59598	1.1707
0.402384	1.16098	1.12832
0.597477	1.98067	1.20144
0.473713	1.88031	1.19525
0.50317	1.448	1.15618
0.286481	1.79204	1.1674
0.934211	1.97309	1.19698
0.68527	1.32766	1.14544
0.361529	2.48414	1.25034
0.688181	1.80461	1.19129
0.467194	1.68512	1.17663
0.481578	2.29972	1.24451
0.534401	1.6198	1.17108
0.459655	1.19672	1.12996
0.933824	0.823598	1.07289
0.548677	1.3812	1.12397
0.646904	1.37355	1.1538
0.595684	1.5014	1.16278
0.503666	1.86392	1.19716
0.436409	2.4896	1.24663
0.408494	1.73438	1.18776
0.761027	2.3752	1.24252
0.359211	1.7488	1.17848
0.645482	1.54227	1.16674
0.390015	1.37297	1.06984
0.413778	1.50555	1.15162
0.545485	1.99088	1.19475
0.581618	2.71512	1.27124
0.481889	2.30047	1.24097
0.976319	1.98228	1.1891
0.723804	1.83589	1.19941
0.486582	1.05978	1.12834
0.409854	2.22785	1.22748
0.565238	1.21974	1.1382
0.411834	1.63613	1.1802
0.427256	1.49623	1.15344
0.682355	2.34945	1.24747
0.33735	2.06976	1.19327
0.766667	1.66757	1.1801
0.549075	1.93378	1.19782
0.427545	1.91087	1.18871
0.519745	2.20257	1.22609
0.766604	1.28078	1.14477
0.63224	2.2615	1.23772
0.729111	1.75017	1.17375
0.673187	2.75327	1.28172
0.510162	1.69165	1.17744
0.576257	1.64802	1.17753
0.304274	1.55093	1.15895
0.669796	1.91881	1.20218
0.564397	1.00423	1.12909
0.471659	2.16904	1.21791
0.288715	1.55205	1.15225
0.638196	2.59562	1.26853
0.501638	2.53602	1.25724
0.54252	1.84068	1.18945
0.508654	1.63211	1.17566
0.668101	1.62079	1.16153
0.354322	2.3223	1.23127
0.632908	2.1052	1.21932
0.765621	1.09251	1.12741
0.444166	1.21251	1.12662
0.742998	2.06826	1.22228
0.701128	2.7081	1.27333
0.297963	1.74991	1.16924
0.440672	2.81813	1.28985
0.461168	1.39058	1.15666
0.692401	2.77188	1.27154
0.799891	2.08056	1.21629
0.378984	1.4517	1.13746
1.02849	1.88249	1.19213
0.449108	1.86667	1.19322
0.68542	1.64076	1.17836
0.445844	1.44943	1.12667
0.454134	1.68343	1.17446
0.725963	2.3893	1.23978
0.445734	1.892	1.20273
0.691213	1.35861	1.15412
0.464278	1.41002	1.15223
0.632332	1.88612	1.20005
0.485839	1.43718	1.12833
0.512092	2.25197	1.22854
0.475814	2.00749	1.21345
0.347734	1.00477	1.11456
0.387447	1.58884	1.17217
0.647543	1.89222	1.20309
0.4572	1.65514	1.17759
0.633879	2.38401	1.24738
0.346089	2.08576	1.21342
0.380468	2.29435	1.22301
0.386595	2.28897	1.23586
0.496194	1.75718	1.17431
0.416758	2.88103	1.2842
0.482796	1.56159	1.15501
0.727913	1.43323	1.16091
0.697043	2.40664	1.25014
0.740361	1.28761	1.14498
0.602572	0.800937	1.09774
0.58653	1.23261	1.11495
0.71482	2.10621	1.22724
0.362278	2.45671	1.25344
0.415272	1.48986	1.15678
0.694524	1.94067	1.20439
0.667397	2.07684	1.20356
0.536271	1.76081	1.18575
0.295982	2.6496	1.25829
0.762719	1.86028	1.18999
0.808838	1.96871	1.19532
0.460852	1.89833	1.1996
0.733247	1.56957	1.14422
0.830452	1.91241	1.19704
0.440155	1.86151	1.17778
0.555392	2.72324	1.28149
0.441584	1.36388	1.14915
0.825212	1.96879	1.19666
0.415245	1.24166	1.12193
0.869995	0.982167	1.08621
0.754801	2.67853	1.27928
0.558481	1.59481	1.15595
0.905754	1.00991	1.11196
0.469528	1.46879	1.15809
0.5126	1.44024	1.14894
0.955545	1.54331	1.15611
0.723038	1.61223	1.17406
0.659877	0.906934	1.11092
0.917887	1.30533	1.11989
0.552324	2.19457	1.23725
0.485196	1.85663	1.20193
0.915326	1.81948	1.16821
0.388043	1.45026	1.16028
0.593586	3.09879	1.3164
0.410387	2.75202	1.27267
0.843829	1.28264	1.14174
0.448148	1.7567	1.18083
0.692485	1.6407	1.18232
0.797839	2.37993	1.24135
0.652144	1.99017	1.21644
0.672697	2.04223	1.20585
0.632709	2.58077	1.26439
0.742818	1.67916	1.18661
0.668862	1.18395	1.13196
0.566993	1.94758	1.20846
0.906534	2.64943	1.25636
0.477944	2.30806	1.2424
0.737766	1.74399	1.18322
0.444773	2.43932	1.25332
0.381462	1.42388	1.15015
0.518158	2.54542	1.25252
0.348208	2.38788	1.24295
0.848389	2.60604	1.25997
0.659338	1.70081	1.18271
0.940535	1.83674	1.19261
0.697701	2.18541	1.22801
0.400959	2.20242	1.23371
0.442674	1.72773	1.17976
0.302286	2.03893	1.19848
0.396112	2.48909	1.26039
0.422416	1.37757	1.14326
0.420758	2.1851	1.23013
0.542809	2.68454	1.27855
0.414456	1.61906	1.18409
0.478592	1.53362	1.15896
0.71381	1.78032	1.18541
0.539582	1.49895	1.16183
0.741172	1.72616	1.18353
0.660245	2.09292	1.21362
0.537831	2.24546	1.22865
0.431235	2.49571	1.25558
0.301747	1.98044	1.20616
0.557506	1.57493	1.1726
0.699639	2.43354	1.24319
0.813675	1.66527	1.18151
0.251972	2.50439	1.24513
0.595602	1.5135	1.16858
0.527663	1.74587	1.18765
0.524499	2.64804	1.27722
0.516318	1.79072	1.18717
0.751743	1.1192	1.13677
0.540504	1.69695	1.18251
0.4987	1.43531	1.1592
0.590448	1.53807	1.16611
0.534625	2.44729	1.26017
0.713343	1.81243	1.19834
0.481784	1.61975	1.16036
0.853941	1.36078	1.15254
0.615363	1.90889	1.19751
0.558265	1.77286	1.18906
0.393526	1.33744	1.13559
0.665262	1.27083	1.14732
0.802407	1.67885	1.17596
0.553172	1.35587	1.14261
0.700293	0.966503	1.10649
0.647938	1.25863	1.13012
0.447275	2.17002	1.19627
0.457108	2.31775	1.24557
0.703197	1.80696	1.19088
0.408501	1.61931	1.16117
0.607765	1.76232	1.19045
0.993632	1.90745	1.20165
0.829699	1.35957	1.15475
0.327928	1.09857	1.12469
0.608828	2.54257	1.26725
0.316227	2.09716	1.21313
0.283855	2.07828	1.21009
0.698172	2.01001	1.20988
0.535934	2.32724	1.24708
0.414366	1.56929	1.17121
0.52605	2.66073	1.27502
0.94604	2.16789	1.22068
0.640737	1.69055	1.17862
0.732491	1.82321	1.19209
0.500262	2.00123	1.21441
0.834797	2.36769	1.24951
0.792224	2.34765	1.24726
0.348377	2.11449	1.21635
0.607835	1.49088	1.15252
0.770944	1.39367	1.15982
0.67559	2.54681	1.26373
0.372526	1.39057	1.1405
0.77758	1.9612	1.21152
0.396638	2.00739	1.20729
0.763405	2.22624	1.2236
0.60554	1.53368	1.17153
0.769145	2.51065	1.24483
0.666956	1.67806	1.18423
0.668075	1.92435	1.20981
0.455578	1.18504	1.14227
1.05822	1.24844	1.139
0.40035	1.8701	1.18875
0.812693	1.77007	1.18998
0.33197	1.51914	1.15264
0.579641	2.07373	1.20303
0.521975	1.54317	1.15415
0.682088	2.56879	1.26524
0.800236	2.0854	1.21822
0.514882	1.88711	1.19533
0.410485	2.15558	1.22344
0.540933	1.91249	1.20946
0.680904	2.34892	1.2448
0.372549	1.77358	1.18154
0.735512	1.5012	1.16866
0.420016	1.84964	1.19534
0.73068	3.42117	1.35253
0.490846	2.39826	1.25086
0.492407	1.98539	1.19651
0.642105	1.77085	1.18808
0.371031	2.07196	1.206
0.883418	1.05096	1.11306
0.952297	1.57162	1.13938
0.360673	2.00285	1.20712
0.506774	2.01084	1.20268
0.498677	1.68471	1.1644
0.531149	1.34785	1.13529
0.679872	1.94415	1.19611
0.692938	1.65959	1.178
0.62041	0.945859	1.0405
0.476585	1.63595	1.17523
0.715945	1.90853	1.20549
0.594414	1.8957	1.20427
0.726528	1.98382	1.2047
0.696742	1.88788	1.1993
0.937279	1.27757	1.1417
0.356777	2.53011	1.23009
0.508869	2.1295	1.22311
0.530945	1.74414	1.19375
0.385009	1.4839	1.13748
0.753531	1.40344	1.15343
0.562462	1.25837	1.14764
0.583643	2.13507	1.22362
0.56897	1.79617	1.19698
0.529589	1.97297	1.20508
0.751936	2.0233	1.21628
0.986348	1.18703	1.13285
0.406287	2.52449	1.26011
0.596448	2.05618	1.20986
0.570912	2.65738	1.26954
0.769816	1.19187	1.13393
0.692507	2.16667	1.22129
0.798757	1.93719	1.20423
0.970362	1.63092	1.17278
0.821559	1.81336	1.19344
0.50177	1.71173	1.17247
0.466757	1.37977	1.13526
0.427917	2.6539	1.27284
0.712519	2.0207	1.21234
0.468938	1.8729	1.19869
0.590707	1.94624	1.20657
0.731316	1.79002	1.18517
0.510584	1.43018	1.13967
0.362656	1.74128	1.16318
0.508783	1.70276	1.18638
0.727416	1.33547	1.14233
0.90397	1.45207	1.14166
0.484598	1.1994	1.12168
0.568924	2.01317	1.1978
0.568058	2.19017	1.22348
0.410705	1.96727	1.20169
0.739621	1.49234	1.15609
0.394974	2.31198	1.24056
0.358694	1.16256	1.12361
0.396959	1.09667	1.11188
0.702802	1.62687	1.16877

## Sheet: Panels e,f
Rmin	Rmax	Heatmap_R	Heatmap_Eta
5	5
6	5
7	5
8	5
9	5
10	5
11	5
12	5
13	5
14	5
15	5
16	5
17	5
18	5
19	5
20	5
21	5
22	5
23	5
24	5
25	5
26	5
27	5
28	5
29	5
30	5
31	5
32	5
33	5
34	5
35	5
36	5
37	5
38	5
39	5
40	5
41	5
42	5
43	5
44	5
45	5
46	5
47	5
48	5
49	5
50	5
51	5
52	5
53	5
54	5
55	5
56	5
57	5
58	5
59	5
60	5
61	5
62	5
63	5
64	5
65	5
66	5
67	5
68	5
69	5
70	5
71	5
72	5
73	5
74	5
75	5
76	5
77	5
78	5
79	5
80	5
81	5
82	5
83	5
84	5
85	5
86	5
87	5
88	5
89	5
90	5
91	5
92	5
93	5
94	5
95	5
96	5
97	5
98	5
99	5
100	5
101	5
102	5
103	5
104	5
105	5
106	5
107	5
108	5
109	5
110	5
111	5
112	5
113	5
114	5
115	5
116	5
117	5
118	5
119	5
120	5
121	5
122	5
123	5
124	5
125	5
126	5
127	5
128	5
129	5
130	5
131	5
132	5
133	5
134	5
135	5
136	5
137	5
138	5
139	5
140	5
141	5
142	5
143	5
144	5
145	5
146	5
147	5
148	5
149	5
150	5
151	5
152	5
153	5
154	5
155	5
156	5
157	5
158	5
159	5
160	5
5	6
6	6
7	6
8	6
9	6
10	6
11	6
12	6
13	6
14	6
15	6
16	6
17	6
18	6
19	6
20	6
21	6
22	6
23	6
24	6
25	6
26	6
27	6
28	6
29	6
30	6
31	6
32	6
33	6
34	6
35	6
36	6
37	6
38	6
39	6
40	6
41	6
42	6
43	6
44	6
45	6
46	6
47	6
48	6
49	6
50	6
51	6
52	6
53	6
54	6
55	6
56	6
57	6
58	6
59	6
60	6
61	6
62	6
63	6
64	6
65	6
66	6
67	6
68	6
69	6
70	6
71	6
72	6
73	6
74	6
75	6
76	6
77	6
78	6
79	6
80	6
81	6
82	6
83	6
84	6
85	6
86	6
87	6
88	6
89	6
90	6
91	6
92	6
93	6
94	6
95	6
96	6
97	6
98	6
99	6
100	6
101	6
102	6
103	6
104	6
105	6
106	6
107	6
108	6
109	6
110	6
111	6
112	6
113	6
114	6
115	6
116	6
117	6
118	6
119	6
120	6
121	6
122	6
123	6
124	6
125	6
126	6
127	6
128	6
129	6
130	6
131	6
132	6
133	6
134	6
135	6
136	6
137	6
138	6
139	6
140	6
141	6
142	6
143	6
144	6
145	6
146	6
147	6
148	6
149	6
150	6
151	6
152	6
153	6
154	6
155	6
156	6
157	6
158	6
159	6
160	6
5	7
6	7
7	7
8	7
9	7
10	7
11	7
12	7
13	7
14	7
15	7
16	7
17	7
18	7
19	7
20	7
21	7
22	7
23	7
24	7
25	7
26	7
27	7
28	7
29	7
30	7
31	7
32	7
33	7
34	7
35	7
36	7
37	7
38	7
39	7
40	7
41	7
42	7
43	7
44	7
45	7
46	7
47	7
48	7
49	7
50	7
51	7
52	7
53	7
54	7
55	7
56	7
57	7
58	7
59	7
60	7
61	7
62	7
63	7
64	7
65	7
66	7
67	7
68	7
69	7
70	7
71	7
72	7
73	7
74	7
75	7
76	7
77	7
78	7
79	7
80	7
81	7
82	7
83	7
84	7
85	7
86	7
87	7
88	7
89	7
90	7
91	7
92	7
93	7
94	7
95	7
96	7
97	7
98	7
99	7
100	7
101	7
102	7
103	7
104	7
105	7
106	7
107	7
108	7
109	7
110	7
111	7
112	7
113	7
114	7
115	7
116	7
117	7
118	7
119	7
120	7
121	7
122	7
123	7
124	7
125	7
126	7
127	7
128	7
129	7
130	7
131	7
132	7
133	7
134	7
135	7
136	7
137	7
138	7
139	7
140	7
141	7
142	7
143	7
144	7
145	7
146	7
147	7
148	7
149	7
150	7
151	7
152	7
153	7
154	7
155	7
156	7
157	7
158	7
159	7
160	7
5	8
6	8
7	8
8	8
9	8
10	8
11	8
12	8
13	8
14	8
15	8
16	8
17	8
18	8
19	8
20	8
21	8
22	8
23	8
24	8
25	8
26	8
27	8
28	8
29	8
30	8
31	8
32	8
33	8
34	8
35	8
36	8
37	8
38	8
39	8
40	8
41	8
42	8
43	8
44	8
45	8
46	8
47	8
48	8
49	8
50	8
51	8
52	8
53	8
54	8
55	8
56	8
57	8
58	8
59	8
60	8
61	8
62	8
63	8
64	8
65	8
66	8
67	8
68	8
69	8
70	8
71	8
72	8
73	8
74	8
75	8
76	8
77	8
78	8
79	8
80	8
81	8
82	8
83	8
84	8
85	8
86	8
87	8
88	8
89	8
90	8
91	8
92	8
93	8
94	8
95	8
96	8
97	8
98	8
99	8
100	8
101	8
102	8
103	8
104	8
105	8
106	8
107	8
108	8
109	8
110	8
111	8
112	8
113	8
114	8
115	8
116	8
117	8
118	8
119	8
120	8
121	8
122	8
123	8
124	8
125	8
126	8
127	8
128	8
129	8
130	8
131	8
132	8
133	8
134	8
135	8
136	8
137	8
138	8
139	8
140	8
141	8
142	8
143	8
144	8
145	8
146	8
147	8
148	8
149	8
150	8
151	8
152	8
153	8
154	8
155	8
156	8
157	8
158	8
159	8
160	8
5	9
6	9
7	9
8	9
9	9
10	9
11	9
12	9
13	9
14	9
15	9
16	9
17	9
18	9
19	9
20	9
21	9
22	9
23	9
24	9
25	9
26	9
27	9
28	9
29	9
30	9
31	9
32	9
33	9
34	9
35	9
36	9
37	9
38	9
39	9
40	9
41	9
42	9
43	9
44	9
45	9
46	9
47	9
48	9
49	9
50	9
51	9
52	9
53	9
54	9
55	9
56	9
57	9
58	9
59	9
60	9
61	9
62	9
63	9
64	9
65	9
66	9
67	9
68	9
69	9
70	9
71	9
72	9
73	9
74	9
75	9
76	9
77	9
78	9
79	9
80	9
81	9
82	9
83	9
84	9
85	9
86	9
87	9
88	9
89	9
90	9
91	9
92	9
93	9
94	9
95	9
96	9
97	9
98	9
99	9
100	9
101	9
102	9
103	9
104	9
105	9
106	9
107	9
108	9
109	9
110	9
111	9
112	9
113	9
114	9
115	9
116	9
117	9
118	9
119	9
120	9
121	9
122	9
123	9
124	9
125	9
126	9
127	9
128	9
129	9
130	9
131	9
132	9
133	9
134	9
135	9
136	9
137	9
138	9
139	9
140	9
141	9
142	9
143	9
144	9
145	9
146	9
147	9
148	9
149	9
150	9
151	9
152	9
153	9
154	9
155	9
156	9
157	9
158	9
159	9
160	9
5	10
6	10
7	10
8	10
9	10
10	10
11	10
12	10
13	10
14	10
15	10
16	10
17	10
18	10
19	10
20	10
21	10
22	10
23	10
24	10
25	10
26	10
27	10
28	10
29	10
30	10
31	10
32	10
33	10
34	10
35	10
36	10
37	10
38	10
39	10
40	10
41	10
42	10
43	10
44	10
45	10
46	10
47	10
48	10
49	10
50	10
51	10
52	10
53	10
54	10
55	10
56	10
57	10
58	10
59	10
60	10
61	10
62	10
63	10
64	10
65	10
66	10
67	10
68	10
69	10
70	10
71	10
72	10
73	10
74	10
75	10
76	10
77	10
78	10
79	10
80	10
81	10
82	10
83	10
84	10
85	10
86	10
87	10
88	10
89	10
90	10
91	10
92	10
93	10
94	10
95	10
96	10
97	10
98	10
99	10
100	10
101	10
102	10
103	10
104	10
105	10
106	10
107	10
108	10
109	10
110	10
111	10
112	10
113	10
114	10
115	10
116	10
117	10
118	10
119	10
120	10
121	10
122	10
123	10
124	10
125	10
126	10
127	10
128	10
129	10
130	10
131	10
132	10
133	10
134	10
135	10
136	10
137	10
138	10
139	10
140	10
141	10
142	10
143	10
144	10
145	10
146	10
147	10
148	10
149	10
150	10
151	10
152	10
153	10
154	10
155	10
156	10
157	10
158	10
159	10
160	10
5	11
6	11
7	11
8	11
9	11
10	11
11	11
12	11
13	11
14	11
15	11
16	11
17	11
18	11
19	11
20	11
21	11
22	11
23	11
24	11
25	11
26	11
27	11
28	11
29	11
30	11
31	11
32	11
33	11
34	11
35	11
36	11
37	11
38	11
39	11
40	11
41	11
42	11
43	11
44	11
45	11
46	11
47	11
48	11
49	11
50	11
51	11
52	11
53	11
54	11
55	11
56	11
57	11
58	11
59	11
60	11
61	11
62	11
63	11
64	11
65	11
66	11
67	11
68	11
69	11
70	11
71	11
72	11
73	11
74	11
75	11
76	11
77	11
78	11
79	11
80	11
81	11
82	11
83	11
84	11
85	11
86	11
87	11
88	11
89	11
90	11
91	11
92	11
93	11
94	11
95	11
96	11
97	11
98	11
99	11
100	11
101	11
102	11
103	11
104	11
105	11
106	11
107	11
108	11
109	11
110	11
111	11
112	11
113	11
114	11
115	11
116	11
117	11
118	11
119	11
120	11
121	11
122	11
123	11
124	11
125	11
126	11
127	11
128	11
129	11
130	11
131	11
132	11
133	11
134	11
135	11
136	11
137	11
138	11
139	11
140	11
141	11
142	11
143	11
144	11
145	11
146	11
147	11
148	11
149	11
150	11
151	11
152	11
153	11
154	11
155	11
156	11
157	11
158	11
159	11
160	11
5	12
6	12
7	12
8	12
9	12
10	12
11	12
12	12
13	12
14	12
15	12
16	12
17	12
18	12
19	12
20	12
21	12
22	12
23	12
24	12
25	12
26	12
27	12
28	12
29	12
30	12
31	12
32	12
33	12
34	12
35	12
36	12
37	12
38	12
39	12
40	12
41	12
42	12
43	12
44	12
45	12
46	12
47	12
48	12
49	12
50	12
51	12
52	12
53	12
54	12
55	12
56	12
57	12
58	12
59	12
60	12
61	12
62	12
63	12
64	12
65	12
66	12
67	12
68	12
69	12
70	12
71	12
72	12
73	12
74	12
75	12
76	12
77	12
78	12
79	12
80	12
81	12
82	12
83	12
84	12
85	12
86	12
87	12
88	12
89	12
90	12
91	12
92	12
93	12
94	12
95	12
96	12
97	12
98	12
99	12
100	12
101	12
102	12
103	12
104	12
105	12
106	12
107	12
108	12
109	12
110	12
111	12
112	12
113	12
114	12
115	12
116	12
117	12
118	12
119	12
120	12
121	12
122	12
123	12
124	12
125	12
126	12
127	12
128	12
129	12
130	12
131	12
132	12
133	12
134	12
135	12
136	12
137	12
138	12
139	12
140	12
141	12
142	12
143	12
144	12
145	12
146	12
147	12
148	12
149	12
150	12
151	12
152	12
153	12
154	12
155	12
156	12
157	12
158	12
159	12
160	12
5	13
6	13
7	13
8	13
9	13
10	13
11	13
12	13
13	13
14	13
15	13
16	13
17	13
18	13
19	13
20	13
21	13
22	13
23	13
24	13
25	13
26	13
27	13
28	13
29	13
30	13
31	13
32	13
33	13
34	13
35	13
36	13
37	13
38	13
39	13
40	13
41	13
42	13
43	13
44	13
45	13
46	13
47	13
48	13
49	13
50	13
51	13
52	13
53	13
54	13
55	13
56	13
57	13
58	13
59	13
60	13
61	13
62	13
63	13
64	13
65	13
66	13
67	13
68	13
69	13
70	13
71	13
72	13
73	13
74	13
75	13
76	13
77	13
78	13
79	13
80	13
81	13
82	13
83	13
84	13
85	13
86	13
87	13
88	13
89	13
90	13
91	13
92	13
93	13
94	13
95	13
96	13
97	13
98	13
99	13
100	13
101	13
102	13
103	13
104	13
105	13
106	13
107	13
108	13
109	13
110	13
111	13
112	13
113	13
114	13
115	13
116	13
117	13
118	13
119	13
120	13
121	13
122	13
123	13
124	13
125	13
126	13
127	13
128	13
129	13
130	13
131	13
132	13
133	13
134	13
135	13
136	13
137	13
138	13
139	13
140	13
141	13
142	13
143	13
144	13
145	13
146	13
147	13
148	13
149	13
150	13
151	13
152	13
153	13
154	13
155	13
156	13
157	13
158	13
159	13
160	13
5	14
6	14
7	14
8	14
9	14
10	14
11	14
12	14
13	14
14	14
15	14
16	14
17	14
18	14
19	14
20	14
21	14
22	14
23	14
24	14
25	14
26	14
27	14
28	14
29	14
30	14
31	14
32	14
33	14
34	14
35	14
36	14
37	14
38	14
39	14
40	14
41	14
42	14
43	14
44	14
45	14
46	14
47	14
48	14
49	14
50	14
51	14
52	14
53	14
54	14
55	14
56	14
57	14
58	14
59	14
60	14
61	14
62	14
63	14
64	14
65	14
66	14
67	14
68	14
69	14
70	14
71	14
72	14
73	14
74	14
75	14
76	14
77	14
78	14
79	14
80	14
81	14
82	14
83	14
84	14
85	14
86	14
87	14
88	14
89	14
90	14
91	14
92	14
93	14
94	14
95	14
96	14
97	14
98	14
99	14
100	14
101	14
102	14
103	14
104	14
105	14
106	14
107	14
108	14
109	14
110	14
111	14
112	14
113	14
114	14
115	14
116	14
117	14
118	14
119	14
120	14
121	14
122	14
123	14
124	14
125	14
126	14
127	14
128	14
129	14
130	14
131	14
132	14
133	14
134	14
135	14
136	14
137	14
138	14
139	14
140	14
141	14
142	14
143	14
144	14
145	14
146	14
147	14
148	14
149	14
150	14
151	14
152	14
153	14
154	14
155	14
156	14
157	14
158	14
159	14
160	14
5	15
6	15
7	15
8	15
9	15
10	15
11	15
12	15
13	15
14	15
15	15
16	15
17	15
18	15
19	15
20	15
21	15
22	15
23	15
24	15
25	15
26	15
27	15
28	15
29	15
30	15
31	15
32	15
33	15
34	15
35	15
36	15
37	15
38	15
39	15
40	15
41	15
42	15
43	15
44	15
45	15
46	15
47	15
48	15
49	15
50	15
51	15
52	15
53	15
54	15
55	15
56	15
57	15
58	15
59	15
60	15
61	15
62	15
63	15
64	15
65	15
66	15
67	15
68	15
69	15
70	15
71	15
72	15
73	15
74	15
75	15
76	15
77	15
78	15
79	15
80	15
81	15
82	15
83	15
84	15
85	15
86	15
87	15
88	15
89	15
90	15
91	15
92	15
93	15
94	15
95	15
96	15
97	15
98	15
99	15
100	15
101	15
102	15
103	15
104	15
105	15
106	15
107	15
108	15
109	15
110	15
111	15
112	15
113	15
114	15
115	15
116	15
117	15
118	15
119	15
120	15
121	15
122	15
123	15
124	15
125	15
126	15
127	15
128	15
129	15
130	15
131	15
132	15
133	15
134	15
135	15
136	15
137	15
138	15
139	15
140	15
141	15
142	15
143	15
144	15
145	15
146	15
147	15
148	15
149	15
150	15
151	15
152	15
153	15
154	15
155	15
156	15
157	15
158	15
159	15
160	15
5	16
6	16
7	16
8	16
9	16
10	16
11	16
12	16
13	16
14	16
15	16
16	16
17	16
18	16
19	16
20	16
21	16
22	16
23	16
24	16
25	16
26	16
27	16
28	16
29	16
30	16
31	16
32	16
33	16
34	16
35	16
36	16
37	16
38	16
39	16
40	16
41	16
42	16
43	16
44	16
45	16
46	16
47	16
48	16
49	16
50	16
51	16
52	16
53	16
54	16
55	16
56	16
57	16
58	16
59	16
60	16
61	16
62	16
63	16
64	16
65	16
66	16
67	16
68	16
69	16
70	16
71	16
72	16
73	16
74	16
75	16
76	16
77	16
78	16
79	16
80	16
81	16
82	16
83	16
84	16
85	16
86	16
87	16
88	16
89	16
90	16
91	16
92	16
93	16
94	16
95	16
96	16
97	16
98	16
99	16
100	16
101	16
102	16
103	16
104	16
105	16
106	16
107	16
108	16
109	16
110	16
111	16
112	16
113	16
114	16
115	16
116	16
117	16
118	16
119	16
120	16
121	16
122	16
123	16
124	16
125	16
126	16
127	16
128	16
129	16
130	16
131	16
132	16
133	16
134	16
135	16
136	16
137	16
138	16
139	16
140	16
141	16
142	16
143	16
144	16
145	16
146	16
147	16
148	16
149	16
150	16
151	16
152	16
153	16
154	16
155	16
156	16
157	16
158	16
159	16
160	16
5	17
6	17
7	17
8	17
9	17
10	17
11	17
12	17
13	17
14	17
15	17
16	17
17	17
18	17
19	17
20	17
21	17
22	17
23	17
24	17
25	17
26	17
27	17
28	17
29	17
30	17
31	17
32	17
33	17
34	17
35	17
36	17
37	17
38	17
39	17
40	17
41	17
42	17
43	17
44	17
45	17
46	17
47	17
48	17
49	17
50	17
51	17
52	17
53	17
54	17
55	17
56	17
57	17
58	17
59	17
60	17
61	17
62	17
63	17
64	17
65	17
66	17
67	17
68	17
69	17
70	17
71	17
72	17
73	17
74	17
75	17
76	17
77	17
78	17
79	17
80	17
81	17
82	17
83	17
84	17
85	17
86	17
87	17
88	17
89	17
90	17
91	17
92	17
93	17
94	17
95	17
96	17
97	17
98	17
99	17
100	17
101	17
102	17
103	17
104	17
105	17
106	17
107	17
108	17
109	17
110	17
111	17
112	17
113	17
114	17
115	17
116	17
117	17
118	17
119	17
120	17
121	17
122	17
123	17
124	17
125	17
126	17
127	17
128	17
129	17
130	17
131	17
[truncated: 22,337 more rows]
