# Supplementary material for: Critical scaling of whole-brain resting-state dynamics
Source: Commun Biol. 2023 Jun 10;6:627. doi: 10.1038/s42003-023-05001-y (PMC10257708; doi:10.1038/s42003-023-05001-y)
Supplement: Supplementary file 6 — Supplementary Data 3 [file 42003_2023_5001_MOESM6_ESM.xlsx]

## Sheet: Panels a,b
Cluster_size	Var	Var_err	Free_energy	Free_energy_err
1	1	0	1	0
2	2.56878	0.0982957	1.7041	0.0508618
4	6.98594	0.592685	2.87117	0.178134
8	20.5217	2.71398	4.70421	0.45318
16	64.1926	11.2936	7.41511	0.974885
32	210.159	44.9065	11.1929	1.81346
64	705.648	176.256	16.664	3.2115

## Sheet: Panels c,d
example_scan	Cluster_size	norm_rank	EigenSpectrum	Exponent_mu	Exponent_mu_err
100	2	1	0.0982017
100	4	0.5	0.115232
100	4	0.75	0.101145
100	4	1	0.0905474
100	8	0.25	0.137473	0.960085	0.239692
100	8	0.375	0.119355	0.960085	0.239692
100	8	0.5	0.110149	0.960085	0.239692
100	8	0.625	0.102324	0.960085	0.239692
100	8	0.75	0.0958541	0.960085	0.239692
100	8	0.875	0.0887528	0.960085	0.239692
100	8	1	0.0812418	0.960085	0.239692
100	16	0.125	0.171378	0.337142	0.0110631
100	16	0.1875	0.145368	0.337142	0.0110631
100	16	0.25	0.132831	0.337142	0.0110631
100	16	0.3125	0.124753	0.337142	0.0110631
100	16	0.375	0.117659	0.337142	0.0110631
100	16	0.4375	0.111065	0.337142	0.0110631
100	16	0.5	0.106476	0.337142	0.0110631
100	16	0.5625	0.102078	0.337142	0.0110631
100	16	0.625	0.0985331	0.337142	0.0110631
100	16	0.6875	0.0947431	0.337142	0.0110631
100	16	0.75	0.0905265	0.337142	0.0110631
100	16	0.8125	0.086015	0.337142	0.0110631
100	16	0.875	0.0816802	0.337142	0.0110631
100	16	0.9375	0.0773942	0.337142	0.0110631
100	16	1	0.071837	0.337142	0.0110631
100	32	0.0625	0.235563	0.301964	0.00295422
100	32	0.09375	0.188432	0.301964	0.00295422
100	32	0.125	0.166052	0.301964	0.00295422
100	32	0.15625	0.153382	0.301964	0.00295422
100	32	0.1875	0.145283	0.301964	0.00295422
100	32	0.21875	0.13868	0.301964	0.00295422
100	32	0.25	0.133605	0.301964	0.00295422
100	32	0.28125	0.128928	0.301964	0.00295422
100	32	0.3125	0.125366	0.301964	0.00295422
100	32	0.34375	0.121745	0.301964	0.00295422
100	32	0.375	0.118609	0.301964	0.00295422
100	32	0.40625	0.115339	0.301964	0.00295422
100	32	0.4375	0.112803	0.301964	0.00295422
100	32	0.46875	0.109717	0.301964	0.00295422
100	32	0.5	0.106585	0.301964	0.00295422
100	32	0.53125	0.103901	0.301964	0.00295422
100	32	0.5625	0.100729	0.301964	0.00295422
100	32	0.59375	0.0984187	0.301964	0.00295422
100	32	0.625	0.0953111	0.301964	0.00295422
100	32	0.65625	0.0930325	0.301964	0.00295422
100	32	0.6875	0.0901844	0.301964	0.00295422
100	32	0.71875	0.0854453	0.301964	0.00295422
100	32	0.75	0.0830944	0.301964	0.00295422
100	32	0.78125	0.0800857	0.301964	0.00295422
100	32	0.8125	0.0780721	0.301964	0.00295422
100	32	0.84375	0.0757228	0.301964	0.00295422
100	32	0.875	0.0726782	0.301964	0.00295422
100	32	0.90625	0.0684519	0.301964	0.00295422
100	32	0.9375	0.0657279	0.301964	0.00295422
100	32	0.96875	0.0617139	0.301964	0.00295422
100	32	1	0.0578062	0.301964	0.00295422
100	64	0.03125	0.396872	0.320382	0.00491468
100	64	0.046875	0.272723	0.320382	0.00491468
100	64	0.0625	0.226916	0.320382	0.00491468
100	64	0.078125	0.206424	0.320382	0.00491468
100	64	0.09375	0.188032	0.320382	0.00491468
100	64	0.109375	0.175099	0.320382	0.00491468
100	64	0.125	0.16808	0.320382	0.00491468
100	64	0.140625	0.16135	0.320382	0.00491468
100	64	0.15625	0.156524	0.320382	0.00491468
100	64	0.171875	0.152516	0.320382	0.00491468
100	64	0.1875	0.148796	0.320382	0.00491468
100	64	0.203125	0.146492	0.320382	0.00491468
100	64	0.21875	0.142259	0.320382	0.00491468
100	64	0.234375	0.140111	0.320382	0.00491468
100	64	0.25	0.137408	0.320382	0.00491468
100	64	0.265625	0.134206	0.320382	0.00491468
100	64	0.28125	0.131679	0.320382	0.00491468
100	64	0.296875	0.129597	0.320382	0.00491468
100	64	0.3125	0.12688	0.320382	0.00491468
100	64	0.328125	0.124854	0.320382	0.00491468
100	64	0.34375	0.122838	0.320382	0.00491468
100	64	0.359375	0.120793	0.320382	0.00491468
100	64	0.375	0.118869	0.320382	0.00491468
100	64	0.390625	0.116766	0.320382	0.00491468
100	64	0.40625	0.114808	0.320382	0.00491468
100	64	0.421875	0.113077	0.320382	0.00491468
100	64	0.4375	0.111393	0.320382	0.00491468
100	64	0.453125	0.1091	0.320382	0.00491468
100	64	0.46875	0.107773	0.320382	0.00491468
100	64	0.484375	0.106	0.320382	0.00491468
100	64	0.5	0.103538	0.320382	0.00491468
100	64	0.515625	0.101927	0.320382	0.00491468
100	64	0.53125	0.100139	0.320382	0.00491468
100	64	0.546875	0.0984845	0.320382	0.00491468
100	64	0.5625	0.0966934	0.320382	0.00491468
100	64	0.578125	0.095271	0.320382	0.00491468
100	64	0.59375	0.0934755	0.320382	0.00491468
100	64	0.609375	0.0918354	0.320382	0.00491468
100	64	0.625	0.090503	0.320382	0.00491468
100	64	0.640625	0.0890679	0.320382	0.00491468
100	64	0.65625	0.0873824	0.320382	0.00491468
100	64	0.671875	0.0859213	0.320382	0.00491468
100	64	0.6875	0.0837969	0.320382	0.00491468
100	64	0.703125	0.0821114	0.320382	0.00491468
100	64	0.71875	0.0805183	0.320382	0.00491468
100	64	0.734375	0.0790239	0.320382	0.00491468
100	64	0.75	0.0775231	0.320382	0.00491468
100	64	0.765625	0.076073	0.320382	0.00491468
100	64	0.78125	0.0745546	0.320382	0.00491468
100	64	0.796875	0.0728863	0.320382	0.00491468
100	64	0.8125	0.0711984	0.320382	0.00491468
100	64	0.828125	0.0696143	0.320382	0.00491468
100	64	0.84375	0.0675612	0.320382	0.00491468
100	64	0.859375	0.0626215	0.320382	0.00491468
100	64	0.875	0.061351	0.320382	0.00491468
100	64	0.890625	0.0594832	0.320382	0.00491468
100	64	0.90625	0.0582363	0.320382	0.00491468
100	64	0.921875	0.0566484	0.320382	0.00491468
100	64	0.9375	0.0543595	0.320382	0.00491468
100	64	0.953125	0.0498395	0.320382	0.00491468
100	64	0.96875	0.047828	0.320382	0.00491468
100	64	0.984375	0.0449982	0.320382	0.00491468
100	64	1	0.0423528	0.320382	0.00491468

## Sheet: Panels e,f,g,h
Exponent_alpha	Exponent_beta	Exponent_mu	Estimation_error_alpha	Estimation_error_beta	Estimation_error_mu	Relative_error_alpha	Relative_error_beta	Relative_error_mu	Rev_alpha	Rev_beta	Rev_mu
1.60965	0.666656	0.370927	0.0358113	0.0175628	0.0113494	2.2248	2.63447	3.05974	1.33871	1.36826	1.20173
1.46421	0.748539	0.254881	0.0312478	0.0197883	0.00827793	2.1341	2.64359	3.24776	1.33595	1.38416	1.20264
1.44811	0.754858	0.262445	0.0312707	0.0180397	0.0066822	2.15941	2.38981	2.54613	1.33429	1.375	1.203
1.53351	0.706252	0.349709	0.033013	0.0184629	0.00742468	2.15277	2.61421	2.1231	1.33651	1.38017	1.2109
1.558	0.691417	0.330605	0.0267094	0.015129	0.00312257	1.71434	2.18811	0.944502	1.35284	1.36587	1.21706
1.51637	0.712543	0.315707	0.0336316	0.0206177	0.00485145	2.2179	2.89353	1.53669	1.33491	1.39037	1.21144
1.59018	0.644097	0.302699	0.0320665	0.021657	0.00709823	2.01653	3.36239	2.34498	1.34515	1.40108	1.20414
1.66132	0.620053	0.374665	0.0357875	0.0195103	0.00488066	2.15416	3.14655	1.30267	1.33717	1.39649	1.22042
1.59521	0.664533	0.315686	0.0333204	0.0186605	0.00376789	2.08877	2.80806	1.19356	1.33947	1.3853	1.21852
1.56565	0.680903	0.301555	0.0325637	0.0187067	0.00597663	2.07988	2.74734	1.98194	1.33987	1.38168	1.20627
1.39659	0.788506	0.258246	0.0256981	0.0163369	0.00638874	1.84006	2.07188	2.4739	1.34436	1.36453	1.20866
1.65283	0.603063	0.376524	0.035926	0.0252033	0.00660437	2.1736	4.17923	1.75404	1.33653	1.4348	1.21157
1.49575	0.718383	0.274308	0.0320206	0.0210804	0.00698013	2.14078	2.93443	2.54464	1.33715	1.3916	1.20968
1.5868	0.646107	0.311857	0.0405361	0.0312232	0.00665768	2.55458	4.83252	2.13485	1.32528	1.46103	1.2108
1.53556	0.698348	0.29214	0.0327109	0.0212401	0.00489627	2.13022	3.04147	1.676	1.33739	1.39759	1.21024
1.7025	0.566051	0.390389	0.027229	0.0153922	0.00479747	1.59936	2.71923	1.22889	1.35436	1.38128	1.21503
1.49809	0.732733	0.285349	0.0290087	0.0139609	0.00496578	1.93638	1.90532	1.74025	1.34236	1.35551	1.21567
1.60641	0.650998	0.380534	0.024179	0.0105679	0.00600908	1.50516	1.62333	1.57912	1.35807	1.34222	1.22854
1.53134	0.728927	0.31451	0.0382237	0.0166068	0.0106396	2.49608	2.27825	3.38293	1.32782	1.36077	1.18736
1.44723	0.737745	0.269042	0.0424953	0.0325476	0.0127515	2.93632	4.41177	4.7396	1.31267	1.44733	1.19302
1.6713	0.595074	0.4021	0.0264293	0.0142055	0.00636309	1.58136	2.38719	1.58247	1.35377	1.37098	1.22468
1.56952	0.669282	0.318146	0.0287291	0.0177663	0.00479975	1.83044	2.65453	1.50866	1.34771	1.38097	1.20687
1.49179	0.727515	0.265343	0.0282212	0.0170881	0.00851487	1.89177	2.34883	3.20901	1.34775	1.36904	1.19861
1.61779	0.632938	0.320551	0.0299837	0.0202744	0.00408003	1.85338	3.20321	1.27282	1.34822	1.39835	1.21006
1.5993	0.652706	0.310145	0.0337763	0.0225078	0.0039007	2.11194	3.44837	1.2577	1.33864	1.41075	1.21042
1.61658	0.648061	0.336681	0.0416154	0.0247572	0.00750514	2.57429	3.82019	2.22915	1.3268	1.41538	1.21276
1.55861	0.681393	0.305904	0.041735	0.0260279	0.00847578	2.67771	3.81981	2.77073	1.32159	1.42193	1.20556
1.57038	0.673798	0.328624	0.045574	0.0299142	0.00862317	2.9021	4.43964	2.62402	1.31751	1.43975	1.19706
1.58706	0.66461	0.346364	0.0281372	0.0152581	0.00490071	1.77291	2.2958	1.4149	1.34857	1.36893	1.21684
1.50284	0.72187	0.295619	0.0323549	0.0189804	0.00774363	2.15291	2.62934	2.61947	1.34094	1.37347	1.19944
1.53149	0.722796	0.31843	0.0235847	0.00845361	0.00630365	1.53999	1.16957	1.9796	1.35923	1.32456	1.21318
1.50406	0.70436	0.289796	0.0284881	0.0200909	0.00692777	1.89408	2.85236	2.39057	1.34525	1.38862	1.20267
1.52195	0.725981	0.318701	0.0248371	0.0117719	0.00577266	1.63193	1.62151	1.81131	1.35463	1.34834	1.21571
1.67724	0.585528	0.353512	0.0323898	0.0218867	0.00324237	1.93113	3.73794	0.917189	1.34328	1.41943	1.21555
1.66307	0.599779	0.400757	0.0305863	0.0194492	0.00797674	1.83915	3.24273	1.99042	1.34765	1.39876	1.21709
1.54089	0.717863	0.309054	0.0280961	0.0108811	0.00493702	1.82337	1.51576	1.59746	1.34745	1.33969	1.21642
1.63434	0.634738	0.364047	0.0406765	0.0241893	0.0114472	2.48887	3.81091	3.14444	1.32858	1.41529	1.19563
1.51344	0.724931	0.2693	0.0308963	0.016489	0.00642323	2.04146	2.27456	2.38515	1.34103	1.36962	1.20053
1.62056	0.64585	0.339306	0.0289035	0.0151103	0.00475321	1.78355	2.3396	1.40086	1.34859	1.36822	1.20974
1.55959	0.686787	0.296486	0.0441803	0.0284278	0.00842459	2.83282	4.13925	2.84148	1.31839	1.43252	1.19951
1.6422	0.620267	0.366831	0.0262902	0.0134288	0.00520223	1.60092	2.165	1.41815	1.35512	1.36009	1.21617
1.42869	0.774102	0.244259	0.0296863	0.0186761	0.00961631	2.07787	2.41262	3.93693	1.33994	1.37636	1.19326
1.57661	0.673339	0.321905	0.0414707	0.025695	0.00837088	2.63038	3.81606	2.60042	1.32455	1.42027	1.19952
1.60672	0.653137	0.357717	0.0354156	0.024277	0.0056867	2.20422	3.71699	1.58972	1.33789	1.41984	1.21577
1.66385	0.601252	0.321879	0.0317526	0.0184866	0.00527544	1.90838	3.07469	1.63895	1.34524	1.39365	1.20594
1.66798	0.596614	0.437447	0.0216654	0.00916683	0.00792939	1.2989	1.53647	1.81265	1.36376	1.33734	1.2231
1.60418	0.652911	0.368262	0.0325814	0.0197117	0.00528662	2.03103	3.01905	1.43556	1.34076	1.39445	1.21841
1.54455	0.708618	0.284503	0.0339574	0.0172377	0.00678646	2.19854	2.43258	2.38537	1.33533	1.37516	1.20469
1.62846	0.631274	0.334516	0.0309528	0.0176776	0.00446397	1.90074	2.8003	1.33446	1.34385	1.38771	1.21631
1.56983	0.679584	0.350165	0.0226009	0.00930446	0.00627323	1.43971	1.36914	1.79151	1.36155	1.3296	1.2244
1.56198	0.675697	0.307381	0.0312788	0.0207004	0.00581265	2.00251	3.06356	1.89103	1.3421	1.39781	1.20586
1.59876	0.660909	0.35617	0.028654	0.0136415	0.00537524	1.79227	2.06405	1.50918	1.34857	1.35786	1.22136
1.56089	0.669884	0.301722	0.0321523	0.0212786	0.00563063	2.05987	3.17646	1.86617	1.34011	1.40003	1.21116
1.60533	0.664365	0.32782	0.0309639	0.014116	0.00368231	1.92882	2.12473	1.12327	1.34385	1.36189	1.21532
1.55547	0.696633	0.298142	0.0328046	0.0176519	0.0047812	2.10899	2.5339	1.60366	1.33802	1.37803	1.20961
1.52633	0.720962	0.314348	0.0257915	0.0110042	0.00439438	1.68977	1.52632	1.39794	1.35159	1.3419	1.2195
1.58684	0.67845	0.308282	0.0308344	0.0186214	0.00404513	1.94313	2.74469	1.31215	1.34439	1.38754	1.21296
1.53981	0.707228	0.317047	0.0282398	0.0144984	0.00483689	1.83398	2.05003	1.5256	1.34783	1.35948	1.21965
1.61248	0.633296	0.346212	0.0271431	0.0165483	0.00417834	1.68332	2.61304	1.20687	1.35287	1.37818	1.22049
1.52692	0.70146	0.278728	0.0314113	0.0186667	0.007593	2.05717	2.66112	2.72416	1.34023	1.37931	1.20345
1.44051	0.754926	0.243531	0.0356404	0.0258993	0.00854862	2.47415	3.43071	3.51029	1.32501	1.41277	1.19398
1.51184	0.729022	0.289112	0.0300055	0.0143452	0.00647244	1.9847	1.96773	2.23873	1.34212	1.35786	1.20481
1.5123	0.734175	0.271419	0.0315475	0.0141563	0.00737451	2.08606	1.9282	2.71702	1.34079	1.35534	1.20377
1.70991	0.578548	0.371986	0.0302072	0.0143726	0.00391448	1.76659	2.48425	1.05232	1.34834	1.3735	1.21101
1.61103	0.641934	0.316984	0.0303947	0.0179618	0.00616367	1.88666	2.79808	1.94447	1.34631	1.38162	1.20334
1.57385	0.692596	0.347106	0.0301732	0.0136402	0.00809575	1.91716	1.96942	2.33236	1.34872	1.34787	1.22017
1.60256	0.66077	0.322256	0.0287062	0.0151014	0.0044014	1.79127	2.28542	1.36581	1.3499	1.36785	1.21013
1.55939	0.690423	0.337618	0.0285301	0.0147744	0.00446649	1.82957	2.13991	1.32294	1.34704	1.36508	1.22219
1.4955	0.718929	0.292963	0.0389962	0.0264634	0.0105962	2.60757	3.68095	3.61692	1.32278	1.41906	1.19848
1.59832	0.662035	0.302158	0.0303078	0.0185859	0.00623703	1.89623	2.80739	2.06416	1.3464	1.38861	1.20796
1.62958	0.616773	0.399308	0.023253	0.0125992	0.00487081	1.42694	2.04277	1.21981	1.35853	1.36053	1.22596
1.50401	0.712853	0.285415	0.0394246	0.0310258	0.00979729	2.6213	4.35234	3.43265	1.32029	1.4463	1.20751
1.52232	0.700288	0.306694	0.0277001	0.0172479	0.00689331	1.8196	2.46297	2.24762	1.34844	1.37305	1.2077
1.67881	0.606819	0.363646	0.0278544	0.0139424	0.00510498	1.65917	2.29761	1.40383	1.35343	1.3659	1.21327
1.6361	0.612055	0.407766	0.023478	0.0127345	0.00856514	1.435	2.08062	2.1005	1.36021	1.35788	1.23115
1.63975	0.638418	0.368871	0.0383561	0.0216162	0.00904163	2.33915	3.38591	2.45116	1.33366	1.39957	1.21668
1.64769	0.61416	0.407199	0.0251016	0.0129598	0.00950263	1.52344	2.11016	2.33366	1.35537	1.36303	1.23587
1.62751	0.650336	0.368203	0.0251875	0.0106619	0.00410169	1.54761	1.63944	1.11398	1.35775	1.34525	1.21795
1.59829	0.632092	0.318508	0.0401246	0.0289838	0.00650585	2.51047	4.58538	2.0426	1.32722	1.44632	1.20831
1.58358	0.686732	0.34145	0.0405866	0.0205249	0.0108504	2.56295	2.98878	3.17776	1.32677	1.38653	1.19631
1.56203	0.686678	0.355727	0.0333307	0.017065	0.0108359	2.1338	2.48515	3.04612	1.33939	1.36465	1.19965
1.70037	0.57625	0.408345	0.0258048	0.0110229	0.00398433	1.5176	1.91287	0.975726	1.35716	1.34975	1.21148
1.52014	0.707445	0.299833	0.029544	0.021447	0.00426692	1.94351	3.03162	1.4231	1.34335	1.39704	1.21442
1.67302	0.583121	0.459506	0.0233078	0.0134536	0.00917762	1.39316	2.30717	1.99728	1.36037	1.36976	1.23027
1.57948	0.652658	0.349086	0.0409039	0.0313194	0.00798518	2.5897	4.79875	2.28745	1.32489	1.45857	1.21714
1.52604	0.681574	0.312995	0.0396576	0.0319123	0.00890103	2.59873	4.68215	2.84382	1.32354	1.4552	1.20201
1.54154	0.698814	0.32318	0.0284726	0.0169997	0.0040596	1.84703	2.43264	1.25614	1.34575	1.37515	1.21785
1.72668	0.537375	0.391932	0.0344942	0.02395	0.00696366	1.99772	4.45684	1.77675	1.34266	1.43953	1.20596
1.57699	0.699971	0.351059	0.037585	0.0162121	0.00899978	2.38334	2.31611	2.56361	1.33173	1.36093	1.20233
1.60294	0.666022	0.292521	0.0364533	0.0194205	0.00596497	2.27415	2.9159	2.03916	1.33311	1.39197	1.20361
1.58103	0.674354	0.33739	0.0368791	0.0209635	0.00923262	2.3326	3.10868	2.73648	1.3344	1.39222	1.20255
1.62863	0.636004	0.403689	0.0238816	0.010627	0.00489292	1.46636	1.6709	1.21205	1.35868	1.34687	1.2204
1.61765	0.654265	0.334247	0.0413713	0.0232021	0.00922696	2.5575	3.54629	2.76052	1.32701	1.40574	1.20035
1.52793	0.695896	0.287462	0.0299721	0.0193811	0.00625749	1.96161	2.78506	2.17681	1.34581	1.38181	1.20526
1.52161	0.71956	0.313647	0.0280592	0.0128827	0.0048063	1.84405	1.79037	1.53239	1.3466	1.35108	1.21294
1.51206	0.729769	0.270308	0.0311728	0.0171195	0.00715595	2.06161	2.34588	2.64733	1.34092	1.3724	1.20105
1.61202	0.66217	0.312541	0.0469226	0.0258301	0.00951354	2.9108	3.90083	3.04393	1.31626	1.42025	1.19409
1.53506	0.702969	0.3245	0.0354902	0.0234535	0.00811384	2.31198	3.33635	2.50041	1.33306	1.40797	1.20306
1.53286	0.709436	0.309526	0.0311075	0.0153575	0.00435504	2.02937	2.16474	1.407	1.33933	1.36548	1.21351
1.54504	0.701114	0.313269	0.0276491	0.0147378	0.00540559	1.78954	2.10205	1.72555	1.35024	1.36182	1.21559
1.54723	0.701777	0.271717	0.0359181	0.0213472	0.00736349	2.32145	3.04188	2.70999	1.33202	1.39726	1.20527
1.61666	0.649198	0.39006	0.025422	0.011881	0.00637592	1.5725	1.83011	1.6346	1.35583	1.35109	1.22491
1.59011	0.668585	0.305296	0.0309708	0.0162583	0.00647549	1.94771	2.43175	2.12105	1.34456	1.37034	1.20719
1.55672	0.69299	0.337278	0.0237579	0.0101031	0.00431108	1.52615	1.4579	1.2782	1.35744	1.33365	1.22014
1.525	0.68818	0.283128	0.0335608	0.02243	0.00606045	2.20071	3.25932	2.14054	1.33399	1.40314	1.20199
1.58753	0.666089	0.355759	0.0268116	0.0147969	0.00450989	1.68889	2.22146	1.26768	1.35136	1.36668	1.22079
1.48729	0.734458	0.331185	0.0345683	0.0199563	0.00905752	2.32424	2.71715	2.73488	1.33225	1.3821	1.20633
1.61332	0.621106	0.304607	0.0313347	0.0239018	0.00529843	1.94225	3.84827	1.73943	1.3443	1.42293	1.20677
1.57199	0.667318	0.304965	0.0337972	0.0233692	0.0031726	2.14996	3.50196	1.04032	1.33597	1.41438	1.216
1.57171	0.700801	0.3426	0.0271261	0.00924088	0.00361864	1.7259	1.31862	1.05623	1.35094	1.33075	1.21278
1.64467	0.597292	0.331275	0.0310143	0.0228667	0.00574761	1.88574	3.8284	1.73499	1.3455	1.41905	1.20418
1.58578	0.653268	0.360853	0.0360018	0.0261206	0.00907177	2.27028	3.99845	2.51398	1.33336	1.43062	1.20149
1.56748	0.679215	0.327811	0.025554	0.0154513	0.00419574	1.63027	2.27487	1.27993	1.35587	1.36953	1.21729
1.57162	0.696628	0.337977	0.028459	0.0116521	0.0040777	1.81081	1.67265	1.2065	1.34649	1.34931	1.21689
1.5592	0.694423	0.281627	0.0343425	0.0198171	0.00565506	2.20258	2.85375	2.00799	1.33467	1.39099	1.20628
1.55464	0.683143	0.334354	0.037922	0.0250118	0.00517172	2.43927	3.66128	1.54678	1.32893	1.41719	1.21153
1.62115	0.641367	0.324139	0.0358712	0.0241952	0.00402811	2.21269	3.77244	1.24271	1.33693	1.42143	1.21096
1.64676	0.629747	0.391212	0.0261925	0.0114603	0.00635103	1.59055	1.81982	1.62343	1.35426	1.35154	1.2295
1.63197	0.63899	0.337801	0.0412355	0.0262196	0.00908063	2.52673	4.10328	2.68816	1.32782	1.43135	1.19721
1.52078	0.72105	0.296827	0.0275976	0.014658	0.00566775	1.81471	2.03287	1.90944	1.34758	1.3625	1.2087
1.50496	0.728251	0.283967	0.0290255	0.0174443	0.00471652	1.92866	2.39537	1.66094	1.34373	1.37579	1.20696
1.67913	0.559299	0.478953	0.0208508	0.0149062	0.0126092	1.24176	2.66516	2.63267	1.36454	1.38247	1.23444
1.45972	0.756536	0.281614	0.0285572	0.0167798	0.00483558	1.95635	2.21798	1.7171	1.34132	1.36917	1.20922
1.569	0.662405	0.297281	0.0321238	0.022157	0.00894082	2.04741	3.34494	3.00753	1.34709	1.39607	1.20871
1.58358	0.655961	0.312346	0.0301489	0.0212467	0.00448153	1.90385	3.23902	1.4348	1.34535	1.40353	1.21351
1.57712	0.691518	0.327636	0.0287974	0.0134416	0.00450723	1.82595	1.94378	1.37568	1.34778	1.35912	1.21795
1.51548	0.708519	0.314045	0.0276991	0.0167899	0.00371949	1.82774	2.36972	1.18438	1.34581	1.37333	1.21828
1.63967	0.61343	0.341711	0.0299913	0.0189331	0.00405843	1.82911	3.08643	1.18768	1.34742	1.39391	1.21417
1.57579	0.67673	0.319845	0.0300805	0.0173906	0.00449495	1.90892	2.56981	1.40535	1.34486	1.37923	1.21205
1.65672	0.594284	0.352591	0.0336858	0.0240922	0.00374614	2.03328	4.054	1.06246	1.343	1.42553	1.21714
1.54566	0.695842	0.334003	0.0262852	0.0139806	0.00570056	1.70058	2.00916	1.70674	1.35062	1.35992	1.2204
1.53035	0.711454	0.298916	0.0291112	0.0150373	0.00531757	1.90225	2.1136	1.77895	1.34513	1.36375	1.21563
1.57809	0.690366	0.312419	0.0309896	0.014544	0.00504681	1.96374	2.10671	1.6154	1.34397	1.36151	1.21101
1.53995	0.713353	0.336354	0.0250166	0.00996932	0.00392941	1.6245	1.39753	1.16824	1.35312	1.33816	1.21705
1.52473	0.714721	0.293299	0.0311389	0.017064	0.00501788	2.04226	2.3875	1.71084	1.34009	1.37312	1.20174
1.65772	0.620219	0.392622	0.0254756	0.0117804	0.00432215	1.53678	1.8994	1.10084	1.35764	1.3544	1.21932
1.52442	0.709273	0.301676	0.0388438	0.0258077	0.0100356	2.5481	3.63861	3.32663	1.32586	1.41675	1.19478
1.56279	0.679592	0.341622	0.0262869	0.0145167	0.00360616	1.68205	2.1361	1.0556	1.35322	1.36227	1.22186
1.6223	0.615845	0.312936	0.0317881	0.0224863	0.00461474	1.95945	3.65128	1.47466	1.34272	1.41545	1.20725
1.59449	0.672606	0.339378	0.026829	0.0119462	0.00485592	1.68261	1.77611	1.43083	1.35244	1.3486	1.21684
1.48397	0.719192	0.296091	0.0301803	0.0228864	0.00510809	2.03375	3.18223	1.72517	1.33853	1.40352	1.20547
1.44499	0.768252	0.281326	0.0278494	0.014013	0.00635168	1.9273	1.82401	2.25777	1.3479	1.34374	1.21048
1.67004	0.613325	0.380404	0.0304048	0.0144347	0.00766225	1.82061	2.35351	2.01424	1.35066	1.35635	1.22797
1.55414	0.687661	0.287283	0.0343361	0.0193341	0.00746398	2.20933	2.81158	2.59813	1.33485	1.38672	1.19738
1.46576	0.738828	0.251547	0.0349702	0.0229408	0.00719994	2.3858	3.10503	2.86227	1.32837	1.40047	1.19737
1.65748	0.612177	0.459168	0.0299874	0.0153716	0.0145815	1.80922	2.51098	3.17564	1.34834	1.36991	1.22508
1.49229	0.751264	0.273028	0.0313985	0.012199	0.00693797	2.10405	1.6238	2.54112	1.33757	1.34329	1.20139
1.57551	0.655666	0.290728	0.0349489	0.0259266	0.00621395	2.21826	3.95424	2.13738	1.33556	1.42762	1.1978
1.63242	0.617092	0.437903	0.0219473	0.0115169	0.00960172	1.34446	1.86632	2.19266	1.36147	1.35276	1.22937
1.57148	0.681926	0.312644	0.0312903	0.0167186	0.00449251	1.99114	2.45167	1.43694	1.34124	1.3757	1.21268
1.45341	0.758255	0.261585	0.0303699	0.0183135	0.00674495	2.08957	2.41522	2.5785	1.33804	1.37636	1.20527
1.59167	0.669386	0.352331	0.0250949	0.0116653	0.00416499	1.57664	1.74269	1.18212	1.35764	1.34665	1.21644
1.49625	0.735915	0.303682	0.0281559	0.0140772	0.00555217	1.88176	1.91289	1.82829	1.34398	1.35676	1.21299
1.49843	0.724867	0.261507	0.0360878	0.0231358	0.00816184	2.40837	3.19173	3.12107	1.32865	1.40274	1.2013
1.63697	0.643755	0.342448	0.0372351	0.02283	0.0065468	2.27463	3.54638	1.91176	1.33422	1.41248	1.20354
1.48898	0.735541	0.298323	0.0292673	0.0164014	0.00415419	1.96559	2.22984	1.39252	1.34135	1.36765	1.2106
1.53425	0.71659	0.315585	0.0268412	0.011816	0.00326434	1.74946	1.64892	1.03438	1.34882	1.34736	1.21455
1.52592	0.708789	0.302455	0.0324595	0.0200345	0.00295424	2.1272	2.82658	0.976753	1.3364	1.39055	1.21375
1.69642	0.579049	0.369973	0.0285134	0.014829	0.00479036	1.6808	2.56092	1.29479	1.35203	1.37397	1.22176
1.60151	0.652954	0.325536	0.0320203	0.0172374	0.00471759	1.99937	2.63992	1.44918	1.34123	1.37999	1.21151
1.59726	0.669534	0.309945	0.0345925	0.018809	0.00536761	2.16574	2.80926	1.7318	1.33947	1.38103	1.20668
1.69093	0.617649	0.388419	0.0361651	0.0155086	0.00893705	2.13877	2.51091	2.30088	1.33982	1.36266	1.20676
1.60253	0.651588	0.338883	0.0392561	0.0250472	0.00853947	2.44964	3.84402	2.51989	1.32944	1.4212	1.20833
1.64277	0.626407	0.363245	0.0275034	0.0138167	0.00559213	1.67421	2.20571	1.53949	1.35161	1.36552	1.21583
1.42534	0.775148	0.263129	0.027854	0.0162483	0.00668621	1.9542	2.09615	2.54103	1.34165	1.36527	1.20569
1.58332	0.664691	0.397663	0.0313158	0.0206006	0.00612486	1.97786	3.09928	1.54022	1.34256	1.39837	1.22598
1.47202	0.770581	0.304568	0.0419625	0.0187894	0.0108011	2.85067	2.43835	3.54636	1.32061	1.35836	1.18718
1.4829	0.729387	0.284986	0.0288618	0.0179475	0.0059331	1.94631	2.46063	2.08189	1.3437	1.37479	1.20857
1.67913	0.594035	0.346598	0.0378891	0.0225236	0.0107607	2.25647	3.79163	3.10466	1.33741	1.4084	1.19459
1.57935	0.675651	0.388765	0.0314499	0.0164287	0.00895965	1.99132	2.43153	2.30464	1.34372	1.37215	1.22063
1.53385	0.694718	0.319093	0.027667	0.0161784	0.00437307	1.80376	2.32877	1.37047	1.34703	1.36756	1.21712
1.64988	0.643188	0.394633	0.0354988	0.0153627	0.0111222	2.1516	2.38852	2.81835	1.33796	1.36663	1.20253
1.54283	0.714759	0.321888	0.0264521	0.0103207	0.00509931	1.71452	1.44394	1.58419	1.35072	1.34021	1.21338
1.56257	0.700155	0.32755	0.0280908	0.0120536	0.0039917	1.79773	1.72156	1.21865	1.34794	1.35021	1.21551
1.57274	0.665345	0.371737	0.0314014	0.0210493	0.00659213	1.99661	3.16367	1.77333	1.34249	1.39961	1.21709
1.64872	0.622818	0.324367	0.0328306	0.0183858	0.0048111	1.99128	2.95203	1.48323	1.34266	1.38995	1.21159
1.61951	0.622974	0.304779	0.0336681	0.024024	0.00596894	2.0789	3.85634	1.95845	1.34016	1.42199	1.20673
1.49972	0.743181	0.283498	0.0306587	0.0140687	0.00426377	2.0443	1.89303	1.50399	1.33944	1.35554	1.21251
1.49255	0.720078	0.326984	0.0318484	0.0242889	0.00800095	2.13383	3.3731	2.44689	1.33862	1.40942	1.20724
1.64072	0.60147	0.372215	0.027383	0.0202706	0.00497355	1.66896	3.37018	1.3362	1.35172	1.40789	1.22157
1.64483	0.601574	0.303999	0.0355865	0.0250589	0.00602818	2.16354	4.16556	1.98296	1.3373	1.43133	1.21168
1.62345	0.631535	0.345965	0.0280835	0.0160587	0.00476324	1.72986	2.5428	1.3768	1.35034	1.37543	1.21159
1.54348	0.70295	0.321332	0.0273253	0.0142965	0.00500957	1.77037	2.03378	1.559	1.34863	1.36024	1.22192
1.62798	0.653177	0.356624	0.0361371	0.0176674	0.0109522	2.21975	2.70483	3.07107	1.33764	1.37431	1.19993
1.60971	0.6453	0.344826	0.0402043	0.0262585	0.00464831	2.49761	4.06919	1.34802	1.3271	1.43031	1.2169
1.50323	0.732216	0.285849	0.031402	0.0157293	0.00573353	2.08897	2.14818	2.00579	1.33758	1.36476	1.20843
1.69952	0.550125	0.402196	0.0258819	0.0158522	0.00612367	1.52289	2.88157	1.52256	1.35559	1.38641	1.22018
1.47285	0.723843	0.293391	0.0364026	0.0295979	0.0105817	2.47158	4.089	3.60669	1.32684	1.43608	1.20186
1.52715	0.682581	0.268306	0.037243	0.0292206	0.00716885	2.43872	4.28089	2.67189	1.32694	1.44259	1.2039
1.58805	0.655089	0.30276	0.0327608	0.0211638	0.00389506	2.06296	3.23067	1.28652	1.33964	1.40261	1.20976
1.56383	0.697559	0.329688	0.0282869	0.0144583	0.00407822	1.80882	2.0727	1.23699	1.34826	1.36383	1.21738
1.55669	0.68951	0.305018	0.0313709	0.0185622	0.00418902	2.01522	2.69208	1.37337	1.34184	1.3843	1.21437
1.49396	0.739706	0.289579	0.0278225	0.0137761	0.00624377	1.86234	1.86237	2.15615	1.34661	1.35293	1.20692
1.55564	0.692252	0.361967	0.0374253	0.0216231	0.00944	2.40579	3.12359	2.60798	1.32984	1.39622	1.2067
1.61997	0.658893	0.313155	0.0330316	0.016866	0.00482899	2.03903	2.55975	1.54205	1.3406	1.37952	1.21039
1.55522	0.676889	0.334446	0.0396001	0.0268281	0.00784497	2.54628	3.96344	2.34566	1.32613	1.42754	1.20721
1.54808	0.702298	0.318215	0.0273075	0.0137752	0.00352389	1.76396	1.96145	1.1074	1.34925	1.35838	1.21397
1.5722	0.66526	0.317054	0.0335212	0.0213127	0.00475308	2.13212	3.20366	1.49914	1.33663	1.40187	1.21544
1.66026	0.624574	0.357072	0.0301843	0.0157329	0.00580691	1.81805	2.51898	1.62626	1.34657	1.37934	1.22053
1.66608	0.60114	0.357732	0.0378036	0.0247286	0.00625989	2.26902	4.11361	1.74988	1.33437	1.43184	1.21303
1.57115	0.68249	0.314415	0.0335061	0.0184557	0.00405064	2.13258	2.70417	1.28831	1.33745	1.38385	1.21216
1.6252	0.667162	0.365119	0.0305182	0.0108454	0.00494238	1.87781	1.62561	1.35363	1.34785	1.33612	1.21703
1.59195	0.66217	0.322981	0.0315012	0.0178464	0.0037677	1.97878	2.69514	1.16654	1.34144	1.38394	1.21287
1.64257	0.619377	0.298617	0.0492672	0.0349283	0.00796205	2.9994	5.63926	2.66631	1.31631	1.48644	1.2121
1.64654	0.605868	0.367474	0.0287436	0.0179633	0.00395106	1.74569	2.96489	1.0752	1.34886	1.39152	1.21232
1.67814	0.578169	0.326153	0.0303331	0.0176249	0.00720835	1.80755	3.0484	2.21011	1.34987	1.381	1.20564
1.55296	0.70269	0.340514	0.0383347	0.0189251	0.0101958	2.46849	2.69324	2.99422	1.32968	1.37508	1.19844
1.5621	0.686416	0.349498	0.0270409	0.0145907	0.00600808	1.73106	2.12563	1.71906	1.34997	1.36306	1.22743
1.56115	0.689164	0.318567	0.0297044	0.0153794	0.0026424	1.90273	2.2316	0.829464	1.34482	1.36697	1.21392
1.6477	0.618641	0.370284	0.0383054	0.0237583	0.00916765	2.32478	3.8404	2.47584	1.33331	1.41949	1.2065
1.59544	0.658653	0.332019	0.032191	0.0201277	0.00354421	2.01769	3.05589	1.06747	1.34019	1.397	1.21499
1.55557	0.680522	0.291348	0.0327516	0.0198067	0.00627263	2.10544	2.91052	2.15297	1.33891	1.38949	1.20644
1.54381	0.690773	0.293398	0.0333782	0.023328	0.00423538	2.16207	3.37708	1.44356	1.33584	1.41021	1.20866
1.62797	0.618786	0.334703	0.0314575	0.0225514	0.00361342	1.93232	3.64447	1.07959	1.34405	1.41731	1.21513
1.63779	0.625171	0.336907	0.0299472	0.0173255	0.00433755	1.82851	2.77132	1.28746	1.34741	1.38485	1.21586
1.48723	0.736289	0.288093	0.0299694	0.0161705	0.0050254	2.01512	2.19622	1.74437	1.34003	1.36739	1.208
1.56723	0.682555	0.368188	0.0293866	0.0168739	0.00471934	1.87506	2.47216	1.28177	1.34707	1.37304	1.21999
1.63654	0.636606	0.404064	0.0325264	0.0181858	0.00690446	1.98752	2.85669	1.70875	1.34235	1.38672	1.21926
1.52308	0.701028	0.325334	0.0288736	0.0201895	0.00332001	1.89574	2.87998	1.02049	1.34448	1.39202	1.21893
1.61781	0.634879	0.331516	0.0403929	0.0261438	0.0108746	2.49676	4.11792	3.28028	1.32771	1.4281	1.19175
1.58533	0.640902	0.329624	0.0311232	0.0239504	0.00306367	1.9632	3.73699	0.929443	1.34267	1.42033	1.21334
1.57593	0.674423	0.333908	0.0299539	0.0161983	0.00418632	1.90071	2.4018	1.25373	1.34435	1.37174	1.21971
1.58286	0.676942	0.365699	0.0268276	0.0119989	0.00494947	1.69488	1.77252	1.35343	1.3519	1.34638	1.22241
1.70405	0.555408	0.397505	0.0319375	0.0217004	0.0073387	1.87421	3.90711	1.84619	1.34632	1.41786	1.20756
1.55266	0.685579	0.300846	0.0316624	0.0197476	0.00446454	2.03923	2.88043	1.48399	1.34038	1.39088	1.21314
1.66725	0.611478	0.436462	0.0246575	0.0100936	0.00786684	1.47893	1.65068	1.80241	1.35772	1.34485	1.22878
1.57735	0.665405	0.328305	0.0398552	0.0256123	0.00745998	2.52672	3.84912	2.27227	1.32636	1.42171	1.2051
1.5663	0.674708	0.357756	0.032127	0.019029	0.00819757	2.05114	2.82033	2.29139	1.33995	1.38699	1.20816
1.56352	0.696739	0.321011	0.0285029	0.0152514	0.00307088	1.82299	2.18897	0.956628	1.34743	1.36837	1.21474
1.45959	0.765068	0.281875	0.0257376	0.0131634	0.00524743	1.76335	1.72055	1.86162	1.34908	1.35218	1.21489
1.70526	0.583418	0.385421	0.0349576	0.0208461	0.00851616	2.04999	3.57309	2.20957	1.34243	1.41069	1.214
1.63521	0.614232	0.324066	0.0332846	0.0236659	0.00477222	2.0355	3.85293	1.47261	1.34022	1.42353	1.20857
1.6167	0.633479	0.331117	0.0297154	0.0182351	0.00484514	1.83803	2.87856	1.46327	1.34872	1.37838	1.21612
1.55902	0.689425	0.304696	0.0348144	0.0192144	0.00397661	2.2331	2.78702	1.30511	1.33654	1.38409	1.21493
1.49333	0.714878	0.289552	0.0412186	0.0277836	0.00744996	2.76017	3.88647	2.57293	1.31876	1.42558	1.20642
1.70719	0.565028	0.385934	0.0284579	0.0169303	0.00477893	1.66694	2.99636	1.23828	1.35216	1.39203	1.21621
1.69008	0.572955	0.352725	0.0311332	0.017786	0.00489751	1.84211	3.10425	1.38848	1.34591	1.39357	1.21153
1.65797	0.6033	0.373965	0.0279473	0.015445	0.00659267	1.68563	2.56009	1.76291	1.35147	1.37662	1.22122
1.64603	0.624051	0.34316	0.0307857	0.0177154	0.00391825	1.87031	2.83878	1.14182	1.34616	1.38767	1.21121
1.667	0.591644	0.436417	0.0230332	0.0113117	0.00659299	1.38172	1.9119	1.51071	1.36261	1.34926	1.22262
1.543	0.688826	0.300873	0.0326264	0.0191292	0.00481852	2.11448	2.77707	1.60152	1.3371	1.38624	1.21247
1.59929	0.627794	0.308075	0.0430497	0.0349259	0.0115277	2.69179	5.56328	3.74185	1.32116	1.48754	1.1929
1.58174	0.67722	0.289379	0.0339417	0.0200404	0.0071321	2.14585	2.95922	2.46462	1.3371	1.39262	1.20305
1.56208	0.683302	0.308052	0.0311012	0.0197848	0.00532973	1.99101	2.89547	1.73014	1.34218	1.39196	1.21258
1.55472	0.701598	0.312043	0.0443755	0.0247391	0.00894798	2.85424	3.52611	2.86754	1.31768	1.40935	1.19614
1.68463	0.578523	0.398074	0.0271879	0.0156216	0.00544187	1.61389	2.70026	1.36705	1.35296	1.3836	1.21744
1.56376	0.670165	0.324545	0.0293417	0.0195892	0.00510008	1.87635	2.92304	1.57146	1.3453	1.39067	1.22126
1.48906	0.737154	0.275627	0.0325256	0.0179609	0.00567713	2.18431	2.43652	2.05971	1.33446	1.37591	1.20707
1.54631	0.699366	0.360862	0.0309843	0.0175245	0.00975394	2.00375	2.50576	2.70296	1.34147	1.37784	1.20474
1.53939	0.701385	0.329998	0.0333339	0.0206763	0.00613494	2.1654	2.94793	1.85908	1.33856	1.39155	1.21316
1.55705	0.691102	0.311553	0.0284786	0.0140307	0.00589162	1.82901	2.03019	1.89105	1.34808	1.3514	1.2129
1.52883	0.70138	0.272665	0.0346846	0.0233449	0.00620974	2.2687	3.32842	2.27743	1.33233	1.40749	1.20333
1.58852	0.672204	0.311386	0.0281415	0.0132296	0.00735972	1.77155	1.96809	2.36353	1.35207	1.35361	1.20336
1.662	0.591956	0.476597	0.0255139	0.0153019	0.00996716	1.53513	2.58498	2.09132	1.35552	1.37748	1.22482
1.64741	0.621576	0.424259	0.0319237	0.0189669	0.0113723	1.93782	3.05143	2.6805	1.34495	1.39211	1.22507
1.5577	0.685424	0.33595	0.0244306	0.0127391	0.00578033	1.56837	1.85857	1.7206	1.35762	1.35032	1.21916
1.54045	0.720007	0.306369	0.0447598	0.022462	0.0109345	2.90563	3.11969	3.56907	1.31744	1.38631	1.19393
1.43827	0.777867	0.280706	0.0234295	0.0103704	0.00668437	1.62901	1.33318	2.38127	1.35449	1.33645	1.21452
1.59845	0.664877	0.367176	0.0269378	0.0145664	0.00398922	1.68525	2.19084	1.08646	1.35289	1.367	1.22123
1.5488	0.688855	0.328506	0.0327329	0.0219328	0.00492315	2.11344	3.18395	1.49865	1.33908	1.40174	1.21722
1.5361	0.715691	0.338597	0.025662	0.0102294	0.00391672	1.6706	1.4293	1.15675	1.35174	1.3386	1.22256
1.56105	0.685937	0.320032	0.0284221	0.0155802	0.00417038	1.8207	2.27138	1.30311	1.34765	1.36814	1.21257
1.60223	0.619884	0.289898	0.0367062	0.0274381	0.00589934	2.29095	4.42633	2.03497	1.33278	1.44221	1.20521
1.64752	0.612716	0.387569	0.0270464	0.0136736	0.00557391	1.64164	2.23163	1.43817	1.35238	1.36563	1.22414
1.52009	0.741571	0.345573	0.0344643	0.0133092	0.00990506	2.26725	1.79473	2.86627	1.33719	1.34024	1.20127
1.64368	0.609451	0.34474	0.0297811	0.0184664	0.00494816	1.81186	3.03	1.43533	1.34851	1.39087	1.21519
1.62509	0.617046	0.375285	0.0285226	0.0176348	0.00472841	1.75514	2.85794	1.25995	1.34994	1.38226	1.21744
1.64543	0.619451	0.325644	0.0350507	0.0221422	0.00530607	2.13018	3.57449	1.62941	1.34074	1.40656	1.20889
1.67943	0.577953	0.340324	0.0304776	0.0211138	0.00520049	1.81476	3.6532	1.5281	1.34692	1.41802	1.2131
1.51646	0.724757	0.317557	0.0387826	0.0197276	0.010208	2.55744	2.72197	3.21455	1.32553	1.3773	1.19624
1.57621	0.673695	0.300725	0.0324089	0.0185752	0.00659959	2.05614	2.75722	2.19456	1.34035	1.38498	1.21047
1.56948	0.668025	0.305491	0.0411605	0.029519	0.0107887	2.62256	4.41884	3.53161	1.32283	1.44557	1.19584
1.62801	0.623102	0.347283	0.0371296	0.0252657	0.00707191	2.28068	4.05482	2.03636	1.33427	1.42649	1.2143
1.61484	0.651618	0.325198	0.0304391	0.0179194	0.00501987	1.88496	2.74999	1.54363	1.34607	1.38667	1.21397
1.57854	0.640454	0.310304	0.0432882	0.0344787	0.0100337	2.7423	5.38347	3.23351	1.31996	1.47911	1.19921
1.45111	0.768233	0.272003	0.0269866	0.0126977	0.00617089	1.85972	1.65284	2.26868	1.34571	1.34886	1.20738
1.56028	0.684072	0.278176	0.0340293	0.0192765	0.00666207	2.18098	2.81791	2.39491	1.3365	1.38432	1.20711
1.64202	0.615343	0.426734	0.0229305	0.0107038	0.00807193	1.39648	1.73949	1.89156	1.35932	1.34841	1.22042
1.60171	0.661717	0.322359	0.0303769	0.0147498	0.00623747	1.89653	2.22901	1.93495	1.34588	1.36233	1.20825
1.53496	0.705236	0.313274	0.0267508	0.0147608	0.00446088	1.74276	2.09302	1.42396	1.34965	1.36207	1.21581
1.50711	0.708195	0.301355	0.0396421	0.0270863	0.0113191	2.63034	3.82469	3.75606	1.32184	1.42348	1.19818
1.51908	0.724815	0.289996	0.030558	0.0170755	0.00441145	2.01161	2.35584	1.52121	1.34114	1.37397	1.20989
1.59349	0.662378	0.33032	0.0365679	0.02116	0.00809029	2.29483	3.19455	2.44923	1.33354	1.39611	1.21021
1.59982	0.634002	0.307604	0.0310722	0.0226211	0.00692501	1.94223	3.56798	2.25128	1.34551	1.40917	1.2137
1.58698	0.635423	0.278509	0.0378522	0.0290327	0.00620871	2.38517	4.56903	2.22927	1.33004	1.45056	1.20305
1.54666	0.700095	0.316855	0.0284487	0.014855	0.00424003	1.83936	2.12185	1.33816	1.34669	1.3645	1.21741
1.58146	0.69289	0.36275	0.0335124	0.0132429	0.0110159	2.11908	1.91126	3.03677	1.33969	1.34134	1.20533
1.63835	0.619776	0.427348	0.022955	0.0104591	0.00706348	1.4011	1.68756	1.65286	1.36003	1.3437	1.21715
1.58172	0.655655	0.31956	0.0326606	0.0204565	0.00504646	2.06488	3.12001	1.57919	1.33931	1.39706	1.2159
1.59724	0.650206	0.303822	0.0341301	0.0217744	0.00536479	2.13682	3.34885	1.76577	1.33712	1.40677	1.21264
1.53201	0.696549	0.307288	0.0285729	0.0176304	0.00624486	1.86506	2.5311	2.03225	1.34627	1.37653	1.21163
1.60306	0.665379	0.327341	0.0305416	0.0148203	0.00337352	1.90521	2.22735	1.03058	1.34486	1.36664	1.2172
1.53357	0.688646	0.282761	0.0364227	0.0264482	0.00599684	2.37503	3.84062	2.12082	1.32929	1.42576	1.20966
1.50747	0.704184	0.28679	0.0328952	0.0233698	0.00467589	2.18215	3.31871	1.63042	1.33467	1.40674	1.21134
1.58074	0.686767	0.330861	0.0290812	0.0122467	0.00455329	1.83973	1.78324	1.37619	1.34728	1.34911	1.21857
1.62084	0.634492	0.373957	0.0270525	0.0144182	0.00451152	1.66904	2.2724	1.20643	1.35186	1.36451	1.21491
1.53297	0.697408	0.278182	0.0339075	0.0218366	0.00675729	2.21189	3.13111	2.42909	1.33456	1.39914	1.2097
1.50958	0.717505	0.321923	0.0282959	0.0165331	0.00384212	1.87443	2.30425	1.19349	1.34454	1.37139	1.22464
1.70391	0.592593	0.345263	0.0335121	0.0159544	0.00639415	1.96677	2.69231	1.85196	1.34542	1.37203	1.20702
1.55144	0.69203	0.319512	0.0306273	0.0168545	0.00558911	1.97412	2.43552	1.74927	1.34624	1.36993	1.21359
1.54675	0.699324	0.329025	0.0241445	0.0111704	0.00592188	1.56098	1.59731	1.79983	1.35902	1.33826	1.2124
1.59412	0.650785	0.396093	0.0234158	0.0121051	0.00749879	1.46888	1.86007	1.89319	1.35729	1.354	1.22599
1.53351	0.678837	0.300771	0.0271131	0.0206389	0.00608864	1.76804	3.04033	2.02434	1.3495	1.395	1.21328
1.54416	0.69224	0.315707	0.0289161	0.0177575	0.00339611	1.8726	2.56522	1.07572	1.34499	1.38061	1.21211
1.55288	0.682569	0.299435	0.0333203	0.021881	0.00542795	2.14571	3.20568	1.81273	1.33647	1.40296	1.20284
1.62405	0.632981	0.33183	0.031284	0.020743	0.00306207	1.92629	3.27704	0.922783	1.34367	1.40453	1.21263
1.53899	0.704961	0.311693	0.0274886	0.0143393	0.00359257	1.78615	2.03406	1.1526	1.34869	1.36137	1.21234
1.61649	0.644915	0.398845	0.0218481	0.00922031	0.0059955	1.35157	1.42969	1.50321	1.36474	1.32868	1.22696
1.62886	0.627275	0.354829	0.0425391	0.0295043	0.00990889	2.61158	4.70356	2.79258	1.32424	1.45439	1.20902
1.53486	0.699983	0.308767	0.0324184	0.0196566	0.00452631	2.11214	2.80815	1.46593	1.33946	1.38629	1.20579
1.5427	0.698182	0.29972	0.0296174	0.0166157	0.00525136	1.91984	2.37985	1.75209	1.34406	1.3731	1.20928
1.57348	0.684751	0.313252	0.033411	0.0198697	0.00408659	2.12339	2.90175	1.30457	1.33775	1.39202	1.21318
1.60714	0.654579	0.358735	0.0271914	0.0147361	0.00918175	1.69191	2.25124	2.55948	1.36207	1.35271	1.21671
1.59248	0.66334	0.385741	0.0269969	0.0134792	0.00498339	1.69527	2.03202	1.2919	1.35097	1.36	1.22471
1.48344	0.723956	0.286554	0.0302989	0.0209702	0.00507217	2.04247	2.89661	1.77005	1.33852	1.39293	1.20421
1.61182	0.626415	0.371642	0.0276802	0.0182885	0.00424002	1.71732	2.91955	1.14089	1.34964	1.38971	1.22458
1.49498	0.731084	0.277751	0.0328063	0.0200344	0.00532721	2.19443	2.74036	1.91798	1.33392	1.38818	1.21065
1.36027	0.805364	0.249972	0.0254603	0.0179937	0.0079154	1.8717	2.23423	3.16651	1.34232	1.37127	1.2026
1.62109	0.669904	0.371674	0.0356133	0.0144986	0.01072	2.19687	2.16429	2.88424	1.339	1.35145	1.19724
1.68433	0.574903	0.347904	0.0466186	0.0362356	0.00755646	2.76778	6.30291	2.17199	1.32132	1.51427	1.22015
1.58523	0.669119	0.335965	0.0410541	0.0262553	0.00872516	2.58979	3.92386	2.59704	1.32614	1.4245	1.20584
1.44118	0.755797	0.249043	0.0318382	0.0214093	0.00862709	2.20918	2.83267	3.4641	1.33353	1.39106	1.19965
1.48184	0.733116	0.268908	0.0287552	0.0203405	0.00714294	1.94051	2.77453	2.65628	1.34395	1.3888	1.20074
1.53184	0.693525	0.283188	0.0338384	0.0226575	0.0052637	2.209	3.267	1.85873	1.33491	1.40414	1.20561
1.47496	0.746472	0.297038	0.0270655	0.0138125	0.00460987	1.835	1.85037	1.55195	1.34477	1.35677	1.21411
1.59832	0.674786	0.348923	0.0275786	0.0110861	0.0062639	1.72547	1.64291	1.79521	1.34996	1.34526	1.21744
1.54755	0.70217	0.324591	0.0280044	0.0149482	0.00462115	1.8096	2.12886	1.42368	1.34729	1.36564	1.21963
1.54872	0.69998	0.279367	0.03751	0.0251873	0.00683668	2.42199	3.59829	2.44721	1.33089	1.41664	1.20259
1.56512	0.683953	0.349815	0.0357962	0.0218192	0.00657958	2.28713	3.19017	1.88088	1.33343	1.4009	1.21096
1.55904	0.669526	0.284976	0.035176	0.024249	0.00544227	2.25625	3.62182	1.90973	1.3337	1.41639	1.20736
1.61241	0.64086	0.374484	0.0241011	0.0122939	0.00595836	1.49472	1.91835	1.59108	1.35821	1.35464	1.22566
1.59066	0.663979	0.336819	0.0285248	0.0151336	0.00393388	1.79327	2.27922	1.16795	1.34876	1.36722	1.21634
1.66534	0.611257	0.414531	0.0316707	0.0178304	0.00692369	1.90175	2.91701	1.67025	1.34456	1.39165	1.21316
1.56143	0.688311	0.307317	0.029905	0.0163463	0.00512755	1.91523	2.37485	1.66849	1.34553	1.37067	1.21625
1.68938	0.594524	0.402722	0.0277205	0.0125347	0.00707221	1.64087	2.10837	1.7561	1.35137	1.36407	1.22066
1.61819	0.650248	0.335365	0.0420522	0.0231468	0.0110371	2.59872	3.55969	3.29107	1.32527	1.40611	1.19418
1.43111	0.755788	0.24733	0.0297291	0.0231128	0.00882015	2.07734	3.0581	3.56615	1.33814	1.39943	1.19717
1.55781	0.717636	0.321602	0.0277644	0.00926116	0.00473495	1.78227	1.29051	1.4723	1.3493	1.33393	1.21504
1.56034	0.700041	0.309642	0.0288542	0.0127549	0.00477766	1.84923	1.82202	1.54296	1.34729	1.34939	1.2134
1.50923	0.730664	0.321654	0.0244406	0.0115825	0.00537264	1.61941	1.58521	1.67032	1.3557	1.33814	1.21834
1.53713	0.715271	0.299521	0.0301504	0.0151769	0.00524058	1.96147	2.12184	1.74965	1.34338	1.3635	1.21006
1.59783	0.664635	0.318205	0.0348083	0.0198662	0.00500862	2.17848	2.98904	1.57403	1.33797	1.38829	1.21424
1.49228	0.744616	0.276098	0.0285773	0.0127578	0.00675494	1.91501	1.71334	2.44658	1.34515	1.34605	1.2056
1.54357	0.698669	0.313479	0.0247849	0.0138558	0.00631845	1.60569	1.98317	2.01559	1.35773	1.3589	1.21097
1.6039	0.651327	0.349608	0.0287969	0.0164256	0.00372482	1.79543	2.52187	1.06543	1.34812	1.37583	1.21772
1.6752	0.565923	0.366628	0.0275677	0.0203265	0.00682407	1.64564	3.59174	1.86131	1.35276	1.41244	1.22284
1.56029	0.70326	0.351026	0.0364163	0.0164169	0.0105193	2.33394	2.33439	2.99673	1.33261	1.36124	1.19647
1.70909	0.548693	0.48492	0.0228062	0.0119528	0.0111405	1.33441	2.17842	2.29738	1.36092	1.36504	1.22803
1.56632	0.654634	0.35325	0.0250458	0.015752	0.00542392	1.59902	2.40623	1.53543	1.35365	1.37065	1.22193
1.50936	0.695979	0.268887	0.0332194	0.0281706	0.00725594	2.20089	4.04762	2.69851	1.33505	1.43489	1.20084
1.57001	0.68074	0.370785	0.0266152	0.0130019	0.00666732	1.69523	1.90996	1.79816	1.34962	1.35808	1.22955
1.51155	0.721167	0.317499	0.0276404	0.0135202	0.00434605	1.82861	1.87477	1.36884	1.34585	1.35485	1.21676
1.53124	0.709372	0.289519	0.030978	0.0186024	0.00533069	2.02306	2.62238	1.84122	1.34084	1.38178	1.20768
1.60872	0.645411	0.327067	0.0304817	0.0185289	0.00456336	1.89478	2.87087	1.39524	1.3455	1.3889	1.21766
1.63134	0.647266	0.344861	0.0362713	0.0217649	0.0045403	2.22341	3.36259	1.31656	1.33558	1.40639	1.21192
1.52087	0.709078	0.302928	0.0287627	0.0166389	0.00605571	1.8912	2.34656	1.99906	1.34556	1.36963	1.2184
1.50737	0.72769	0.310078	0.0392756	0.021284	0.00982256	2.60558	2.92488	3.16777	1.32374	1.38782	1.19488
1.61115	0.634944	0.326333	0.0328532	0.0210338	0.00338315	2.03911	3.3127	1.03672	1.34023	1.4028	1.21087
1.46793	0.74592	0.282204	0.0257711	0.0155743	0.00736307	1.7556	2.08794	2.60914	1.35013	1.36392	1.20536
1.57826	0.659833	0.354856	0.0282594	0.0177721	0.00522273	1.79053	2.69342	1.47179	1.34734	1.38273	1.22398
1.63761	0.622154	0.420551	0.0311482	0.0170968	0.00905769	1.90205	2.748	2.15377	1.34768	1.37222	1.21817
1.6627	0.633794	0.374714	0.0388177	0.0169033	0.0115196	2.33461	2.667	3.07424	1.33355	1.36704	1.19609
1.57186	0.65995	0.29456	0.0347265	0.0245101	0.00550756	2.20926	3.71393	1.86975	1.33485	1.42016	1.2044
1.66737	0.586968	0.405336	0.0232603	0.0113151	0.00440075	1.39503	1.92772	1.0857	1.36176	1.34679	1.21886
1.61295	0.64574	0.306428	0.0333648	0.0224506	0.00502152	2.06855	3.47673	1.63872	1.34031	1.41199	1.21165
1.6971	0.583878	0.388249	0.0368668	0.0218276	0.0105772	2.17235	3.73839	2.72434	1.34233	1.39816	1.2087
1.62474	0.610406	0.344631	0.0377008	0.0267159	0.00956807	2.32041	4.37674	2.77632	1.33251	1.43603	1.20027
1.54367	0.714556	0.320209	0.0268551	0.0106005	0.00442514	1.73968	1.4835	1.38195	1.35175	1.33636	1.21579
1.60347	0.615402	0.352276	0.0395261	0.0329651	0.00586496	2.46504	5.35668	1.66488	1.32746	1.47961	1.21117
1.61011	0.661274	0.324596	0.0307035	0.0146332	0.0055519	1.90692	2.21289	1.7104	1.34514	1.36302	1.20906
1.5507	0.693145	0.320988	0.02904	0.0151706	0.00361916	1.87271	2.18866	1.12751	1.34503	1.36484	1.21368
1.71197	0.548413	0.3498	0.0319518	0.0218697	0.00568779	1.86638	3.98782	1.62601	1.34607	1.42437	1.20642
1.49095	0.737338	0.307471	0.0247204	0.0127024	0.00349907	1.65803	1.72274	1.13802	1.35188	1.35012	1.21257
1.69909	0.580174	0.387008	0.0316852	0.0170602	0.00546637	1.86483	2.94053	1.41247	1.34782	1.37935	1.21796
1.54629	0.672279	0.285331	0.0346917	0.0248429	0.0064953	2.24355	3.69533	2.27641	1.33432	1.41826	1.20715
1.63039	0.642872	0.325471	0.0318956	0.0156863	0.00394151	1.95631	2.44003	1.21102	1.3433	1.37306	1.21216
1.48926	0.746704	0.278021	0.0283355	0.0128981	0.00608675	1.90265	1.72735	2.18931	1.34552	1.34678	1.20777
1.50499	0.71776	0.277532	0.0312033	0.0199717	0.00545877	2.07332	2.78251	1.9669	1.33845	1.38815	1.20182
1.59673	0.664228	0.319189	0.031564	0.0177839	0.00373345	1.97679	2.67739	1.16967	1.34174	1.3842	1.20711
1.61587	0.641331	0.373894	0.0232116	0.0105847	0.00711729	1.43648	1.65043	1.90356	1.36231	1.33489	1.22802
1.56593	0.674004	0.328449	0.027648	0.0157266	0.00505039	1.76559	2.33331	1.53765	1.34928	1.36684	1.21944
1.55546	0.6932	0.363399	0.0259407	0.0138482	0.00324956	1.66772	1.99772	0.894212	1.35293	1.36036	1.22167
1.66564	0.59749	0.36478	0.0295391	0.0172169	0.00396128	1.77343	2.88153	1.08594	1.34812	1.38726	1.21652
1.56188	0.67317	0.275083	0.0356912	0.0234454	0.00858751	2.28515	3.48284	3.12179	1.33373	1.40787	1.20175
1.53646	0.713368	0.329677	0.0261382	0.0129066	0.00471265	1.70119	1.80925	1.42948	1.35075	1.35405	1.21745
1.60565	0.644741	0.375173	0.0332471	0.021944	0.00640958	2.07063	3.40353	1.70843	1.34086	1.40593	1.21388
1.6428	0.607328	0.358221	0.0382895	0.0279833	0.00614393	2.33074	4.60762	1.71512	1.33158	1.45274	1.20532
1.66924	0.6052	0.347767	0.0274924	0.014815	0.00633966	1.647	2.44794	1.82296	1.35385	1.37001	1.21776
1.64143	0.617779	0.322545	0.0425479	0.030108	0.00665267	2.59212	4.87358	2.06256	1.32449	1.46221	1.20281
1.61495	0.640252	0.327014	0.0315559	0.0192712	0.0045752	1.95398	3.00995	1.39909	1.34377	1.39505	1.20452
1.54468	0.686364	0.325537	0.032473	0.0199419	0.00444862	2.10225	2.90543	1.36655	1.34006	1.38623	1.21348
1.57374	0.701155	0.309193	0.0317776	0.0123568	0.00377186	2.01925	1.76235	1.21991	1.34016	1.35111	1.21292
1.66853	0.578993	0.327096	0.0328355	0.0232785	0.00519919	1.96793	4.02052	1.5895	1.3436	1.42542	1.20426
1.59568	0.675646	0.370747	0.0358985	0.0182184	0.010147	2.24973	2.69644	2.73692	1.33428	1.38242	1.21098
1.67496	0.610705	0.372388	0.0288429	0.0137026	0.00391799	1.722	2.24374	1.05213	1.34999	1.36783	1.21307
1.47684	0.742627	0.275026	0.0303087	0.0195721	0.00648102	2.05227	2.63553	2.35651	1.33875	1.38384	1.20881
1.48779	0.731171	0.29891	0.0274276	0.0164129	0.00435355	1.84352	2.24474	1.45648	1.34603	1.36976	1.21122
1.63497	0.629431	0.425919	0.0268042	0.0142192	0.00778945	1.63944	2.25906	1.82886	1.35326	1.36568	1.22761
1.59904	0.673028	0.359923	0.0400733	0.0204664	0.0106934	2.50608	3.04094	2.97101	1.32819	1.38724	1.20325
1.64461	0.627077	0.378254	0.0241521	0.0106583	0.00641422	1.46856	1.69967	1.69574	1.35992	1.34423	1.21942
1.51117	0.726207	0.281816	0.0446952	0.0249254	0.0116903	2.95767	3.43227	4.14821	1.31511	1.40197	1.17786
1.59896	0.670077	0.323631	0.0268908	0.011826	0.0050264	1.68176	1.76487	1.55313	1.35332	1.34894	1.2155
1.54369	0.69688	0.307123	0.0310442	0.0175753	0.00484549	2.01103	2.522	1.5777	1.34062	1.37768	1.21239
1.53409	0.705158	0.278296	0.0335974	0.0211292	0.00742637	2.19006	2.99637	2.66851	1.33602	1.39543	1.19764
1.5629	0.687719	0.300231	0.0323752	0.0179521	0.00612948	2.07149	2.61038	2.04158	1.34047	1.37789	1.20774
1.685	0.578554	0.372729	0.0302264	0.0189584	0.00398443	1.79385	3.27686	1.06899	1.3475	1.40266	1.21982
1.64111	0.626659	0.365551	0.0391139	0.0232257	0.0107264	2.38337	3.70627	2.93431	1.33218	1.40946	1.19841
1.53175	0.702395	0.318806	0.0281507	0.0162841	0.00376455	1.83782	2.31837	1.18083	1.34617	1.37041	1.21568
1.58362	0.674259	0.315646	0.0294035	0.0176227	0.00397562	1.85672	2.61363	1.25952	1.34732	1.38177	1.21275
1.56414	0.668139	0.294924	0.0321441	0.0218331	0.00571603	2.05507	3.26776	1.93814	1.34001	1.40412	1.20721
1.52033	0.704972	0.271383	0.0343505	0.0227383	0.0072086	2.25941	3.22542	2.65625	1.33374	1.40333	1.2033
1.60038	0.67293	0.328561	0.0319997	0.0161608	0.00422636	1.99951	2.40156	1.28632	1.3425	1.3731	1.21692
1.61807	0.632156	0.416895	0.0227806	0.0107545	0.00810744	1.40789	1.70124	1.94472	1.35957	1.34707	1.228
1.61087	0.649154	0.319811	0.0316392	0.0182068	0.00576227	1.96411	2.80469	1.80178	1.34448	1.38385	1.20886
1.62566	0.626285	0.310955	0.0481934	0.0333584	0.00711857	2.96455	5.3264	2.28926	1.31606	1.47275	1.22075
1.43556	0.769009	0.282806	0.026287	0.0139872	0.00528995	1.83113	1.81886	1.87053	1.34515	1.3558	1.21452
1.55707	0.703613	0.363711	0.0229464	0.00816787	0.00485488	1.47369	1.16085	1.33482	1.35888	1.3303	1.21956
1.67969	0.583257	0.429543	0.0246047	0.0144312	0.008639	1.46483	2.47425	2.01121	1.35701	1.37723	1.22201
1.60208	0.652278	0.318786	0.0341641	0.0211268	0.00395468	2.13249	3.23893	1.24054	1.33717	1.40435	1.21227
1.65666	0.625449	0.347868	0.0309269	0.0157121	0.00459499	1.86683	2.51214	1.3209	1.34592	1.37728	1.21274
1.62557	0.659359	0.293264	0.0321857	0.0159329	0.00802129	1.97996	2.41642	2.73518	1.34369	1.3732	1.20395
1.64533	0.626577	0.336784	0.0335531	0.0195748	0.00356062	2.03929	3.12409	1.05724	1.34083	1.39838	1.21538
1.50078	0.7239	0.288852	0.0309037	0.0185535	0.0043991	2.05918	2.56299	1.52296	1.33881	1.38093	1.20695
1.61788	0.64384	0.345495	0.026578	0.0137631	0.00427804	1.64277	2.13765	1.23823	1.35474	1.36194	1.21327
1.53682	0.707095	0.296054	0.0296293	0.0151154	0.00570515	1.92797	2.13768	1.92706	1.34854	1.3577	1.20826
1.67305	0.587101	0.407685	0.024604	0.0140961	0.00551495	1.4706	2.40097	1.35275	1.35956	1.36782	1.22028
1.59794	0.669562	0.340748	0.0394994	0.0205763	0.00889987	2.4719	3.0731	2.61186	1.32824	1.3905	1.20636
1.52267	0.701983	0.32469	0.0249132	0.0156499	0.00391637	1.63615	2.22938	1.20619	1.35387	1.3663	1.21571
1.54614	0.697551	0.319662	0.0269447	0.0128243	0.00516948	1.74271	1.83848	1.61717	1.35165	1.34865	1.21732
1.58455	0.654182	0.358334	0.0381036	0.0278959	0.00560747	2.40469	4.26423	1.56487	1.32863	1.44103	1.22153
1.59701	0.679004	0.2893	0.0366713	0.0183411	0.00676191	2.29625	2.70117	2.33733	1.33652	1.37552	1.204
1.59606	0.663397	0.331778	0.037294	0.0215356	0.00881761	2.33663	3.24626	2.65768	1.33548	1.39569	1.20553
1.58594	0.665348	0.281646	0.0374831	0.0247267	0.00612652	2.36347	3.71636	2.17526	1.33019	1.42079	1.20628
1.61298	0.644981	0.346568	0.0288095	0.0137275	0.00425316	1.7861	2.12836	1.22722	1.34832	1.35831	1.21415
1.51866	0.719599	0.337637	0.0267129	0.0137129	0.00474974	1.75898	1.90563	1.40676	1.34761	1.35843	1.22534
1.51182	0.710323	0.273426	0.0329292	0.0210998	0.00582098	2.17812	2.97045	2.1289	1.33582	1.39272	1.2051
1.6119	0.627458	0.342205	0.0288171	0.0197646	0.00474805	1.78777	3.14995	1.38749	1.34833	1.39808	1.2204
1.5456	0.699658	0.275536	0.0328538	0.0178832	0.00851574	2.12564	2.556	3.0906	1.34025	1.37442	1.20151
1.56303	0.677549	0.336826	0.0298813	0.017864	0.00337325	1.91175	2.63656	1.00148	1.34303	1.38302	1.21665
1.71721	0.546543	0.429247	0.0260583	0.014779	0.00657782	1.51748	2.70408	1.53241	1.35596	1.38097	1.22313
1.6088	0.644414	0.330606	0.0322265	0.0201385	0.00398183	2.00314	3.12508	1.2044	1.34125	1.39693	1.2099
1.59261	0.649781	0.346961	0.0269448	0.0160216	0.00589312	1.69187	2.46569	1.6985	1.35237	1.371	1.21687
1.54916	0.698322	0.308755	0.0277997	0.0151282	0.00514128	1.7945	2.16637	1.66517	1.35016	1.36388	1.21522
1.57551	0.652839	0.3256	0.0287884	0.0195463	0.00341385	1.82725	2.99405	1.04848	1.34784	1.3912	1.21614
1.60168	0.668582	0.353255	0.0293044	0.0146731	0.00477472	1.8296	2.19465	1.35164	1.34741	1.36681	1.21878
1.56817	0.671819	0.314008	0.0310799	0.0196785	0.00517011	1.98192	2.92914	1.64649	1.34348	1.38737	1.2092
1.62736	0.649155	0.337148	0.0435737	0.0250761	0.00938549	2.67756	3.86288	2.78379	1.32307	1.41909	1.20277
1.49813	0.741309	0.293109	0.0422617	0.021618	0.011628	2.82096	2.91619	3.96713	1.31779	1.386	1.18404
1.62442	0.642436	0.360231	0.0285342	0.0133633	0.00554477	1.75657	2.08009	1.53922	1.3492	1.35723	1.21703
1.65471	0.623609	0.395755	0.0256888	0.0100481	0.005223	1.55247	1.61128	1.31975	1.35606	1.3427	1.21951
1.4785	0.747466	0.305147	0.0217896	0.00939944	0.00540378	1.47377	1.25751	1.77088	1.3594	1.33317	1.22062
1.53866	0.714174	0.322607	0.0385101	0.0199364	0.00954288	2.50283	2.79154	2.95805	1.3285	1.38237	1.19565
1.5102	0.722223	0.307252	0.0428305	0.0241811	0.00983074	2.83607	3.34815	3.19957	1.31727	1.40202	1.19163
1.59935	0.681938	0.340268	0.0304076	0.013713	0.00288675	1.90125	2.01089	0.848375	1.34552	1.36079	1.21746
1.5055	0.717822	0.290213	0.0408317	0.0260917	0.00683611	2.71217	3.63484	2.35555	1.32031	1.4158	1.20905
1.56966	0.688495	0.337572	0.039689	0.0203709	0.0107191	2.52852	2.95875	3.17534	1.32804	1.38313	1.19872
1.43574	0.766854	0.255963	0.0291476	0.0177976	0.00723968	2.03014	2.32086	2.82841	1.33947	1.37161	1.20244
1.60825	0.64467	0.351182	0.0265679	0.0150748	0.0048247	1.65197	2.33838	1.37384	1.35314	1.36938	1.21546
1.62101	0.636398	0.350946	0.035388	0.0238964	0.00535304	2.18309	3.75494	1.52532	1.33712	1.42099	1.2122
1.64733	0.619775	0.351801	0.0306166	0.0175012	0.00396803	1.85856	2.8238	1.12792	1.34675	1.38637	1.21675
1.51384	0.699155	0.261545	0.0360754	0.0263429	0.00710646	2.38304	3.76783	2.71711	1.32955	1.42289	1.20483
1.55196	0.705472	0.292013	0.0314905	0.0153451	0.00583457	2.02907	2.17515	1.99805	1.34148	1.36436	1.20308
1.49994	0.735982	0.305761	0.0288399	0.0145348	0.0033822	1.92274	1.97488	1.10616	1.34366	1.35934	1.21442
1.57484	0.664401	0.296013	0.0317208	0.0213677	0.00702263	2.01422	3.21609	2.3724	1.34436	1.39972	1.20346
1.57895	0.662086	0.333795	0.033102	0.023633	0.00399189	2.09646	3.56948	1.19591	1.34107	1.41349	1.2121
1.4896	0.737218	0.296336	0.027839	0.0146166	0.0049275	1.8689	1.98267	1.66281	1.34545	1.3596	1.21068
1.63525	0.641067	0.323851	0.0303838	0.0157937	0.00463108	1.85806	2.46366	1.43	1.34711	1.37504	1.2097
1.56524	0.695326	0.333738	0.028233	0.0129779	0.00530895	1.80374	1.86645	1.59076	1.34816	1.35426	1.21826
1.58237	0.696403	0.363674	0.0340104	0.0139264	0.0109213	2.14933	1.99977	3.00305	1.33995	1.34817	1.2065
1.42967	0.769563	0.261649	0.0279406	0.0173621	0.00602892	1.95434	2.2561	2.3042	1.34166	1.37123	1.20348
1.64237	0.653319	0.36481	0.0374259	0.0172314	0.0100175	2.27878	2.63751	2.74596	1.33498	1.37183	1.20321
1.49503	0.722666	0.27157	0.0265496	0.0163125	0.00737422	1.77586	2.25727	2.7154	1.34969	1.36697	1.20577
1.53891	0.715931	0.29429	0.0317545	0.0156139	0.00464067	2.06344	2.18093	1.5769	1.33874	1.36682	1.21042
1.43781	0.764178	0.27996	0.0236985	0.0141809	0.00569614	1.64823	1.8557	2.03462	1.35293	1.35651	1.20836
1.63593	0.618743	0.396936	0.0234294	0.0125143	0.00676321	1.43218	2.02254	1.70385	1.35857	1.36033	1.2248
1.52032	0.724829	0.306964	0.0278422	0.0128851	0.00352421	1.83133	1.77768	1.14809	1.34681	1.35203	1.21241
1.57145	0.699318	0.32462	0.0273006	0.0112582	0.00478678	1.73729	1.60988	1.47458	1.35132	1.3458	1.21465
1.64417	0.622262	0.402464	0.0235094	0.0119096	0.00598065	1.42986	1.91392	1.48601	1.36041	1.35291	1.22517
1.61689	0.645959	0.323947	0.0320683	0.0166335	0.00490883	1.98333	2.57501	1.51532	1.34291	1.37496	1.21523
1.50308	0.724359	0.302621	0.0244745	0.0140091	0.00390919	1.62829	1.934	1.29178	1.35513	1.35487	1.21187
1.60663	0.639712	0.348742	0.0292456	0.0174127	0.00428547	1.82031	2.72196	1.22884	1.34714	1.38284	1.21704
1.52105	0.69391	0.303569	0.040323	0.0284966	0.00967229	2.651	4.10667	3.18619	1.32222	1.43329	1.2022
1.55248	0.683341	0.328219	0.0381947	0.026477	0.00730543	2.46024	3.87465	2.22578	1.32774	1.42548	1.20828
1.55134	0.686963	0.302981	0.0289837	0.0167205	0.00571537	1.8683	2.43398	1.88638	1.34739	1.37319	1.20622
1.58547	0.672983	0.361894	0.0385542	0.0219072	0.00857922	2.43172	3.25523	2.37065	1.32973	1.39794	1.21712
1.58456	0.644668	0.319398	0.0449282	0.0340099	0.00993998	2.83536	5.27556	3.11209	1.31732	1.47452	1.19957
1.40555	0.771976	0.249309	0.0300564	0.0199685	0.00808193	2.13841	2.58668	3.24173	1.33478	1.38176	1.1971
1.62485	0.629866	0.335035	0.0323422	0.0204713	0.00379964	1.99047	3.2501	1.13411	1.34275	1.40132	1.2132
1.4689	0.744715	0.295912	0.02757	0.0173062	0.00499212	1.87692	2.32387	1.68703	1.34458	1.37333	1.2117
1.59189	0.646719	0.349203	0.0322953	0.020894	0.00492233	2.02875	3.23076	1.40959	1.34251	1.39652	1.22019
1.56916	0.648747	0.328254	0.0424612	0.0342471	0.00696772	2.70599	5.27896	2.12266	1.32145	1.47462	1.21023
1.58465	0.650854	0.301387	0.0334809	0.0236686	0.00490354	2.11282	3.63655	1.62699	1.33779	1.4165	1.21572
1.59252	0.662271	0.316782	0.0308018	0.0163249	0.00513965	1.93415	2.46499	1.62246	1.34368	1.37326	1.21344
1.59254	0.652706	0.324593	0.0320048	0.0214461	0.00423617	2.00968	3.28572	1.30507	1.34119	1.4044	1.21184
1.46099	0.732612	0.269733	0.029652	0.0240094	0.00714898	2.02958	3.27724	2.65039	1.33998	1.40677	1.20598
1.5364	0.708606	0.339113	0.0263941	0.0131151	0.0039508	1.71791	1.85083	1.16504	1.34865	1.35627	1.21561
1.66198	0.599629	0.376188	0.0283873	0.0163834	0.00417415	1.70804	2.73225	1.10959	1.34984	1.38326	1.21773
1.52875	0.710882	0.280111	0.0309736	0.0180304	0.00743301	2.02607	2.53634	2.6536	1.34226	1.37755	1.20556
1.48738	0.741083	0.288932	0.0282706	0.0149757	0.00534609	1.90069	2.02079	1.85029	1.34442	1.36166	1.20886
1.5517	0.702183	0.331296	0.0272282	0.011536	0.0033977	1.75473	1.64288	1.02558	1.34934	1.34378	1.22156
1.66682	0.61921	0.416543	0.0314831	0.0173918	0.00801308	1.88882	2.80871	1.92371	1.34516	1.38752	1.22045
1.46711	0.74814	0.280786	0.0245852	0.013449	0.0061571	1.67575	1.79766	2.19281	1.35227	1.35387	1.20796
1.41784	0.742429	0.245033	0.0319041	0.0293064	0.00740772	2.25019	3.94737	3.02315	1.33185	1.4318	1.20266
1.6338	0.618042	0.337108	0.0305362	0.0192093	0.00484389	1.86903	3.10808	1.43689	1.34634	1.39548	1.20815
1.51868	0.715457	0.315235	0.0257777	0.0133442	0.00542106	1.69738	1.86513	1.71969	1.35131	1.35517	1.21344
1.53651	0.703458	0.310196	0.0294376	0.0160811	0.00380931	1.91587	2.28601	1.22803	1.3437	1.37007	1.21359
1.62547	0.639193	0.352832	0.0352094	0.0238083	0.00867218	2.1661	3.72474	2.45788	1.33964	1.41859	1.21432
1.5529	0.687057	0.305889	0.0317326	0.0192126	0.0113557	2.04344	2.79636	3.71236	1.34912	1.37273	1.21994
1.67298	0.612833	0.325378	0.0329348	0.0162544	0.00595269	1.96863	2.65233	1.82947	1.34297	1.37949	1.20643
1.64854	0.6022	0.372901	0.0265923	0.0165601	0.00622588	1.61308	2.74993	1.66958	1.35331	1.38355	1.22
1.6396	0.61159	0.330973	0.0321886	0.0229376	0.00447219	1.9632	3.75049	1.35123	1.34381	1.41932	1.21401
1.43638	0.749677	0.264549	0.0285262	0.0220817	0.00554129	1.98597	2.9455	2.09462	1.34044	1.39503	1.20916
1.68681	0.580212	0.402418	0.0343459	0.0222697	0.00613708	2.03615	3.83819	1.52505	1.34389	1.40924	1.21101
1.61112	0.639441	0.331475	0.0302497	0.0182143	0.00496467	1.87756	2.84848	1.49775	1.34608	1.38567	1.21492
1.55152	0.6792	0.267906	0.0381648	0.0272582	0.00768201	2.45983	4.01329	2.86742	1.33086	1.4279	1.19953
1.57095	0.666585	0.327279	0.0329525	0.0219404	0.00449625	2.09761	3.29146	1.37383	1.33816	1.40565	1.21927
1.61239	0.654754	0.322283	0.0305679	0.0166268	0.00384459	1.89582	2.53939	1.19292	1.34525	1.37905	1.21294
1.60934	0.645423	0.353877	0.0305684	0.01885	0.00393457	1.89944	2.92057	1.11185	1.3435	1.39212	1.21779
1.60191	0.656434	0.363199	0.0377899	0.0242135	0.00891047	2.35905	3.68864	2.45333	1.33209	1.41831	1.21607
1.69104	0.589215	0.438161	0.0235436	0.00957665	0.0080494	1.39226	1.62533	1.83709	1.36105	1.34317	1.22506
1.61571	0.664024	0.338456	0.0438643	0.0222873	0.0096858	2.71486	3.3564	2.86176	1.32337	1.393	1.1945
1.60621	0.650671	0.355853	0.0361245	0.0225533	0.0051287	2.24905	3.46616	1.44124	1.33401	1.41069	1.22075
1.70515	0.564842	0.354336	0.0292921	0.0184235	0.005604	1.71786	3.26171	1.58155	1.3507	1.40278	1.21452
1.47819	0.74335	0.298233	0.0266931	0.0147874	0.00448298	1.80579	1.98929	1.50318	1.34692	1.36111	1.21272
1.53189	0.720395	0.346343	0.0218488	0.00768922	0.00490491	1.42626	1.06736	1.4162	1.36036	1.3281	1.22885
1.56622	0.694824	0.334205	0.0274022	0.0115959	0.00545945	1.74958	1.6689	1.63357	1.35117	1.34168	1.21365
1.60688	0.652312	0.32702	0.0397519	0.0242337	0.0079944	2.47386	3.71505	2.44462	1.33075	1.41109	1.20391
1.63143	0.631072	0.36265	0.0282372	0.0162637	0.00594893	1.73082	2.57715	1.6404	1.3494	1.38026	1.22377
1.56128	0.694087	0.339663	0.0383123	0.0213737	0.00778646	2.45391	3.0794	2.29241	1.33046	1.39282	1.20794
1.54522	0.712352	0.276733	0.0334037	0.0188848	0.00778132	2.16175	2.65105	2.81185	1.33714	1.38399	1.20235
1.63348	0.623317	0.411019	0.0301986	0.0190472	0.00538703	1.84873	3.05578	1.31065	1.34637	1.39572	1.22365
1.71497	0.557879	0.454555	0.0279734	0.0152409	0.0078999	1.63113	2.73193	1.73794	1.35302	1.37881	1.21591
1.56492	0.695678	0.341679	0.025465	0.00944567	0.00421571	1.62724	1.35776	1.23382	1.35299	1.3315	1.21829
1.55625	0.698773	0.325111	0.0277916	0.0132519	0.0039928	1.78581	1.89645	1.22814	1.34732	1.35768	1.21619
1.45923	0.769308	0.291192	0.042373	0.020648	0.0106715	2.90379	2.68398	3.66477	1.31627	1.37738	1.18906
1.62913	0.624551	0.393665	0.0332012	0.0220862	0.00649863	2.03797	3.53634	1.6508	1.33967	1.41338	1.21445
1.66653	0.59708	0.420093	0.0244733	0.0120192	0.00771011	1.46852	2.013	1.83533	1.35841	1.3554	1.23058
1.61874	0.644987	0.361615	0.0273649	0.014732	0.00382281	1.69051	2.28407	1.05715	1.35226	1.36871	1.21589
1.59327	0.671652	0.408176	0.0310354	0.0152527	0.0124597	1.9479	2.27092	3.05254	1.3447	1.36262	1.21153
1.5553	0.696414	0.300768	0.0312782	0.0155005	0.00583214	2.01107	2.22576	1.93908	1.34065	1.36528	1.20983
1.52133	0.71584	0.311749	0.0262201	0.0148004	0.00462179	1.7235	2.06756	1.48254	1.35111	1.36299	1.21034
1.49654	0.736138	0.271462	0.032335	0.0183149	0.00774884	2.16064	2.48798	2.85449	1.33642	1.37815	1.20962
1.59318	0.644384	0.329628	0.0280755	0.0178703	0.0051664	1.76223	2.77324	1.56734	1.3497	1.38004	1.21347
1.60393	0.646236	0.333271	0.0304305	0.0172428	0.0040289	1.89725	2.66819	1.2089	1.34479	1.37977	1.21304
1.57161	0.698051	0.338611	0.0266706	0.0101384	0.004082	1.69702	1.45238	1.20551	1.35144	1.33996	1.21204
1.52008	0.718547	0.290745	0.0315711	0.0170603	0.00653439	2.07694	2.37428	2.24746	1.33844	1.37197	1.20173
1.5495	0.691324	0.368399	0.0335683	0.0192703	0.00807033	2.16639	2.78745	2.19065	1.33776	1.38479	1.2148
1.61137	0.651172	0.340922	0.0313804	0.0185607	0.00481123	1.94743	2.85035	1.41124	1.34325	1.39004	1.21483
1.5988	0.656176	0.319713	0.0338913	0.0203176	0.00841768	2.11979	3.09637	2.63289	1.34213	1.3857	1.21445
1.5745	0.66644	0.316249	0.0415796	0.0293074	0.0094317	2.64082	4.3976	2.98237	1.32261	1.44544	1.19765
1.52161	0.713605	0.342615	0.0357305	0.0202198	0.00980386	2.3482	2.83347	2.86148	1.33125	1.38576	1.20054
1.537	0.693243	0.324039	0.0371868	0.0242924	0.00910463	2.41944	3.50417	2.80973	1.32836	1.41341	1.19904
1.55484	0.694201	0.286507	0.0337496	0.0210274	0.00583736	2.17062	3.02901	2.03742	1.3366	1.39618	1.21049
1.6041	0.665805	0.339451	0.038651	0.0217389	0.00580362	2.40951	3.26506	1.70971	1.33174	1.39791	1.21833
1.40904	0.776103	0.241212	0.0299151	0.021628	0.00774548	2.12309	2.78674	3.21107	1.33514	1.39034	1.19849
1.55215	0.712735	0.357788	0.036749	0.016829	0.00970873	2.36762	2.36119	2.71354	1.33272	1.36664	1.20599
1.57875	0.665629	0.360382	0.0371755	0.0238464	0.00818039	2.35474	3.58254	2.26992	1.3316	1.41106	1.20529
1.56558	0.684363	0.288649	0.0331374	0.019062	0.00551054	2.11663	2.78536	1.90908	1.33885	1.3854	1.21014
1.5659	0.685617	0.372583	0.0232105	0.00984253	0.00598735	1.48225	1.43557	1.60698	1.35868	1.33855	1.22601
1.64967	0.605106	0.345551	0.0271077	0.0161577	0.00631208	1.64321	2.67022	1.82667	1.35311	1.37921	1.21252
1.65248	0.621284	0.358452	0.026211	0.0113504	0.00576729	1.58616	1.82692	1.60894	1.35619	1.34352	1.21615
1.55632	0.697044	0.311514	0.0293399	0.0146668	0.00542368	1.88521	2.10414	1.74107	1.34613	1.36222	1.21777
1.54377	0.697607	0.278252	0.0331112	0.0185351	0.00645274	2.14483	2.65696	2.31902	1.3367	1.3811	1.2064
1.52593	0.726892	0.298919	0.0263912	0.0109423	0.00462935	1.72952	1.50536	1.5487	1.35212	1.34077	1.20766
1.57193	0.669382	0.287793	0.0390598	0.0273369	0.0075834	2.48484	4.08391	2.63502	1.329	1.43208	1.20865
1.64281	0.624569	0.370142	0.0282206	0.0157326	0.0041036	1.71783	2.51895	1.10866	1.35102	1.37718	1.21846
1.45672	0.768263	0.304665	0.0372971	0.0187285	0.0103523	2.56035	2.43777	3.39793	1.3255	1.37459	1.18863
1.46758	0.760198	0.281759	0.0269226	0.0121428	0.00455739	1.83449	1.59732	1.61748	1.34586	1.34721	1.21262
1.62169	0.627894	0.35378	0.0301924	0.0191743	0.0034654	1.86179	3.05374	0.979535	1.34642	1.39418	1.21565
1.61703	0.653441	0.34944	0.0320691	0.0185064	0.00430688	1.98321	2.83214	1.23251	1.34437	1.38561	1.21493
1.50066	0.720917	0.271034	0.0336909	0.0215099	0.00549663	2.24507	2.98369	2.02802	1.33342	1.39495	1.20774
1.5694	0.70144	0.326699	0.0300888	0.0111084	0.004862	1.91721	1.58366	1.48822	1.34424	1.34154	1.2184
1.59107	0.661019	0.383426	0.0341417	0.0197193	0.0105472	2.14584	2.98317	2.75076	1.3388	1.38633	1.20734
1.53358	0.707163	0.32089	0.028945	0.0159196	0.00491522	1.88741	2.2512	1.53175	1.34469	1.36881	1.21705
1.6134	0.649023	0.333313	0.0320276	0.0170183	0.00375486	1.9851	2.62215	1.12653	1.34309	1.37473	1.21813
1.53198	0.711433	0.274832	0.0337219	0.0183958	0.00583098	2.20119	2.58573	2.12166	1.3351	1.38052	1.20628
1.62491	0.64072	0.342807	0.0294762	0.0178609	0.00582893	1.81402	2.78763	1.70036	1.34823	1.38578	1.21787
1.69681	0.579126	0.387298	0.0290467	0.0170859	0.00528013	1.71185	2.9503	1.36333	1.35054	1.3926	1.22206
1.6846	0.578499	0.478272	0.0181653	0.0067358	0.0115256	1.07832	1.16436	2.40985	1.37129	1.32702	1.23278
1.54731	0.694224	0.302447	0.0299777	0.0182707	0.00506177	1.93741	2.63182	1.67361	1.34502	1.3817	1.20571
1.59974	0.660831	0.297237	0.0317187	0.0174131	0.00643251	1.98274	2.63503	2.1641	1.34369	1.37949	1.20765
1.58697	0.665661	0.31344	0.0336123	0.0215911	0.00493567	2.11801	3.24355	1.57468	1.33819	1.40406	1.20657
1.61589	0.625049	0.344372	0.0300936	0.021862	0.00575807	1.86236	3.49764	1.67205	1.34647	1.41019	1.21316
1.49728	0.733307	0.287468	0.030998	0.0163333	0.00526878	2.07028	2.22734	1.83282	1.33762	1.36951	1.20757
1.66731	0.585493	0.413432	0.0254039	0.0156568	0.00770274	1.52364	2.67412	1.86312	1.35701	1.37869	1.22182
1.57657	0.66993	0.373	0.0315146	0.0193414	0.00919051	1.99894	2.88708	2.46395	1.34216	1.38894	1.22206
1.5218	0.705136	0.286378	0.0343712	0.022052	0.00606489	2.25858	3.12734	2.11779	1.33246	1.40032	1.20801
1.4198	0.766353	0.259378	0.021813	0.016239	0.0080197	1.53634	2.11899	3.0919	1.35954	1.36484	1.20516
1.69586	0.571646	0.377629	0.0283867	0.0149435	0.00496388	1.67388	2.61412	1.31448	1.3512	1.3772	1.2125
1.55426	0.687435	0.326771	0.0383907	0.0245354	0.00637002	2.47003	3.56913	1.94938	1.32895	1.41222	1.21198
1.60515	0.655208	0.35762	0.0263893	0.0125281	0.00512413	1.64403	1.91209	1.43284	1.3542	1.34826	1.22166
1.60357	0.659432	0.331876	0.03971	0.023438	0.00573023	2.47635	3.55427	1.72662	1.32773	1.41177	1.21609
1.52654	0.693197	0.274281	0.0352333	0.0257241	0.00750502	2.30805	3.71094	2.73625	1.33226	1.42015	1.19905
1.62851	0.639148	0.359775	0.0379849	0.0238898	0.00529418	2.3325	3.73776	1.47152	1.33243	1.41794	1.20778
1.5564	0.702111	0.343238	0.0241455	0.00960004	0.00456311	1.55137	1.36731	1.32943	1.35829	1.33198	1.21907
1.62018	0.637702	0.388138	0.0342161	0.0214718	0.00966801	2.11187	3.36705	2.49087	1.34003	1.40413	1.22592
1.56937	0.693242	0.326377	0.0297559	0.0143864	0.00443721	1.89604	2.07523	1.35953	1.34407	1.36379	1.21562
1.58704	0.659926	0.325784	0.0412664	0.0255474	0.00955608	2.60021	3.87126	2.93326	1.3244	1.41995	1.19452
1.4432	0.768462	0.257054	0.0297559	0.01602	0.00745395	2.0618	2.08468	2.89976	1.33806	1.36453	1.20429
1.57566	0.690712	0.311721	0.0284758	0.0130857	0.0061755	1.80723	1.89453	1.9811	1.35024	1.35325	1.20722
1.50477	0.730297	0.29783	0.0293304	0.017129	0.00432274	1.94917	2.34548	1.45141	1.34232	1.37385	1.21404
1.57574	0.68184	0.332732	0.0292728	0.0155888	0.00374549	1.85772	2.28628	1.12568	1.34573	1.37003	1.21363
1.56389	0.648362	0.298097	0.0325338	0.0265632	0.00902644	2.08032	4.09697	3.02802	1.33971	1.43182	1.20575
1.62452	0.635028	0.297267	0.0342484	0.021824	0.00509176	2.10822	3.4367	1.71286	1.33851	1.40957	1.20409
1.59038	0.673788	0.344713	0.0281102	0.0128296	0.00507199	1.76751	1.9041	1.47137	1.35037	1.35268	1.21232
1.4715	0.747094	0.278936	0.0305616	0.0173081	0.00510957	2.07691	2.31672	1.83181	1.33842	1.37188	1.21105
1.63665	0.628899	0.34755	0.030046	0.0170729	0.00341258	1.83582	2.71473	0.981895	1.34684	1.38384	1.21577
1.62948	0.637887	0.385818	0.0281666	0.0141171	0.00396109	1.72857	2.21311	1.02667	1.35013	1.3649	1.21575
1.54338	0.714712	0.337407	0.0384901	0.0182974	0.00908567	2.49389	2.5601	2.6928	1.32872	1.37211	1.20376
1.65619	0.630803	0.379393	0.0341312	0.0198623	0.0103102	2.06082	3.14874	2.71756	1.34187	1.39821	1.20943
1.54943	0.686969	0.320113	0.0325116	0.0192135	0.0046759	2.09829	2.79686	1.4607	1.3416	1.38164	1.21301
1.57211	0.663086	0.313916	0.0413365	0.0282885	0.00703553	2.62936	4.26618	2.24121	1.32429	1.43608	1.2072
1.60756	0.65429	0.353	0.0266218	0.0121651	0.00475414	1.65604	1.85929	1.34678	1.35241	1.35033	1.21508
1.6104	0.642708	0.339374	0.030449	0.018506	0.00467635	1.89077	2.87938	1.37793	1.34582	1.3873	1.2152
1.57147	0.69497	0.341275	0.0259849	0.0108545	0.00390756	1.65354	1.56187	1.14499	1.35435	1.34126	1.21447
1.59515	0.66173	0.315992	0.0309899	0.0169717	0.0050875	1.94276	2.56475	1.61001	1.34356	1.37509	1.21279
1.65023	0.616326	0.324376	0.0338191	0.0197646	0.00404119	2.04935	3.20684	1.24584	1.3397	1.40119	1.21401
1.64532	0.629716	0.338322	0.0314343	0.018004	0.00421024	1.91052	2.85907	1.24445	1.34506	1.38878	1.21361
1.6702	0.591489	0.405412	0.0313041	0.0197708	0.00489437	1.87427	3.34254	1.20726	1.34626	1.4027	1.21744
1.50354	0.726674	0.283931	0.0321562	0.017506	0.00573792	2.1387	2.40907	2.02089	1.33722	1.37413	1.20853
1.56296	0.684111	0.284201	0.0356015	0.0202281	0.00595779	2.27783	2.95685	2.09633	1.3324	1.39243	1.20808
1.61713	0.629966	0.383852	0.022959	0.0122874	0.00593626	1.41974	1.95048	1.54649	1.36213	1.34979	1.2225
1.62941	0.624081	0.363177	0.0324425	0.019345	0.00634585	1.99105	3.09976	1.74732	1.34227	1.393	1.2071
1.67194	0.584374	0.371274	0.029026	0.019311	0.00511158	1.73606	3.30456	1.37677	1.34977	1.40386	1.21409
1.59038	0.664126	0.354322	0.0257528	0.0138692	0.00457964	1.61928	2.08834	1.29251	1.35649	1.35825	1.21625
1.58612	0.675654	0.345779	0.0375588	0.0230219	0.00788462	2.36797	3.40735	2.28025	1.33185	1.40729	1.21485
1.60171	0.669062	0.324863	0.0418006	0.0229653	0.00905337	2.60975	3.43246	2.78683	1.32499	1.40357	1.19893
1.48048	0.749672	0.277638	0.03309	0.0163848	0.00558321	2.23508	2.1856	2.01097	1.33315	1.36526	1.20451
1.54392	0.696448	0.320979	0.0291817	0.0152422	0.00605925	1.8901	2.18857	1.88774	1.34363	1.36694	1.215
1.62701	0.640161	0.355549	0.0405212	0.0238937	0.0109123	2.49053	3.73245	3.06914	1.32877	1.41381	1.2008
1.5579	0.673061	0.317677	0.0291286	0.0189285	0.00509267	1.86973	2.8123	1.6031	1.34624	1.38647	1.214
1.55779	0.696796	0.331048	0.0278834	0.0126053	0.00523869	1.78993	1.80904	1.58246	1.34824	1.35202	1.21838
1.57908	0.692986	0.369717	0.0226193	0.00691195	0.00468151	1.43244	0.997416	1.26624	1.36043	1.32365	1.22297
1.5551	0.673068	0.341882	0.0385583	0.0280718	0.00422195	2.47948	4.17072	1.23492	1.32751	1.43585	1.21933
1.58862	0.66841	0.337156	0.0379203	0.023724	0.00549877	2.387	3.54932	1.63093	1.33052	1.41189	1.20695
1.66116	0.6047	0.406181	0.0242513	0.0110695	0.00591991	1.4599	1.83058	1.45746	1.36011	1.34669	1.22119
1.62151	0.613791	0.321408	0.033045	0.0257331	0.00590211	2.03792	4.19248	1.83633	1.34132	1.43511	1.21365
1.60044	0.66066	0.342562	0.0295492	0.0152977	0.0042852	1.84631	2.31553	1.25093	1.34686	1.36465	1.22288
1.53894	0.686398	0.292376	0.0332133	0.0229306	0.00582977	2.15819	3.34071	1.99393	1.3365	1.40778	1.20737
1.50321	0.725706	0.307373	0.0289275	0.0164214	0.00431509	1.92438	2.26281	1.40386	1.34384	1.36963	1.21571
1.52144	0.721504	0.323739	0.0280231	0.0137369	0.00460264	1.84188	1.90392	1.42171	1.35038	1.35166	1.2136
1.61548	0.648555	0.335583	0.0345548	0.0207734	0.00322298	2.13898	3.20303	0.960412	1.33751	1.40218	1.21515
1.58367	0.667789	0.323454	0.0258162	0.0147497	0.00832465	1.63015	2.20874	2.57367	1.35878	1.35773	1.21582
1.54314	0.692779	0.29927	0.0435449	0.0286785	0.00856812	2.82183	4.13964	2.86301	1.3175	1.43487	1.20279
1.51878	0.724206	0.331489	0.0254159	0.0117486	0.00358305	1.67344	1.62227	1.08089	1.35192	1.34746	1.21445
1.55148	0.69764	0.308449	0.0278295	0.0153506	0.00485617	1.79374	2.20036	1.57438	1.35003	1.3664	1.21397
1.60385	0.648036	0.348258	0.0338137	0.0204734	0.00564467	2.10829	3.1593	1.62083	1.33954	1.39497	1.21202
1.58542	0.664528	0.340259	0.0362543	0.0226298	0.00884178	2.28673	3.4054	2.59855	1.335	1.40317	1.20305
1.58717	0.650957	0.357879	0.0260838	0.0161793	0.00457041	1.64342	2.48546	1.27709	1.3541	1.37476	1.21641
1.57955	0.67734	0.316741	0.0460052	0.0292007	0.00677671	2.91254	4.31108	2.13951	1.31722	1.43806	1.21438
1.672	0.596845	0.378088	0.0339441	0.0227386	0.00662468	2.03015	3.8098	1.75216	1.34186	1.42214	1.21167
1.50134	0.71961	0.283975	0.031722	0.0203254	0.00400351	2.11291	2.82451	1.40981	1.33704	1.38963	1.20952
1.63987	0.637512	0.371295	0.0273701	0.0125831	0.00316276	1.66904	1.97378	0.851819	1.35248	1.35731	1.21838
1.49751	0.728186	0.318441	0.0262495	0.0142662	0.00482021	1.75288	1.95914	1.51369	1.34928	1.35825	1.21313
1.55822	0.67038	0.295931	0.0446325	0.0320335	0.0102948	2.86432	4.7784	3.47877	1.31579	1.45841	1.19616
1.57397	0.66861	0.302722	0.0328698	0.02169	0.00505585	2.08833	3.24405	1.67013	1.33898	1.40383	1.20556
1.61314	0.649001	0.36148	0.0387235	0.0241049	0.00952442	2.40051	3.71415	2.63484	1.3306	1.41668	1.21036
1.58415	0.654163	0.316456	0.0396181	0.0292289	0.00679999	2.50091	4.46815	2.14879	1.32657	1.44852	1.20778
1.57488	0.677811	0.321142	0.0325306	0.0189732	0.00450768	2.06559	2.7992	1.40364	1.33911	1.38888	1.21502
1.46272	0.756477	0.285942	0.0420137	0.0227217	0.0107696	2.87231	3.00362	3.76635	1.31666	1.39016	1.18635
1.68885	0.581556	0.35718	0.0310722	0.0168406	0.00404892	1.83984	2.89578	1.13358	1.34601	1.38771	1.21351
1.59196	0.66382	0.311368	0.0395944	0.024911	0.00663405	2.48714	3.75267	2.13062	1.32437	1.42438	1.20743
1.5654	0.681048	0.316041	0.029064	0.0181802	0.00498624	1.85666	2.66945	1.57772	1.34717	1.38307	1.21101
1.57518	0.670785	0.305337	0.0289884	0.0157981	0.00540563	1.84032	2.35517	1.77038	1.34872	1.36472	1.20664
1.48257	0.740646	0.287311	0.0250322	0.015076	0.00661053	1.68843	2.03552	2.30083	1.35302	1.3619	1.20724
1.66177	0.608101	0.393606	0.0275713	0.0146793	0.00772934	1.65915	2.41396	1.96372	1.35122	1.375	1.2283
1.59251	0.660049	0.34406	0.0279147	0.0140079	0.00369793	1.75287	2.12226	1.07479	1.34964	1.35884	1.21049
1.55574	0.698154	0.327802	0.0404591	0.0220433	0.0104103	2.60064	3.15737	3.1758	1.32529	1.39505	1.1854
1.50781	0.731998	0.307613	0.0273046	0.0116978	0.00489316	1.81088	1.59806	1.59069	1.34762	1.34173	1.21103
1.5427	0.71032	0.318357	0.0426228	0.0223269	0.0100853	2.76287	3.14321	3.16793	1.32059	1.39163	1.19694
1.50354	0.715455	0.262527	0.0339506	0.0233299	0.00797478	2.25804	3.26084	3.0377	1.33355	1.40516	1.19365
1.59861	0.660533	0.395806	0.0238672	0.0116264	0.00718528	1.493	1.76015	1.81535	1.35848	1.34837	1.22597
1.58232	0.65517	0.2807	0.0346461	0.026561	0.00744292	2.18957	4.05407	2.65156	1.33579	1.43236	1.20321
1.58838	0.650063	0.349959	0.0275348	0.0175636	0.00316133	1.73352	2.70182	0.903345	1.35156	1.38166	1.21757
1.68225	0.581148	0.359021	0.029581	0.0185419	0.00490032	1.75842	3.19057	1.36491	1.34977	1.3961	1.21797
1.55974	0.67863	0.337457	0.0281332	0.0167864	0.00407825	1.8037	2.47357	1.20853	1.34729	1.37615	1.21399
1.5476	0.710438	0.338123	0.0252722	0.00989112	0.00410548	1.63299	1.39226	1.2142	1.3535	1.33783	1.22132
1.51783	0.711407	0.283979	0.0316941	0.0199874	0.00413109	2.08812	2.80956	1.45472	1.33908	1.38911	1.21096
1.62841	0.630137	0.337311	0.0298764	0.0186297	0.00412936	1.8347	2.95646	1.2242	1.34779	1.39173	1.21285
1.55353	0.672772	0.319417	0.0282962	0.0183501	0.0055258	1.82142	2.72753	1.72997	1.34766	1.38045	1.21288
1.49602	0.727805	0.285221	0.0288486	0.0182434	0.00716848	1.92836	2.50663	2.51331	1.34549	1.37707	1.20362
1.56834	0.688649	0.305446	0.0328277	0.0178975	0.00485754	2.09316	2.59892	1.59031	1.33898	1.38074	1.21084
1.50831	0.726598	0.319587	0.0327757	0.0183731	0.00959989	2.17301	2.52864	3.00384	1.33713	1.37564	1.20568
1.62697	0.614544	0.390916	0.0350108	0.0255238	0.00859888	2.1519	4.15329	2.19968	1.33736	1.43367	1.22051
1.53982	0.704027	0.345605	0.0350254	0.0210075	0.00632227	2.27464	2.9839	1.82933	1.3328	1.39369	1.21156
1.57199	0.682413	0.331186	0.0292852	0.0141882	0.00431682	1.86294	2.07913	1.30344	1.34589	1.35989	1.2114
1.61831	0.65132	0.41423	0.0319815	0.0174557	0.0108858	1.97622	2.68005	2.62797	1.34331	1.38165	1.22067
1.60904	0.625039	0.339643	0.0308752	0.0206481	0.00497052	1.91886	3.3035	1.46345	1.34387	1.40013	1.2169
1.61473	0.667941	0.363148	0.0361874	0.0167194	0.0104087	2.24108	2.50313	2.86624	1.33838	1.36097	1.20548
1.55597	0.696811	0.333431	0.0368057	0.0202673	0.00974281	2.36544	2.90858	2.92198	1.33259	1.38935	1.1989
1.61243	0.634031	0.326953	0.0323197	0.0213181	0.00425204	2.00441	3.36232	1.30051	1.34143	1.40713	1.20935
1.54939	0.695202	0.305717	0.0312858	0.0179639	0.00420626	2.01924	2.58398	1.37587	1.34103	1.38041	1.21092
1.49336	0.71147	0.315013	0.0376187	0.029684	0.00993433	2.51906	4.1722	3.15362	1.32471	1.43882	1.20505
1.57787	0.684279	0.315312	0.032927	0.0180774	0.00409153	2.0868	2.64182	1.29762	1.33927	1.38259	1.21491
1.59912	0.656746	0.369026	0.0276188	0.014286	0.005883	1.72713	2.17526	1.5942	1.35006	1.36391	1.22535
1.56109	0.699531	0.322714	0.0412858	0.0231356	0.00717553	2.64468	3.3073	2.22349	1.32277	1.40134	1.20789
1.51339	0.721813	0.296207	0.0260799	0.0171254	0.00557097	1.72328	2.37256	1.88077	1.35233	1.37471	1.21038
1.58742	0.667447	0.335447	0.0362222	0.019156	0.00939938	2.28182	2.87004	2.80204	1.3338	1.37673	1.20965
1.65218	0.616004	0.384497	0.0295589	0.0167564	0.00523513	1.78908	2.72017	1.36155	1.34756	1.38529	1.22059
1.58247	0.667233	0.306522	0.037513	0.0240124	0.00512222	2.37054	3.59881	1.67108	1.33191	1.41365	1.20943
1.63122	0.629433	0.354567	0.0369753	0.0226526	0.0116487	2.26673	3.59889	3.28532	1.34055	1.3939	1.19901
1.63231	0.608554	0.354942	0.0303283	0.02096	0.00423688	1.85799	3.44424	1.19368	1.34534	1.40791	1.22379
1.64727	0.60247	0.376689	0.0359645	0.0251203	0.00683741	2.18328	4.16954	1.81514	1.33596	1.43397	1.205
1.552	0.708936	0.327794	0.0271476	0.0105989	0.00408035	1.7492	1.49505	1.24479	1.35014	1.3399	1.21895
1.59525	0.659504	0.320185	0.0297382	0.0176841	0.00467724	1.86418	2.68142	1.46079	1.34721	1.38052	1.21372
1.5943	0.649354	0.333207	0.0318641	0.0201709	0.00484264	1.99863	3.10631	1.45334	1.34436	1.39386	1.2069
1.66252	0.603501	0.33553	0.0326486	0.019254	0.00444068	1.96381	3.19038	1.32348	1.34261	1.39784	1.20667
1.47756	0.750122	0.311479	0.0209568	0.00964635	0.00511103	1.41834	1.28597	1.64089	1.36292	1.33502	1.21377
1.5731	0.683662	0.330421	0.0299563	0.0151861	0.00344386	1.90428	2.22128	1.04226	1.34472	1.36666	1.21699
1.55379	0.675837	0.276412	0.0333527	0.0230764	0.0076354	2.14653	3.4145	2.76233	1.33746	1.40835	1.20153
1.53725	0.707799	0.32725	0.0270991	0.0128738	0.00487957	1.76283	1.81885	1.49108	1.35086	1.347	1.21944
1.63851	0.626795	0.331586	0.0303894	0.0184183	0.00454326	1.8547	2.93849	1.37016	1.34603	1.39315	1.2179
1.61418	0.652885	0.35373	0.027153	0.0131483	0.00500987	1.68215	2.01388	1.4163	1.35228	1.35646	1.22119
1.55716	0.680155	0.299694	0.0331764	0.0209519	0.00556041	2.13056	3.08046	1.85537	1.33751	1.39663	1.20598
1.61385	0.65325	0.349519	0.0282922	0.0135796	0.0046408	1.75309	2.07878	1.32777	1.34929	1.36137	1.21711
1.56319	0.688204	0.32675	0.027946	0.0171548	0.00516341	1.78775	2.49269	1.58023	1.34791	1.37874	1.21456
1.45868	0.758236	0.244097	0.0331051	0.0190213	0.00973489	2.26952	2.50862	3.98813	1.33276	1.37926	1.19398
1.53793	0.69356	0.31277	0.0274908	0.0161131	0.00573751	1.78753	2.32325	1.83442	1.34813	1.36777	1.21066
1.57276	0.671448	0.326283	0.0310511	0.0189174	0.00378447	1.97431	2.8174	1.15987	1.34178	1.38822	1.21888
1.59433	0.658249	0.322085	0.0313453	0.0197282	0.00436653	1.96605	2.99707	1.35571	1.34283	1.39502	1.20728
1.60048	0.700359	0.294133	0.0348508	0.0132313	0.00578361	2.17752	1.88921	1.96632	1.33573	1.35781	1.20533
1.65295	0.60364	0.383879	0.0264066	0.0145654	0.00406593	1.59754	2.41293	1.05917	1.35501	1.37041	1.2215
1.54656	0.689002	0.332111	0.027532	0.0162075	0.00318652	1.78021	2.35231	0.959476	1.34889	1.37038	1.21584
1.60032	0.630764	0.349883	0.0283073	0.0204174	0.00543892	1.76885	3.23694	1.5545	1.34947	1.40062	1.22235
1.56356	0.697158	0.30132	0.0283828	0.0129148	0.00677342	1.81527	1.85249	2.24792	1.34992	1.35065	1.21237
1.63281	0.641473	0.311571	0.0360116	0.0208474	0.00447271	2.2055	3.24993	1.43554	1.33686	1.3991	1.21124
1.6221	0.647785	0.315129	0.0339632	0.0194591	0.00533843	2.09378	3.00395	1.69404	1.33869	1.3948	1.21362
1.58402	0.67447	0.302199	0.0324084	0.0189284	0.00601571	2.04597	2.80641	1.99064	1.34124	1.38738	1.21008
1.46167	0.725359	0.26048	0.0328732	0.0254571	0.0071457	2.24901	3.50959	2.74328	1.33248	1.414	1.19991
1.60417	0.663429	0.337178	0.0311819	0.0167424	0.00428198	1.9438	2.52362	1.26995	1.34353	1.37844	1.21703
1.4628	0.773145	0.302917	0.0328655	0.0147826	0.0106855	2.24675	1.91202	3.52754	1.33812	1.33829	1.19282
1.56331	0.691437	0.313764	0.029398	0.0161849	0.00347466	1.8805	2.34076	1.10741	1.34447	1.3737	1.21094
1.60615	0.638301	0.324138	0.0296356	0.0192013	0.00524016	1.84513	3.00819	1.61664	1.34778	1.39199	1.21207
1.5515	0.681748	0.284158	0.0369893	0.0223483	0.00651811	2.3841	3.27808	2.29384	1.32915	1.40302	1.20619
1.63415	0.638255	0.384751	0.0251848	0.0118791	0.00547826	1.54115	1.86118	1.42385	1.35706	1.35158	1.22188
1.64998	0.622864	0.407179	0.0270368	0.0135987	0.00582625	1.63861	2.18326	1.43088	1.3528	1.36633	1.2249
1.61414	0.624535	0.313099	0.0310843	0.0216002	0.00538955	1.92575	3.4586	1.72136	1.34554	1.40576	1.20901
1.50534	0.7306	0.276844	0.029169	0.016043	0.00635464	1.9377	2.19587	2.29539	1.34414	1.36756	1.20688
1.6223	0.642317	0.299133	0.0341817	0.0198594	0.00552358	2.10699	3.09183	1.84653	1.33903	1.39425	1.20828
1.52537	0.695893	0.298047	0.0284279	0.0195933	0.00509988	1.86367	2.81557	1.7111	1.34698	1.38819	1.2128
1.50506	0.688332	0.27996	0.033417	0.0267628	0.00542312	2.22031	3.88807	1.9371	1.33333	1.42733	1.20291
1.65891	0.605331	0.348214	0.0414863	0.0261571	0.00871899	2.50082	4.32111	2.50392	1.32846	1.43466	1.20688
1.5804	0.657005	0.329284	0.0282239	0.018357	0.00461092	1.78587	2.79404	1.40029	1.34943	1.3867	1.2185
1.52099	0.716728	0.308306	0.0272985	0.0136078	0.0047751	1.79478	1.8986	1.54882	1.34906	1.35478	1.20974
1.48626	0.715845	0.292235	0.029463	0.0216614	0.00428006	1.98236	3.02599	1.46459	1.34076	1.3971	1.20743
1.51094	0.732366	0.298081	0.0423151	0.0218685	0.0108361	2.80059	2.986	3.63528	1.31957	1.38703	1.18633
1.50545	0.709404	0.278958	0.0315329	0.0212225	0.00600779	2.09458	2.9916	2.15365	1.33882	1.39463	1.21175
1.61335	0.653401	0.350681	0.0286945	0.0137993	0.00470314	1.77857	2.11191	1.34115	1.34924	1.36142	1.20996
1.5591	0.681699	0.358087	0.0387052	0.0264879	0.0081514	2.48253	3.88557	2.27637	1.32804	1.42632	1.21776
1.7043	0.578231	0.385524	0.0281845	0.0150594	0.00522003	1.65373	2.60439	1.35401	1.35293	1.37791	1.2148
1.51033	0.73136	0.299335	0.0254659	0.0115907	0.00526028	1.68611	1.58482	1.75732	1.35228	1.34636	1.21045
1.60259	0.637141	0.369046	0.0248983	0.0163851	0.00490017	1.55363	2.57166	1.32779	1.35591	1.37835	1.22196
1.57252	0.67573	0.288101	0.0343044	0.0223631	0.00615587	2.18149	3.30947	2.13671	1.33596	1.40613	1.2042
1.65083	0.601961	0.323176	0.0396044	0.0259779	0.00741542	2.39906	4.31554	2.29454	1.33034	1.43196	1.20815
1.47678	0.738211	0.296982	0.0274129	0.017217	0.00486077	1.85626	2.33226	1.63672	1.34592	1.37309	1.21317
1.60341	0.652596	0.373694	0.025988	0.0145824	0.00510931	1.6208	2.23453	1.36724	1.35281	1.36873	1.22496
1.64424	0.633515	0.385725	0.0264456	0.01105	0.00783679	1.60838	1.74424	2.03171	1.35401	1.34754	1.22473
1.58883	0.676127	0.332489	0.0283553	0.013935	0.00455453	1.78466	2.061	1.36983	1.3495	1.36015	1.2116
1.55985	0.674971	0.335956	0.0293836	0.0181727	0.00965365	1.88375	2.69236	2.87349	1.34996	1.37147	1.21991
1.6231	0.635781	0.32051	0.0336526	0.0194249	0.00474361	2.07335	3.05529	1.48002	1.34029	1.39333	1.2159
1.55151	0.693502	0.31909	0.0285922	0.0158933	0.00469966	1.84286	2.29175	1.47283	1.34718	1.36827	1.21246
1.53048	0.716358	0.305674	0.0286889	0.0140753	0.00458756	1.8745	1.96483	1.5008	1.34613	1.35772	1.21572
1.65138	0.623699	0.361808	0.0357061	0.018951	0.00700831	2.1622	3.03848	1.93703	1.33778	1.3877	1.21793
1.58829	0.678877	0.364836	0.024907	0.010047	0.00589769	1.56816	1.47995	1.61653	1.35585	1.34201	1.22002
1.53103	0.70803	0.305056	0.0301224	0.0192915	0.00371321	1.96746	2.72467	1.21722	1.34224	1.38696	1.2136
1.70162	0.571017	0.355965	0.030035	0.0182231	0.00457114	1.76508	3.19134	1.28416	1.34891	1.39809	1.2157
1.61018	0.635318	0.376141	0.0269293	0.0168969	0.004467	1.67244	2.65959	1.18759	1.35398	1.37827	1.21631
1.63854	0.632651	0.403515	0.023916	0.0112826	0.00585773	1.4596	1.78338	1.45168	1.36078	1.34822	1.2258
1.54747	0.70231	0.286519	0.0336683	0.0177612	0.00532444	2.1757	2.52897	1.85832	1.33547	1.37882	1.20963
1.44402	0.757085	0.274205	0.0302434	0.0188942	0.00568453	2.09439	2.49565	2.07309	1.33656	1.37934	1.20737
1.66241	0.605248	0.372732	0.031866	0.0184161	0.00493771	1.91686	3.04274	1.32473	1.34673	1.38661	1.22059
1.38396	0.799603	0.252518	0.0267356	0.0146739	0.00798096	1.93181	1.83515	3.16055	1.34115	1.3561	1.19889
1.58156	0.669597	0.293289	0.0342758	0.0215535	0.00588211	2.16721	3.21888	2.00557	1.33747	1.40102	1.20881
1.5609	0.684559	0.303799	0.0308787	0.0170479	0.00451483	1.97826	2.49035	1.48612	1.34187	1.37633	1.21188
1.59898	0.657108	0.331815	0.0323466	0.0201902	0.00376877	2.02295	3.07259	1.13581	1.34128	1.39649	1.21481
1.59323	0.648526	0.340325	0.0263982	0.0164596	0.00536294	1.6569	2.53799	1.57583	1.35333	1.37743	1.21614
1.4665	0.746823	0.259278	0.0300136	0.0200058	0.00691244	2.04662	2.67879	2.66604	1.33992	1.38571	1.19708
1.58198	0.65828	0.305	0.0335136	0.0211626	0.00545453	2.11846	3.21482	1.78837	1.33877	1.39956	1.21012
1.50954	0.732218	0.292704	0.0279185	0.0122318	0.00531034	1.84948	1.67051	1.81423	1.34695	1.34223	1.21378
1.64679	0.610101	0.376704	0.0276262	0.0153244	0.00544396	1.67758	2.51178	1.44516	1.35188	1.37366	1.22399
1.50552	0.718598	0.289525	0.0288739	0.0196021	0.00564401	1.91788	2.72783	1.9494	1.34442	1.38695	1.20737
1.60266	0.649974	0.326036	0.0321312	0.0197769	0.00573945	2.00486	3.04271	1.76037	1.34113	1.3951	1.20848
1.58109	0.667366	0.346661	0.0380325	0.0237577	0.00839176	2.40546	3.55992	2.42074	1.33116	1.40835	1.20825
1.54656	0.68507	0.287266	0.033112	0.0215656	0.00447441	2.141	3.14793	1.55759	1.3376	1.39904	1.20873
1.69277	0.575187	0.38356	0.0262775	0.0153387	0.0054287	1.55234	2.66674	1.41535	1.35566	1.38257	1.22246
1.63059	0.636572	0.35289	0.0310922	0.0165703	0.00298622	1.9068	2.60305	0.846218	1.3449	1.37919	1.21983
1.63062	0.64233	0.406453	0.0260479	0.0125785	0.00898611	1.59742	1.95827	2.21086	1.35454	1.3589	1.22953
1.62973	0.615384	0.360999	0.0278939	0.0171304	0.00382153	1.71157	2.78369	1.0586	1.35158	1.3826	1.21167
1.51492	0.714946	0.31822	0.0271467	0.0151557	0.0038822	1.79196	2.11984	1.21997	1.34779	1.36446	1.21494
1.64035	0.612705	0.343752	0.0299932	0.0177974	0.00497109	1.82847	2.90473	1.44613	1.34815	1.38334	1.21302
1.57666	0.68901	0.326035	0.0286741	0.0122023	0.00479494	1.81866	1.77099	1.47068	1.34927	1.34738	1.21365
1.63268	0.618579	0.347727	0.0294129	0.0183503	0.00535904	1.80151	2.96652	1.54116	1.34844	1.38997	1.21056
1.5738	0.68924	0.308512	0.0430617	0.0222649	0.011431	2.73616	3.23035	3.70522	1.3214	1.3931	1.18637
1.52776	0.701872	0.284655	0.0313639	0.0185826	0.00675299	2.05293	2.64758	2.37234	1.34082	1.38014	1.20454
1.60405	0.656162	0.322707	0.0306615	0.0191463	0.00358873	1.9115	2.91792	1.11207	1.34486	1.39274	1.21551
1.57392	0.665869	0.374812	0.0239266	0.0137193	0.00540891	1.5202	2.06036	1.4431	1.35793	1.36037	1.22462
1.52732	0.731146	0.323009	0.0331195	0.0146846	0.00701916	2.16847	2.00843	2.17305	1.33867	1.35387	1.22372
1.51933	0.70847	0.299422	0.0290684	0.017878	0.00431931	1.91323	2.52347	1.44255	1.34414	1.37751	1.21012
1.63566	0.613149	0.37955	0.0276843	0.0205818	0.00491003	1.69254	3.35674	1.29365	1.3511	1.40808	1.22696
1.51185	0.711467	0.285171	0.0312033	0.0197419	0.00565746	2.06391	2.77482	1.98389	1.3392	1.38566	1.20978
1.51632	0.71787	0.333969	0.0260623	0.0133302	0.00372324	1.71878	1.85691	1.11485	1.34932	1.35588	1.21889
1.61435	0.638824	0.324073	0.0313919	0.0198055	0.00468516	1.94455	3.1003	1.44571	1.34426	1.3969	1.21235
1.65642	0.609555	0.350918	0.0281034	0.0154173	0.00600321	1.69664	2.52928	1.71071	1.35316	1.36606	1.21335
1.59625	0.691892	0.389249	0.0356421	0.0141864	0.0109297	2.23287	2.05037	2.80788	1.33599	1.35203	1.20831
1.52601	0.727231	0.311752	0.0271376	0.0111799	0.00371792	1.77833	1.53732	1.19259	1.34866	1.34324	1.21571
1.6025	0.648293	0.337671	0.0317482	0.0190737	0.00317939	1.98117	2.94213	0.941565	1.3415	1.39233	1.21578
1.6252	0.636052	0.320107	0.0316024	0.0184507	0.00606072	1.94452	2.90082	1.89334	1.34393	1.38582	1.21081
1.54492	0.701264	0.300653	0.0297567	0.0171144	0.00424752	1.9261	2.44051	1.41276	1.34458	1.37527	1.21366
1.52956	0.7131	0.31299	0.0244555	0.0122054	0.00595517	1.59886	1.7116	1.90267	1.3567	1.34826	1.21427
1.68328	0.589575	0.425107	0.0334072	0.0198919	0.0121549	1.98465	3.37394	2.85926	1.34344	1.40335	1.22167
1.50942	0.718578	0.299217	0.0384308	0.0243526	0.0099415	2.54606	3.389	3.3225	1.32497	1.40662	1.20275
1.47252	0.757776	0.281591	0.0268743	0.0123124	0.00642068	1.82505	1.62481	2.28015	1.34722	1.34547	1.20759
1.61101	0.629553	0.309222	0.0329011	0.0240643	0.0074353	2.04226	3.82244	2.40452	1.34133	1.4224	1.20551
1.51947	0.721017	0.307189	0.0276519	0.0124826	0.00418973	1.81984	1.73124	1.36389	1.34743	1.34903	1.20844
1.63731	0.631858	0.357823	0.0379489	0.0207548	0.011288	2.31776	3.28473	3.15463	1.33492	1.38906	1.19315
1.55709	0.691564	0.311999	0.0301217	0.016917	0.00495058	1.93449	2.44619	1.58673	1.34428	1.37279	1.20809
1.59635	0.652861	0.297579	0.034437	0.0225379	0.00514944	2.15724	3.45217	1.73044	1.33676	1.41013	1.2079
1.52914	0.707938	0.289866	0.0292824	0.0170602	0.00428784	1.91496	2.40984	1.47925	1.34423	1.37363	1.21086
1.51446	0.721721	0.31458	0.0265621	0.0133914	0.0037438	1.7539	1.85548	1.19009	1.3504	1.35481	1.21388
1.48974	0.728377	0.271475	0.0316713	0.020529	0.00689939	2.12596	2.81846	2.54145	1.33777	1.38958	1.20673
1.57351	0.685268	0.307276	0.0374643	0.0209239	0.00482463	2.38093	3.05338	1.57013	1.332	1.39368	1.20947
1.63522	0.616634	0.39844	0.0332955	0.0199158	0.00739479	2.03615	3.22976	1.85594	1.3408	1.39606	1.21206
1.55908	0.694203	0.317253	0.0313481	0.0148166	0.00619514	2.01067	2.13433	1.95274	1.34331	1.35624	1.21881
1.48006	0.721912	0.304157	0.0362217	0.0270578	0.00871579	2.44732	3.74807	2.86555	1.32856	1.42119	1.20219
1.47612	0.747251	0.260967	0.0322825	0.0175167	0.00640154	2.18698	2.34415	2.45301	1.33539	1.3731	1.20247
1.60587	0.6344	0.384714	0.0208549	0.0116044	0.00712754	1.29867	1.8292	1.85268	1.36624	1.34868	1.22691
1.51635	0.743996	0.315932	0.0392861	0.0167184	0.0105526	2.59083	2.24711	3.34015	1.3259	1.35773	1.19586
1.57321	0.694104	0.329839	0.029553	0.0127335	0.00355687	1.87852	1.83453	1.07837	1.34561	1.35414	1.21217
1.59817	0.647892	0.370355	0.0254393	0.014833	0.00443381	1.59178	2.28942	1.19718	1.35349	1.37044	1.21456
1.41467	0.769657	0.289037	0.03593	0.0248379	0.0140931	2.53983	3.22713	4.87587	1.32565	1.40332	1.19156
1.69472	0.574822	0.459316	0.022559	0.0103433	0.00958289	1.33113	1.79939	2.08634	1.36257	1.35071	1.23173
1.56414	0.690206	0.328213	0.0301314	0.0144797	0.00550618	1.92638	2.09788	1.67763	1.3444	1.35941	1.22058
1.66103	0.60886	0.366818	0.0365546	0.023503	0.00554324	2.20072	3.86017	1.51117	1.3364	1.42385	1.2198
1.52699	0.712781	0.362889	0.0205559	0.00961618	0.00547628	1.34617	1.34911	1.50908	1.36444	1.33785	1.2218
1.56727	0.677699	0.286963	0.0339786	0.020718	0.00566337	2.16801	3.05711	1.97355	1.33689	1.39608	1.20325
1.55266	0.691454	0.344472	0.027648	0.0155166	0.00390158	1.78069	2.24406	1.13263	1.34862	1.36916	1.22329
1.45934	0.748703	0.288806	0.0292863	0.0183961	0.00404643	2.00682	2.45706	1.40109	1.33887	1.37802	1.21439
1.55503	0.702428	0.333259	0.0296407	0.013485	0.00492173	1.90612	1.91977	1.47685	1.34426	1.35765	1.21886
1.49292	0.737863	0.275662	0.0306786	0.0166341	0.00627068	2.05494	2.25436	2.27477	1.34043	1.36665	1.20684
1.5177	0.71526	0.317959	0.026991	0.0159306	0.00406231	1.77841	2.22725	1.27762	1.34858	1.36874	1.21159
1.55602	0.697753	0.322719	0.0268929	0.0119347	0.00474367	1.72832	1.71045	1.46991	1.35245	1.3405	1.21284
1.57752	0.676878	0.335371	0.0277859	0.0150406	0.00494114	1.76137	2.22205	1.47334	1.34914	1.36705	1.21759
1.53945	0.694383	0.280751	0.0329435	0.0213634	0.00569893	2.13995	3.0766	2.02989	1.33694	1.39774	1.20691
1.46003	0.761306	0.281311	0.0436268	0.0226889	0.011479	2.98807	2.98026	4.08056	1.31248	1.38953	1.18029
1.62983	0.613481	0.370954	0.0283199	0.0185924	0.00385585	1.7376	3.03064	1.03944	1.34928	1.39475	1.22244
1.49329	0.735407	0.317458	0.0242868	0.0150659	0.0041784	1.62639	2.04865	1.31621	1.35301	1.36434	1.2173
1.5935	0.63771	0.322801	0.0280793	0.0196321	0.00425597	1.76212	3.07854	1.31845	1.35035	1.3944	1.21116
1.69428	0.584359	0.397534	0.0272357	0.0145101	0.00537434	1.60751	2.48307	1.35192	1.3544	1.37482	1.22121
1.54377	0.697689	0.28976	0.0318479	0.0177478	0.00507615	2.063	2.5438	1.75184	1.34012	1.37745	1.20862
1.61417	0.630605	0.315843	0.031878	0.0204416	0.00607358	1.97489	3.24158	1.92298	1.34372	1.39847	1.2139
1.41114	0.786694	0.27511	0.0282331	0.0153834	0.00515041	2.00073	1.95544	1.87213	1.34214	1.3581	1.21084
1.63764	0.63897	0.403791	0.035444	0.0183419	0.0105062	2.16433	2.87054	2.60188	1.33837	1.38179	1.22242
1.45936	0.761914	0.2681	0.0302998	0.0144339	0.00542901	2.07624	1.89442	2.025	1.33761	1.3566	1.20691
1.52857	0.7143	0.29629	0.0285936	0.0152985	0.00625324	1.87061	2.14174	2.11051	1.34527	1.3641	1.2157
1.62695	0.613342	0.372285	0.0280388	0.0169396	0.00536046	1.72339	2.76185	1.43988	1.34986	1.38077	1.22024
1.6405	0.602119	0.339165	0.0313937	0.0216384	0.00373206	1.91366	3.59371	1.10037	1.34517	1.41119	1.21469
1.64331	0.608821	0.32412	0.0301089	0.0186012	0.00586221	1.83221	3.05528	1.80865	1.34865	1.38657	1.2134
1.61861	0.640353	0.347909	0.0294523	0.017908	0.00495836	1.8196	2.79659	1.42519	1.34708	1.38786	1.21807
1.5783	0.668486	0.297776	0.033364	0.0206694	0.00594364	2.11392	3.09198	1.99601	1.33777	1.39674	1.20482
1.59023	0.66174	0.316071	0.0292873	0.0167597	0.00455776	1.8417	2.53267	1.442	1.34846	1.37635	1.21307
1.53611	0.706899	0.313523	0.0304291	0.0163704	0.00637154	1.98092	2.31581	2.03224	1.34338	1.36978	1.21855
1.62699	0.626259	0.347341	0.0291794	0.0175616	0.00396125	1.79346	2.80421	1.14045	1.34865	1.3853	1.21196
1.60345	0.670169	0.343949	0.0284656	0.0124541	0.00424089	1.77527	1.85835	1.233	1.34854	1.35294	1.21458
1.4873	0.738397	0.294937	0.0298428	0.0171729	0.00502624	2.00651	2.3257	1.70418	1.34001	1.37213	1.21003
1.60652	0.642661	0.34294	0.0294458	0.0193361	0.00493223	1.83289	3.00876	1.43822	1.3465	1.39537	1.21645
1.56801	0.691883	0.34676	0.0355519	0.0161243	0.010052	2.26732	2.33049	2.89884	1.33449	1.36169	1.19885
1.47008	0.74051	0.269113	0.032114	0.0202098	0.00638584	2.18451	2.72918	2.37292	1.33495	1.38668	1.20244
1.63135	0.655384	0.345539	0.0284253	0.0103245	0.00355583	1.74245	1.57533	1.02907	1.35124	1.33725	1.21235
1.57012	0.673962	0.298939	0.0327855	0.0214905	0.0048232	2.08809	3.18868	1.61344	1.33822	1.40259	1.21397
1.67234	0.574279	0.352986	0.0315753	0.0210898	0.00375428	1.88809	3.6724	1.06358	1.34553	1.41326	1.21263
1.59126	0.657351	0.34266	0.0256706	0.013699	0.00604469	1.61323	2.08396	1.76405	1.35556	1.35304	1.21101
1.48031	0.742779	0.264656	0.031353	0.0177714	0.00572127	2.118	2.39256	2.16178	1.33768	1.37384	1.21085
1.53867	0.695821	0.335363	0.0338258	0.0199229	0.00706236	2.19838	2.86322	2.10589	1.33623	1.38335	1.20685
1.69196	0.574913	0.392559	0.0338918	0.0203386	0.00930125	2.00311	3.53769	2.36939	1.34334	1.40325	1.20731
1.59522	0.668796	0.334536	0.0285355	0.0134814	0.00448275	1.78881	2.01578	1.33999	1.34832	1.35725	1.21552
1.54795	0.681587	0.330209	0.0277192	0.0163598	0.00559405	1.7907	2.40025	1.6941	1.34813	1.37086	1.22332
1.5439	0.686423	0.285757	0.0307579	0.0227589	0.00592517	1.99222	3.31558	2.0735	1.34315	1.40736	1.20556
1.61356	0.650101	0.350282	0.0272155	0.0149792	0.00537951	1.68667	2.30413	1.53577	1.35241	1.36631	1.22072
1.57547	0.670746	0.372693	0.0238593	0.0122153	0.0043226	1.51442	1.82115	1.15983	1.35844	1.34749	1.22197
1.5872	0.678913	0.33993	0.0279093	0.012263	0.00363342	1.75841	1.80626	1.06887	1.3506	1.3515	1.22011
1.6405	0.623241	0.406792	0.0325487	0.0191217	0.00617218	1.98408	3.06811	1.51728	1.34184	1.39444	1.21837
1.49683	0.725293	0.270913	0.0318812	0.0191529	0.00748405	2.12992	2.64071	2.76253	1.33757	1.38244	1.20266
1.53173	0.715589	0.300215	0.0274409	0.0125987	0.00654936	1.7915	1.7606	2.18156	1.35066	1.34765	1.2104
1.58003	0.691481	0.340498	0.037254	0.0184014	0.0108652	2.3578	2.66116	3.19096	1.33383	1.37586	1.19625
1.64978	0.618059	0.379685	0.0357432	0.0230022	0.00862967	2.16654	3.72169	2.27285	1.3391	1.41781	1.21961
1.51179	0.722441	0.298425	0.0294545	0.0163189	0.00305363	1.94832	2.25885	1.02325	1.34168	1.37015	1.21192
1.54015	0.703047	0.370134	0.0382732	0.0228002	0.00844817	2.48504	3.24305	2.28247	1.33051	1.39825	1.22354
1.58458	0.68578	0.346383	0.0272964	0.010368	0.00478513	1.72263	1.51185	1.38146	1.35117	1.33571	1.21778
1.63902	0.630961	0.325862	0.0319604	0.0169758	0.00571744	1.94997	2.69047	1.75456	1.34395	1.3759	1.21487
1.55991	0.690316	0.327056	0.0292655	0.0141758	0.00420457	1.8761	2.05352	1.28558	1.34502	1.35908	1.21691
1.52314	0.729997	0.302346	0.0249895	0.0115656	0.00453833	1.64066	1.58433	1.50104	1.35554	1.34673	1.21064
1.6036	0.658481	0.329337	0.0304718	0.0175358	0.00385174	1.90022	2.66306	1.16954	1.34418	1.3839	1.21818
1.54348	0.697813	0.286449	0.0329209	0.0210649	0.00665306	2.1329	3.0187	2.3226	1.33806	1.39596	1.20041
1.56502	0.693876	0.309598	0.0294762	0.0155832	0.00433219	1.88344	2.24582	1.39929	1.34704	1.36692	1.2093
1.54708	0.674253	0.288438	0.0333802	0.0237678	0.00644373	2.15762	3.52506	2.23401	1.33669	1.41097	1.20917
1.57968	0.672839	0.321648	0.0310713	0.0171053	0.00363363	1.96694	2.54227	1.12969	1.3423	1.37805	1.21944
1.59895	0.676532	0.377179	0.0346633	0.0149317	0.0104726	2.16788	2.20709	2.77657	1.33827	1.35396	1.2032
1.67314	0.60448	0.391428	0.0348212	0.0213094	0.00843231	2.08119	3.52525	2.15424	1.33936	1.41238	1.21363
1.5891	0.647122	0.343074	0.0267182	0.0158195	0.00546807	1.68134	2.4446	1.59385	1.35314	1.36967	1.21461
1.50282	0.722692	0.311038	0.0265091	0.0160729	0.00420876	1.76395	2.22404	1.35313	1.3481	1.3688	1.21853
1.53852	0.704745	0.343813	0.023491	0.0118783	0.00535	1.52686	1.68548	1.55608	1.35879	1.34835	1.22926
1.73856	0.54567	0.409793	0.026187	0.0135157	0.00782519	1.50625	2.47689	1.90955	1.35573	1.37648	1.21612
1.61154	0.661831	0.349636	0.0252708	0.0102021	0.00442433	1.56812	1.5415	1.26541	1.3586	1.3394	1.21656
1.61993	0.629822	0.314536	0.0328169	0.0205647	0.00464863	2.02582	3.26515	1.47793	1.3411	1.40096	1.21112
1.70948	0.550552	0.411472	0.0285153	0.0183786	0.00524146	1.66807	3.33822	1.27383	1.35162	1.40242	1.22115
1.54153	0.709728	0.323244	0.0240083	0.00994576	0.00511186	1.55743	1.40135	1.58143	1.35863	1.33275	1.2196
1.56011	0.693076	0.314322	0.0332736	0.0176401	0.00389207	2.13278	2.54519	1.23824	1.33628	1.38007	1.22119
1.66071	0.596639	0.370589	0.0285111	0.0163474	0.00498188	1.7168	2.73992	1.34431	1.35058	1.37974	1.21692
1.54611	0.69623	0.331163	0.0333531	0.0179526	0.00378195	2.15723	2.57855	1.14202	1.33826	1.37705	1.22294
1.50047	0.745538	0.283009	0.0344196	0.0166526	0.00965136	2.29392	2.23363	3.41027	1.33659	1.35786	1.21409
1.57639	0.688736	0.359356	0.0351003	0.0180804	0.00915339	2.22663	2.62515	2.54716	1.33674	1.37606	1.2121
1.46519	0.74804	0.27804	0.0285688	0.0167753	0.00571443	1.94983	2.24256	2.05525	1.34177	1.37025	1.20501
1.60916	0.639549	0.334183	0.0290904	0.0168264	0.00533623	1.80779	2.63097	1.5968	1.34913	1.37638	1.20745
1.51304	0.723686	0.309196	0.029117	0.0143372	0.0040638	1.9244	1.98114	1.31431	1.34354	1.35776	1.21629
1.52554	0.715089	0.300852	0.0300967	0.0161817	0.00395848	1.97285	2.2629	1.31576	1.34177	1.36873	1.20925
1.60806	0.628008	0.325575	0.0419453	0.0330972	0.00622014	2.60844	5.27019	1.91051	1.32342	1.47701	1.20585
1.59538	0.675177	0.356959	0.0377437	0.0189894	0.00997045	2.36582	2.81251	2.79317	1.33352	1.36861	1.20386
1.56478	0.695311	0.335769	0.0335409	0.0168176	0.00368215	2.14349	2.41871	1.09663	1.33827	1.37057	1.21636
1.46553	0.75326	0.265911	0.0313844	0.0181538	0.00582653	2.1415	2.41003	2.19116	1.33582	1.37577	1.20633
1.60659	0.620258	0.29894	0.0331747	0.0262655	0.00554257	2.06491	4.23461	1.85407	1.3395	1.43775	1.2044
1.5263	0.701376	0.28186	0.0318305	0.019533	0.00531332	2.08546	2.78495	1.88509	1.33886	1.38595	1.20569
1.59869	0.684863	0.30985	0.0351432	0.0179139	0.0049564	2.19825	2.61569	1.59961	1.33586	1.38291	1.20961
1.49451	0.745106	0.284818	0.0293553	0.0143773	0.00621118	1.9642	1.92957	2.18075	1.34306	1.35861	1.20388
1.59854	0.658215	0.331702	0.026154	0.0129884	0.00561512	1.63611	1.97327	1.69282	1.35514	1.34993	1.21129
1.48632	0.737655	0.28963	0.0266459	0.0147184	0.00511058	1.79274	1.9953	1.76452	1.34879	1.35946	1.20662
1.5421	0.690602	0.294252	0.033223	0.0217246	0.00396115	2.1544	3.14575	1.34618	1.33607	1.40022	1.20989
1.60188	0.657277	0.363009	0.0271101	0.0134951	0.00580906	1.69239	2.05319	1.60025	1.35234	1.35804	1.22704
1.62517	0.620089	0.326588	0.0298576	0.0204317	0.00479923	1.8372	3.29497	1.4695	1.3485	1.39998	1.20848
1.52655	0.719108	0.305867	0.0261679	0.0128862	0.00493913	1.71418	1.79197	1.6148	1.35046	1.3537	1.21316
1.59887	0.654209	0.30186	0.0330192	0.0195493	0.00525685	2.06516	2.98824	1.74148	1.33936	1.39252	1.21019
1.53763	0.705609	0.322852	0.0278159	0.0152201	0.00456723	1.80901	2.15701	1.41465	1.34774	1.36425	1.2193
1.65408	0.598609	0.337311	0.0340244	0.022042	0.00463431	2.057	3.6822	1.3739	1.34203	1.41149	1.21749
1.53104	0.705058	0.277598	0.0346908	0.0217771	0.00576727	2.26582	3.08869	2.07756	1.3325	1.39906	1.20432
1.52412	0.707847	0.291891	0.0354314	0.0224532	0.00652405	2.32471	3.17204	2.2351	1.33393	1.39979	1.2021
1.5267	0.717183	0.303222	0.0271532	0.012326	0.00638095	1.77856	1.71867	2.10438	1.34886	1.34768	1.21199
1.48371	0.749462	0.285598	0.028	0.0122098	0.00604827	1.88717	1.62914	2.11775	1.34393	1.34562	1.20846
1.54422	0.713541	0.289275	0.0337275	0.017711	0.0061768	2.18412	2.48213	2.13527	1.33637	1.37792	1.20599
1.62392	0.632849	0.345763	0.0286945	0.0159328	0.00539136	1.76699	2.51763	1.55927	1.34886	1.37619	1.2188
1.63274	0.635005	0.380551	0.0228083	0.00992277	0.00624737	1.39693	1.56263	1.64167	1.36358	1.33753	1.22488
1.52286	0.720901	0.317511	0.0271951	0.0144988	0.0041994	1.7858	2.01121	1.3226	1.34871	1.36171	1.21216
1.62016	0.62069	0.330135	0.0304232	0.0219058	0.00515509	1.8778	3.52926	1.56151	1.34612	1.41104	1.2123
1.57651	0.695697	0.347911	0.0222874	0.00685384	0.00404434	1.41372	0.985176	1.16246	1.36374	1.31665	1.21211
1.66331	0.595388	0.351543	0.0303378	0.0202802	0.00419411	1.82394	3.40622	1.19306	1.3474	1.40817	1.21793
1.55918	0.674653	0.319303	0.0288678	0.0209353	0.00331765	1.85147	3.10312	1.03903	1.3456	1.40002	1.21674
1.58951	0.664462	0.331621	0.0281404	0.0151639	0.00442772	1.77038	2.28213	1.33517	1.34939	1.36752	1.21547
1.53349	0.71693	0.281351	0.0339191	0.0196525	0.00469491	2.2119	2.7412	1.6687	1.33484	1.3881	1.20861
1.44293	0.752389	0.273272	0.030039	0.0180231	0.00631581	2.08181	2.39545	2.31118	1.33696	1.37351	1.20729
1.67131	0.614695	0.340584	0.0309225	0.0156857	0.00537565	1.8502	2.55178	1.57836	1.34721	1.37662	1.21025
1.48887	0.724373	0.267851	0.030809	0.0210585	0.00564381	2.06929	2.90714	2.10707	1.33824	1.39341	1.20484
1.42809	0.7723	0.268499	0.0244138	0.0146035	0.00682298	1.70954	1.89091	2.54115	1.35045	1.35793	1.19957
1.65686	0.599726	0.370911	0.029049	0.0179638	0.00562816	1.75326	2.99533	1.51739	1.34858	1.39314	1.22118
1.65739	0.626343	0.344452	0.0431854	0.0235428	0.01027	2.60564	3.75877	2.98154	1.32646	1.40686	1.21653
1.44541	0.73512	0.237699	0.0345925	0.0276846	0.00914349	2.39327	3.76599	3.84667	1.32767	1.42424	1.19505
1.55117	0.692203	0.324031	0.0396417	0.0274064	0.008433	2.5556	3.95931	2.60253	1.32446	1.43035	1.20093
1.52623	0.70652	0.317223	0.0417394	0.0261687	0.00868128	2.73481	3.70389	2.73665	1.31977	1.4182	1.19647
1.60988	0.661855	0.361388	0.0268456	0.0127563	0.00517408	1.66755	1.92736	1.43172	1.35208	1.35864	1.21591
1.56828	0.674797	0.302509	0.0318553	0.0212185	0.005623	2.03122	3.14443	1.85879	1.34095	1.40057	1.20412
1.61263	0.676356	0.333992	0.0332317	0.0127816	0.00390358	2.06072	1.88978	1.16877	1.34182	1.3439	1.21163
1.53507	0.704994	0.304772	0.0303379	0.0174475	0.00376614	1.97632	2.47484	1.23572	1.34231	1.37704	1.21621
1.57342	0.68549	0.341788	0.0278966	0.0135921	0.00387305	1.773	1.98284	1.13317	1.34818	1.35988	1.21787
1.44206	0.770419	0.262447	0.0300597	0.017372	0.00689517	2.0845	2.25488	2.62727	1.33695	1.37111	1.20674
1.55133	0.700151	0.307947	0.0322696	0.0170597	0.00365941	2.08012	2.43657	1.18832	1.33944	1.37357	1.21371
1.50923	0.716409	0.29309	0.0279683	0.0188626	0.00520654	1.85315	2.63294	1.77643	1.34685	1.38338	1.20085
1.5937	0.644115	0.305347	0.0349032	0.0251554	0.00432932	2.19008	3.90543	1.41784	1.33625	1.42679	1.207
1.58615	0.675344	0.31492	0.0326002	0.0180922	0.00401631	2.0553	2.67896	1.27534	1.3403	1.38311	1.21133
1.62743	0.640122	0.361766	0.0282548	0.0132527	0.00424448	1.73617	2.07034	1.17327	1.3512	1.3565	1.22147
1.65696	0.61278	0.403283	0.0333555	0.0205091	0.00571134	2.01306	3.3469	1.41621	1.34236	1.40072	1.22331
1.45072	0.761608	0.265002	0.0260623	0.015117	0.00678504	1.79651	1.98488	2.56037	1.34858	1.36057	1.20478
1.65969	0.589051	0.484435	0.0185641	0.00875443	0.0130579	1.11853	1.48619	2.69549	1.36841	1.34088	1.23347
1.51893	0.697503	0.306485	0.029871	0.0198298	0.00520389	1.96657	2.84297	1.69793	1.34203	1.38864	1.21104
1.56985	0.672738	0.330884	0.0264997	0.0154933	0.0062725	1.68805	2.30301	1.89568	1.35362	1.36595	1.21657
1.59116	0.65076	0.301673	0.0422735	0.0297561	0.00720422	2.65678	4.57251	2.38809	1.32294	1.44886	1.20287
1.59017	0.666466	0.354352	0.0348404	0.0206297	0.00523675	2.19098	3.09538	1.47784	1.33708	1.39306	1.21783
1.49933	0.737117	0.319313	0.0257391	0.0110935	0.00497428	1.7167	1.50499	1.55781	1.34977	1.3435	1.22111
1.6262	0.638502	0.347125	0.0384665	0.025438	0.00686704	2.36543	3.98402	1.97826	1.33128	1.42921	1.20892
1.52723	0.699692	0.302986	0.0314043	0.019927	0.00457382	2.05629	2.84797	1.50958	1.33958	1.38952	1.21376
1.4986	0.730066	0.284895	0.0292457	0.0161552	0.00559115	1.95153	2.21284	1.96253	1.34274	1.36793	1.20448
1.53768	0.716968	0.308591	0.0289389	0.012136	0.00527828	1.88199	1.69268	1.71044	1.34537	1.34611	1.21177
1.51734	0.721897	0.290836	0.0294705	0.0167422	0.00582767	1.94224	2.3192	2.00376	1.34429	1.37202	1.20703
1.52428	0.70623	0.307535	0.0282082	0.0178359	0.00347811	1.85059	2.5255	1.13097	1.3468	1.37909	1.21252
1.46849	0.748172	0.293134	0.0279907	0.0151458	0.00615064	1.90609	2.02437	2.09823	1.34405	1.35931	1.20685
1.56012	0.692969	0.344845	0.0389464	0.0226764	0.00807844	2.49638	3.27235	2.34263	1.32767	1.40221	1.21268
1.48398	0.730145	0.254245	0.0333884	0.0208094	0.00830723	2.24993	2.85003	3.26741	1.33321	1.38997	1.19824
1.61912	0.636548	0.340654	0.0309021	0.0202869	0.00347238	1.90857	3.18702	1.01933	1.34499	1.40076	1.21791
1.58812	0.655102	0.318627	0.0330258	0.0213916	0.00453064	2.07956	3.26538	1.42193	1.33835	1.40351	1.21652
1.5471	0.692856	0.329331	0.0337559	0.0213868	0.0070752	2.18188	3.08676	2.14835	1.33723	1.39552	1.21195
1.61255	0.644165	0.362203	0.0277059	0.0159946	0.00374492	1.71814	2.483	1.03393	1.35115	1.37516	1.2126
1.53893	0.697624	0.280983	0.0320069	0.0186187	0.0069474	2.07982	2.66887	2.47253	1.34004	1.38143	1.20353
1.46985	0.748355	0.275918	0.028969	0.0165715	0.00602704	1.97088	2.2144	2.18436	1.3416	1.36922	1.2128
1.51069	0.708185	0.284466	0.0323978	0.0206295	0.00515128	2.14456	2.91301	1.81086	1.33581	1.39242	1.21098
1.59424	0.653461	0.303266	0.0327456	0.0215899	0.00477628	2.05399	3.30394	1.57495	1.34017	1.40496	1.20837
1.63045	0.626955	0.368455	0.027409	0.0162674	0.00566923	1.68107	2.59468	1.53865	1.35252	1.37722	1.21613
1.4824	0.735757	0.274033	0.0288902	0.0171931	0.00843415	1.94889	2.33679	3.07779	1.34662	1.36558	1.20582
1.51158	0.729652	0.283031	0.032009	0.0167816	0.00426298	2.11759	2.29994	1.50619	1.33671	1.37196	1.20563
1.56869	0.677637	0.299702	0.0332138	0.0226188	0.00556403	2.1173	3.33789	1.85652	1.33807	1.4083	1.20739
1.60444	0.682969	0.294785	0.0341074	0.0145669	0.0052149	2.12582	2.13288	1.76906	1.33729	1.3649	1.20886
1.52631	0.70624	0.29795	0.0311273	0.0192068	0.00476903	2.03937	2.71958	1.60061	1.34022	1.38492	1.21513
1.64044	0.629227	0.342827	0.0314845	0.0177324	0.0042845	1.91927	2.81813	1.24976	1.34424	1.38855	1.21199
1.575	0.693836	0.319233	0.0268662	0.0119673	0.00475184	1.70579	1.7248	1.48852	1.35208	1.34942	1.21285
1.59285	0.650719	0.287142	0.0327148	0.0206905	0.00706941	2.05385	3.17963	2.46199	1.34116	1.39706	1.20764
1.66155	0.600198	0.391663	0.0245579	0.0134174	0.00576804	1.47801	2.23549	1.4727	1.35815	1.36619	1.21944
1.6015	0.662144	0.313003	0.0351953	0.0195585	0.00461693	2.19764	2.95382	1.47504	1.33465	1.3931	1.20751
1.53101	0.707495	0.297937	0.0333359	0.0192227	0.00467896	2.17738	2.71701	1.57045	1.33732	1.38388	1.21243
