# Supplementary material for: Critical scaling of whole-brain resting-state dynamics
Source: Commun Biol. 2023 Jun 10;6:627. doi: 10.1038/s42003-023-05001-y (PMC10257708; doi:10.1038/s42003-023-05001-y)
Supplement: Supplementary file 7 — Supplementary Data 4 [file 42003_2023_5001_MOESM7_ESM.xlsx]

## Sheet: Sheet1
alpha_cbPRG_dMRI	beta_cbPRG_dMRI	mu_cbPRG_dMRI	alpha_cbPRG_EDR	beta_cbPRG_EDR	mu_cbPRG_EDR	alpha_PRG	beta_PRG	mu_PRG
1.4177	0.76772	0.442409	1.43496	0.766948	0.425517	1.60965	0.666656	0.370927
1.29528	0.835223	0.361487	1.30585	0.823313	0.338	1.46421	0.748539	0.254881
1.3096	0.808809	0.368391	1.30126	0.818273	0.346603	1.44811	0.754858	0.262445
1.31259	0.828252	0.430272	1.32662	0.824256	0.404632	1.53351	0.706252	0.349709
1.36787	0.795034	0.453064	1.37685	0.788478	0.431241	1.558	0.691417	0.330605
1.35228	0.783801	0.397283	1.35972	0.787273	0.367219	1.51637	0.712543	0.315707
1.43111	0.766759	0.401522	1.44675	0.75745	0.396414	1.59018	0.644097	0.302699
1.47318	0.750838	0.480378	1.4856	0.745465	0.470281	1.66132	0.620053	0.374665
1.41855	0.78703	0.421802	1.42853	0.778323	0.405081	1.59521	0.664533	0.315686
1.42061	0.778397	0.394186	1.43294	0.769212	0.378067	1.56565	0.680903	0.301555
1.21849	0.868844	0.342318	1.2189	0.864528	0.313614	1.39659	0.788506	0.258246
1.50639	0.704579	0.475742	1.51885	0.688674	0.474357	1.65283	0.603063	0.376524
1.33496	0.802248	0.38011	1.34793	0.800488	0.346696	1.49575	0.718383	0.274308
1.43102	0.754178	0.396551	1.44084	0.745291	0.381166	1.5868	0.646107	0.311857
1.39659	0.794688	0.38949	1.40284	0.785353	0.367158	1.53556	0.698348	0.29214
1.60647	0.646973	0.507693	1.6186	0.628279	0.496792	1.7025	0.566051	0.390389
1.3119	0.824846	0.397498	1.32031	0.823633	0.374805	1.49809	0.732733	0.285349
1.47394	0.728656	0.500981	1.49358	0.71329	0.49583	1.60641	0.650998	0.380534
1.32497	0.844882	0.378714	1.33331	0.831643	0.362539	1.53134	0.728927	0.31451
1.25498	0.850369	0.332927	1.25225	0.851459	0.304205	1.44723	0.737745	0.269042
1.55502	0.674042	0.525687	1.57383	0.658385	0.524988	1.6713	0.595074	0.4021
1.45943	0.735961	0.416724	1.4581	0.73215	0.406426	1.56952	0.669282	0.318146
1.31513	0.822836	0.37365	1.31848	0.827372	0.348998	1.49179	0.727515	0.265343
1.47539	0.733484	0.43522	1.4747	0.731697	0.435441	1.61779	0.632938	0.320551
1.47434	0.746959	0.406616	1.48543	0.730355	0.395672	1.5993	0.652706	0.310145
1.39939	0.787013	0.434532	1.41104	0.777511	0.411238	1.61658	0.648061	0.336681
1.37749	0.792211	0.385826	1.38347	0.789811	0.374256	1.55861	0.681393	0.305904
1.34002	0.81685	0.381058	1.33909	0.813587	0.359674	1.57038	0.673798	0.328624
1.39778	0.763462	0.482746	1.40425	0.75924	0.465398	1.58706	0.66461	0.346364
1.32191	0.80959	0.375069	1.3375	0.799911	0.356373	1.50284	0.72187	0.295619
1.3214	0.819087	0.43985	1.33363	0.819034	0.418231	1.53149	0.722796	0.31843
1.38055	0.774963	0.38194	1.39179	0.77116	0.352193	1.50406	0.70436	0.289796
1.2945	0.826195	0.436257	1.30256	0.824038	0.415576	1.52195	0.725981	0.318701
1.58191	0.68037	0.443008	1.59645	0.662074	0.433833	1.67724	0.585528	0.353512
1.49572	0.705695	0.53151	1.51063	0.696846	0.523243	1.66307	0.599779	0.400757
1.37402	0.800732	0.42564	1.3814	0.798811	0.418296	1.54089	0.717863	0.309054
1.49974	0.720499	0.420232	1.50041	0.716878	0.395045	1.63434	0.634738	0.364047
1.31788	0.818993	0.38993	1.32791	0.814076	0.358422	1.51344	0.724931	0.2693
1.4978	0.729071	0.456843	1.50369	0.727842	0.450184	1.62056	0.64585	0.339306
1.33669	0.815056	0.379301	1.34574	0.807128	0.354735	1.55959	0.686787	0.296486
1.50287	0.707846	0.48521	1.52511	0.688589	0.491444	1.6422	0.620267	0.366831
1.23063	0.847731	0.334913	1.24147	0.849058	0.312128	1.42869	0.774102	0.244259
1.34545	0.803934	0.416553	1.36051	0.794268	0.393064	1.57661	0.673339	0.321905
1.40639	0.794806	0.455343	1.42557	0.783965	0.442378	1.60672	0.653137	0.357717
1.57806	0.685364	0.43505	1.58853	0.671061	0.431811	1.66385	0.601252	0.321879
1.53612	0.677316	0.584857	1.54756	0.666268	0.591806	1.66798	0.596614	0.437447
1.41038	0.76482	0.465662	1.43455	0.755203	0.467967	1.60418	0.652911	0.368262
1.39734	0.787098	0.388399	1.41386	0.777092	0.362861	1.54455	0.708618	0.284503
1.50156	0.708534	0.472737	1.51621	0.690734	0.466667	1.62846	0.631274	0.334516
1.37975	0.776901	0.49066	1.39728	0.766999	0.490708	1.56983	0.679584	0.350165
1.42704	0.75128	0.408904	1.44148	0.740101	0.396531	1.56198	0.675697	0.307381
1.4645	0.748133	0.454489	1.47568	0.735479	0.439225	1.59876	0.660909	0.35617
1.40073	0.764906	0.41505	1.41157	0.755433	0.406335	1.56089	0.669884	0.301722
1.48875	0.743787	0.43218	1.50211	0.737233	0.415274	1.60533	0.664365	0.32782
1.43307	0.761473	0.405758	1.4404	0.756692	0.389755	1.55547	0.696633	0.298142
1.31454	0.821332	0.447928	1.33104	0.812183	0.42361	1.52633	0.720962	0.314348
1.45454	0.769591	0.423406	1.46825	0.758323	0.398464	1.58684	0.67845	0.308282
1.39001	0.789685	0.416036	1.3903	0.784447	0.408983	1.53981	0.707228	0.317047
1.48117	0.723007	0.482109	1.49792	0.708976	0.458727	1.61248	0.633296	0.346212
1.41019	0.770491	0.383012	1.41449	0.768529	0.350354	1.52692	0.70146	0.278728
1.29528	0.846735	0.323436	1.30755	0.844636	0.29497	1.44051	0.754926	0.243531
1.32732	0.823607	0.388023	1.33782	0.822167	0.367502	1.51184	0.729022	0.289112
1.33211	0.826576	0.38061	1.33372	0.830701	0.340686	1.5123	0.734175	0.271419
1.63744	0.653216	0.474924	1.64493	0.64662	0.455382	1.70991	0.578548	0.371986
1.46933	0.719144	0.462563	1.48668	0.705558	0.441308	1.61103	0.641934	0.316984
1.33723	0.816975	0.463346	1.35552	0.810995	0.445024	1.57385	0.692596	0.347106
1.44991	0.751511	0.455593	1.45875	0.743883	0.450605	1.60256	0.66077	0.322256
1.37399	0.800433	0.452134	1.38894	0.793361	0.42451	1.55939	0.690423	0.337618
1.31984	0.826899	0.37484	1.3254	0.816768	0.342416	1.4955	0.718929	0.292963
1.4961	0.731546	0.413559	1.5028	0.726099	0.398188	1.59832	0.662035	0.302158
1.50789	0.678814	0.536274	1.51957	0.670323	0.541923	1.62958	0.616773	0.399308
1.27489	0.84945	0.371194	1.27298	0.853335	0.361655	1.50401	0.712853	0.285415
1.36222	0.778439	0.407874	1.38684	0.768585	0.383202	1.52232	0.700288	0.306694
1.56695	0.693833	0.503455	1.57938	0.683615	0.484676	1.67881	0.606819	0.363646
1.49684	0.695572	0.535894	1.51233	0.687248	0.546326	1.6361	0.612055	0.407766
1.43938	0.77783	0.45634	1.45728	0.766316	0.448126	1.63975	0.638418	0.368871
1.52068	0.694363	0.530848	1.53455	0.681603	0.527035	1.64769	0.61416	0.407199
1.41599	0.763478	0.518693	1.43233	0.750331	0.518421	1.62751	0.650336	0.368203
1.47404	0.719082	0.39778	1.4866	0.711097	0.385055	1.59829	0.632092	0.318508
1.36092	0.81208	0.419076	1.37026	0.807078	0.402199	1.58358	0.686732	0.34145
1.38361	0.784476	0.430995	1.39208	0.779349	0.416364	1.56203	0.686678	0.355727
1.57005	0.676596	0.530504	1.58258	0.66348	0.536905	1.70037	0.57625	0.408345
1.30561	0.83666	0.397809	1.31599	0.821353	0.396778	1.52014	0.707445	0.299833
1.54802	0.677441	0.560499	1.56881	0.663241	0.574767	1.67302	0.583121	0.459506
1.43485	0.764534	0.386305	1.44208	0.75273	0.370483	1.57948	0.652658	0.349086
1.34174	0.785146	0.381479	1.34312	0.793544	0.35178	1.52604	0.681574	0.312995
1.35297	0.798529	0.435562	1.36106	0.791116	0.407082	1.54154	0.698814	0.32318
1.62455	0.634362	0.492206	1.63651	0.624118	0.465788	1.72668	0.537375	0.391932
1.34637	0.821479	0.436204	1.35489	0.809951	0.415747	1.57699	0.699971	0.351059
1.4958	0.724277	0.407186	1.505	0.722569	0.390423	1.60294	0.666022	0.292521
1.40505	0.776844	0.41716	1.41797	0.768597	0.405144	1.58103	0.674354	0.33739
1.47893	0.734667	0.515554	1.4938	0.71618	0.515895	1.62863	0.636004	0.403689
1.45132	0.759985	0.410563	1.46115	0.749663	0.389079	1.61765	0.654265	0.334247
1.34804	0.772327	0.417573	1.35411	0.772211	0.394291	1.52793	0.695896	0.287462
1.35605	0.790646	0.427229	1.36418	0.787531	0.414306	1.52161	0.71956	0.313647
1.31958	0.825061	0.38368	1.32469	0.82659	0.362739	1.51206	0.729769	0.270308
1.4671	0.761819	0.372765	1.47771	0.755508	0.33961	1.61202	0.66217	0.312541
1.30578	0.842271	0.411843	1.31783	0.834545	0.398056	1.53506	0.702969	0.3245
1.38735	0.790993	0.412572	1.40004	0.783632	0.398989	1.53286	0.709436	0.309526
1.36905	0.784495	0.442361	1.37781	0.78218	0.423881	1.54504	0.701114	0.313269
1.40355	0.785849	0.370601	1.40615	0.792769	0.346018	1.54723	0.701777	0.271717
1.45466	0.75063	0.513422	1.47201	0.734614	0.504515	1.61666	0.649198	0.39006
1.44429	0.765816	0.408457	1.4583	0.753832	0.398256	1.59011	0.668585	0.305296
1.3412	0.804558	0.48867	1.34072	0.796916	0.472402	1.55672	0.69299	0.337278
1.39758	0.779979	0.383748	1.41856	0.761459	0.376726	1.525	0.68818	0.283128
1.3858	0.786621	0.49314	1.39103	0.779439	0.481099	1.58753	0.666089	0.355759
1.27981	0.833614	0.378164	1.27946	0.830693	0.361559	1.48729	0.734458	0.331185
1.48792	0.707667	0.432108	1.49198	0.70158	0.419497	1.61332	0.621106	0.304607
1.41246	0.777602	0.433367	1.43003	0.768532	0.416938	1.57199	0.667318	0.304965
1.38144	0.797981	0.463601	1.39853	0.796145	0.451387	1.57171	0.700801	0.3426
1.52567	0.679429	0.462701	1.54135	0.657785	0.447651	1.64467	0.597292	0.331275
1.43101	0.755793	0.424507	1.43097	0.750811	0.412588	1.58578	0.653268	0.360853
1.41919	0.763434	0.452812	1.43084	0.760535	0.438404	1.56748	0.679215	0.327811
1.45592	0.763782	0.454674	1.46011	0.760969	0.439715	1.57162	0.696628	0.337977
1.44174	0.784172	0.386908	1.46116	0.763097	0.361751	1.5592	0.694423	0.281627
1.31935	0.819074	0.418829	1.32276	0.824836	0.403644	1.55464	0.683143	0.334354
1.48014	0.765564	0.416678	1.4935	0.75065	0.398668	1.62115	0.641367	0.324139
1.53659	0.709709	0.523111	1.54705	0.703388	0.511495	1.64676	0.629747	0.391212
1.48148	0.752092	0.427046	1.50094	0.740799	0.396451	1.63197	0.63899	0.337801
1.33589	0.806231	0.414046	1.34045	0.799411	0.403037	1.52078	0.72105	0.296827
1.32036	0.822074	0.396646	1.32669	0.824311	0.382161	1.50496	0.728251	0.283967
1.53019	0.648262	0.622735	1.54691	0.632982	0.619151	1.67913	0.559299	0.478953
1.28311	0.849869	0.36383	1.28511	0.848833	0.341817	1.45972	0.756536	0.281614
1.41537	0.773443	0.404891	1.42782	0.762237	0.386215	1.569	0.662405	0.297281
1.44807	0.747796	0.413683	1.46377	0.735451	0.418425	1.58358	0.655961	0.312346
1.38402	0.808776	0.446349	1.39765	0.796229	0.427362	1.57712	0.691518	0.327636
1.33942	0.811878	0.41723	1.34567	0.809146	0.400544	1.51548	0.708519	0.314045
1.50851	0.705455	0.465718	1.51603	0.694712	0.470131	1.63967	0.61343	0.341711
1.4264	0.78446	0.4298	1.43525	0.772527	0.422965	1.57579	0.67673	0.319845
1.52748	0.70299	0.456272	1.54765	0.678595	0.439946	1.65672	0.594284	0.352591
1.36252	0.791452	0.454119	1.3691	0.785546	0.457598	1.54566	0.695842	0.334003
1.36817	0.804866	0.400995	1.37747	0.805214	0.385525	1.53035	0.711454	0.298916
1.43458	0.769922	0.406884	1.44396	0.765023	0.392106	1.57809	0.690366	0.312419
1.33227	0.818742	0.45975	1.33874	0.810447	0.455263	1.53995	0.713353	0.336354
1.33471	0.813377	0.407078	1.3521	0.808003	0.386738	1.52473	0.714721	0.293299
1.52415	0.712802	0.514323	1.53874	0.696913	0.522322	1.65772	0.620219	0.392622
1.35593	0.800722	0.390609	1.36766	0.801171	0.358542	1.52442	0.709273	0.301676
1.3672	0.800396	0.469602	1.37964	0.793201	0.457393	1.56279	0.679592	0.341622
1.51384	0.690897	0.446787	1.52266	0.674349	0.428154	1.6223	0.615845	0.312936
1.40059	0.76874	0.482072	1.41882	0.756949	0.474604	1.59449	0.672606	0.339378
1.33446	0.779668	0.382414	1.34772	0.779008	0.375852	1.48397	0.719192	0.296091
1.22777	0.877696	0.350275	1.22233	0.881441	0.323953	1.44499	0.768252	0.281326
1.5069	0.715365	0.509873	1.51819	0.706473	0.513525	1.67004	0.613325	0.380404
1.44491	0.758143	0.369494	1.45729	0.751774	0.355258	1.55414	0.687661	0.287283
1.30147	0.820299	0.338493	1.31541	0.815629	0.322413	1.46576	0.738828	0.251547
1.47968	0.713368	0.548522	1.49934	0.70383	0.547916	1.65748	0.612177	0.459168
1.33197	0.830104	0.380682	1.33302	0.831209	0.356493	1.49229	0.751264	0.273028
1.44108	0.7308	0.412427	1.44944	0.72083	0.394787	1.57551	0.655666	0.290728
1.50931	0.685739	0.550188	1.52004	0.676954	0.556028	1.63242	0.617092	0.437903
1.42145	0.767854	0.427949	1.4345	0.766023	0.405168	1.57148	0.681926	0.312644
1.28292	0.841526	0.349707	1.29191	0.836483	0.32747	1.45341	0.758255	0.261585
1.39498	0.778394	0.486352	1.4041	0.765657	0.4699	1.59167	0.669386	0.352331
1.33374	0.801444	0.407488	1.34755	0.804078	0.389708	1.49625	0.735915	0.303682
1.37096	0.811517	0.359844	1.39538	0.802566	0.328271	1.49843	0.724867	0.261507
1.49883	0.759064	0.427898	1.50843	0.748627	0.412892	1.63697	0.643755	0.342448
1.30007	0.834374	0.405767	1.30634	0.834501	0.374801	1.48898	0.735541	0.298323
1.31638	0.828465	0.434592	1.32797	0.821769	0.414042	1.53425	0.71659	0.315585
1.34683	0.802375	0.405997	1.34653	0.803813	0.379633	1.52592	0.708789	0.302455
1.6056	0.659194	0.505096	1.608	0.653352	0.50119	1.69642	0.579049	0.369973
1.48195	0.737468	0.446016	1.4917	0.730044	0.427634	1.60151	0.652954	0.325536
1.45164	0.770962	0.4055	1.46322	0.760628	0.386968	1.59726	0.669534	0.309945
1.55935	0.716483	0.464042	1.57324	0.705444	0.455684	1.69093	0.617649	0.388419
1.39908	0.787855	0.428707	1.40692	0.782771	0.429397	1.60253	0.651588	0.338883
1.50643	0.696383	0.499862	1.51084	0.692722	0.489806	1.64277	0.626407	0.363245
1.23989	0.866454	0.354329	1.24663	0.863757	0.325408	1.42534	0.775148	0.263129
1.38633	0.787748	0.498876	1.39243	0.781642	0.464875	1.58332	0.664691	0.397663
1.20974	0.865739	0.328925	1.21065	0.866597	0.308612	1.47202	0.770581	0.304568
1.33215	0.798861	0.379635	1.33222	0.801331	0.353201	1.4829	0.729387	0.284986
1.54713	0.6821	0.44637	1.55844	0.675103	0.426194	1.67913	0.594035	0.346598
1.3879	0.791035	0.457983	1.39403	0.782373	0.444701	1.57935	0.675651	0.388765
1.38939	0.786181	0.422664	1.40854	0.769605	0.426606	1.53385	0.694718	0.319093
1.40884	0.789873	0.497485	1.42384	0.780002	0.480975	1.64988	0.643188	0.394633
1.3636	0.801968	0.460483	1.37769	0.796737	0.43732	1.54283	0.714759	0.321888
1.37377	0.799652	0.449369	1.38259	0.791251	0.432474	1.56257	0.700155	0.32755
1.3674	0.781026	0.453524	1.37893	0.7787	0.453757	1.57274	0.665345	0.371737
1.55335	0.694632	0.424497	1.55664	0.695016	0.406893	1.64872	0.622818	0.324367
1.50474	0.699375	0.405169	1.51655	0.694016	0.397526	1.61951	0.622974	0.304779
1.3017	0.837267	0.395004	1.30451	0.838868	0.362872	1.49972	0.743181	0.283498
1.2744	0.842096	0.393306	1.28179	0.839132	0.372103	1.49255	0.720078	0.326984
1.53263	0.683261	0.502675	1.5454	0.668541	0.492446	1.64072	0.60147	0.372215
1.53533	0.691519	0.41707	1.54477	0.681407	0.38477	1.64483	0.601574	0.303999
1.46935	0.728552	0.485346	1.47727	0.721769	0.471733	1.62345	0.631535	0.345965
1.32308	0.811654	0.455387	1.33218	0.814391	0.430489	1.54348	0.70295	0.321332
1.48238	0.749497	0.431942	1.48525	0.747341	0.432102	1.62798	0.653177	0.356624
1.47125	0.759541	0.413847	1.48785	0.747915	0.394774	1.60971	0.6453	0.344826
1.33303	0.811242	0.402657	1.3518	0.803981	0.375094	1.50323	0.732216	0.285849
1.6082	0.609193	0.552937	1.61419	0.60723	0.551755	1.69952	0.550125	0.402196
1.31538	0.800079	0.356903	1.31356	0.808547	0.32957	1.47285	0.723843	0.293391
1.42815	0.766058	0.349632	1.43942	0.756233	0.328832	1.52715	0.682581	0.268306
1.45188	0.749152	0.432293	1.46623	0.738782	0.411741	1.58805	0.655089	0.30276
1.32216	0.829046	0.444767	1.32663	0.821649	0.432743	1.56383	0.697559	0.329688
1.38243	0.780711	0.41696	1.38957	0.77513	0.396842	1.55669	0.68951	0.305018
1.29625	0.827469	0.389019	1.30772	0.829023	0.365226	1.49396	0.739706	0.289579
1.37396	0.786333	0.428512	1.38682	0.779486	0.407648	1.55564	0.692252	0.361967
1.50871	0.734386	0.447017	1.51486	0.734131	0.427433	1.61997	0.658893	0.313155
1.40752	0.765862	0.385077	1.41436	0.759708	0.379423	1.55522	0.676889	0.334446
1.36155	0.8118	0.454095	1.37194	0.804006	0.433742	1.54808	0.702298	0.318215
1.46784	0.738701	0.412905	1.47275	0.732648	0.395536	1.5722	0.66526	0.317054
1.53926	0.727704	0.486077	1.54506	0.729064	0.481267	1.66026	0.624574	0.357072
1.54001	0.707399	0.469957	1.55135	0.700125	0.437522	1.66608	0.60114	0.357732
1.44331	0.762033	0.42203	1.45571	0.752523	0.396504	1.57115	0.68249	0.314415
1.45084	0.774564	0.476489	1.45823	0.771229	0.46599	1.6252	0.667162	0.365119
1.46925	0.742799	0.423544	1.48022	0.731932	0.424612	1.59195	0.66217	0.322981
1.46523	0.753113	0.38414	1.47336	0.74725	0.372401	1.64257	0.619377	0.298617
1.53173	0.68502	0.471887	1.54956	0.666093	0.472441	1.64654	0.605868	0.367474
1.5991	0.645572	0.441969	1.60394	0.640009	0.42332	1.67814	0.578169	0.326153
1.30819	0.810246	0.425723	1.31934	0.804646	0.402005	1.55296	0.70269	0.340514
1.38941	0.797293	0.465283	1.4009	0.78853	0.438822	1.5621	0.686416	0.349498
1.40962	0.767259	0.444636	1.40963	0.766498	0.419113	1.56115	0.689164	0.318567
1.48838	0.726721	0.450912	1.50681	0.703204	0.444744	1.6477	0.618641	0.370284
1.46109	0.750708	0.44411	1.47706	0.738101	0.430855	1.59544	0.658653	0.332019
1.43678	0.746327	0.40719	1.43982	0.747229	0.382173	1.55557	0.680522	0.291348
1.41494	0.770903	0.390061	1.42698	0.764464	0.368374	1.54381	0.690773	0.293398
1.51896	0.713655	0.445217	1.53176	0.695423	0.430868	1.62797	0.618786	0.334703
1.50929	0.708963	0.473537	1.51196	0.70839	0.467325	1.63779	0.625171	0.336907
1.2926	0.834552	0.398775	1.30345	0.827866	0.357591	1.48723	0.736289	0.288093
1.32004	0.815499	0.481928	1.3304	0.804522	0.477561	1.56723	0.682555	0.368188
1.41436	0.760935	0.522975	1.42375	0.745281	0.532374	1.63654	0.636606	0.404064
1.34023	0.795452	0.433716	1.34126	0.796235	0.419729	1.52308	0.701028	0.325334
1.49631	0.723735	0.386519	1.49359	0.719389	0.367334	1.61781	0.634879	0.331516
1.46196	0.739582	0.423485	1.48426	0.712987	0.41475	1.58533	0.640902	0.329624
1.43189	0.753343	0.45788	1.43588	0.75394	0.429876	1.57593	0.674423	0.333908
1.39768	0.784765	0.486276	1.41158	0.776602	0.471675	1.58286	0.676942	0.365699
1.61391	0.640361	0.463206	1.62289	0.620474	0.48271	1.70405	0.555408	0.397505
1.4085	0.776663	0.414228	1.41711	0.766269	0.397828	1.55266	0.685579	0.300846
1.51094	0.702536	0.546635	1.53064	0.692567	0.564381	1.66725	0.611478	0.436462
1.40124	0.760766	0.410897	1.4156	0.749329	0.383019	1.57735	0.665405	0.328305
1.39244	0.784294	0.459658	1.41926	0.767184	0.446008	1.5663	0.674708	0.357756
1.37336	0.791049	0.452215	1.39192	0.781419	0.444071	1.56352	0.696739	0.321011
1.25158	0.864703	0.377408	1.25733	0.864363	0.34597	1.45959	0.765068	0.281875
1.54706	0.731423	0.477673	1.56014	0.710604	0.47807	1.70526	0.583418	0.385421
1.52595	0.708747	0.430902	1.5388	0.680184	0.4225	1.63521	0.614232	0.324066
1.47145	0.728521	0.456336	1.49342	0.707376	0.445075	1.6167	0.633479	0.331117
1.37887	0.796991	0.420992	1.40121	0.785197	0.393967	1.55902	0.689425	0.304696
1.32457	0.811631	0.36169	1.32417	0.822074	0.336753	1.49333	0.714878	0.289552
1.60937	0.66189	0.490612	1.62652	0.647758	0.493646	1.70719	0.565028	0.385934
1.59761	0.635392	0.459734	1.61309	0.617063	0.466388	1.69008	0.572955	0.352725
1.53687	0.703167	0.480122	1.55237	0.689797	0.489701	1.65797	0.6033	0.373965
1.50995	0.7222	0.470247	1.52174	0.710836	0.450876	1.64603	0.624051	0.34316
1.50405	0.675038	0.57912	1.52216	0.663682	0.564858	1.667	0.591644	0.436417
1.40239	0.780927	0.399239	1.41389	0.772194	0.392408	1.543	0.688826	0.300873
1.49373	0.728589	0.364367	1.50431	0.710229	0.354558	1.59929	0.627794	0.308075
1.46769	0.755981	0.384798	1.48115	0.744733	0.376766	1.58174	0.67722	0.289379
1.41417	0.774867	0.405826	1.42625	0.759548	0.386244	1.56208	0.683302	0.308052
1.33855	0.816977	0.376226	1.34099	0.808579	0.360819	1.55472	0.701598	0.312043
1.59865	0.648886	0.499136	1.61501	0.633228	0.513047	1.68463	0.578523	0.398074
1.39642	0.744503	0.449368	1.40855	0.739332	0.441484	1.56376	0.670165	0.324545
1.32328	0.826893	0.367556	1.32407	0.823287	0.352317	1.48906	0.737154	0.275627
1.34685	0.801801	0.444258	1.35756	0.793916	0.43246	1.54631	0.699366	0.360862
1.31698	0.823224	0.420261	1.31685	0.824568	0.398615	1.53939	0.701385	0.329998
1.41764	0.772264	0.423363	1.42325	0.761404	0.418113	1.55705	0.691102	0.311553
1.39984	0.790311	0.370312	1.39944	0.79054	0.35239	1.52883	0.70138	0.272665
1.42669	0.747527	0.46284	1.44253	0.737713	0.430977	1.58852	0.672204	0.311386
1.49842	0.694164	0.59476	1.51877	0.678969	0.589913	1.662	0.591956	0.476597
1.48415	0.728209	0.500029	1.49317	0.721367	0.496667	1.64741	0.621576	0.424259
1.41638	0.770339	0.455213	1.43351	0.760468	0.439618	1.5577	0.685424	0.33595
1.31112	0.835664	0.370079	1.31821	0.834773	0.331301	1.54045	0.720007	0.306369
1.26822	0.8615	0.369502	1.27663	0.852402	0.352126	1.43827	0.777867	0.280706
1.42285	0.752553	0.481115	1.43226	0.757431	0.465918	1.59845	0.664877	0.367176
1.34556	0.815748	0.413541	1.34926	0.815824	0.408347	1.5488	0.688855	0.328506
1.34059	0.802156	0.462757	1.35027	0.804983	0.449624	1.5361	0.715691	0.338597
1.37053	0.806886	0.462376	1.37911	0.79282	0.432658	1.56105	0.685937	0.320032
1.50562	0.686239	0.402243	1.51053	0.677018	0.380153	1.60223	0.619884	0.289898
1.53238	0.681542	0.510351	1.55149	0.663504	0.505422	1.64752	0.612716	0.387569
1.26005	0.849616	0.422475	1.25911	0.855848	0.395767	1.52009	0.741571	0.345573
1.53568	0.671295	0.462431	1.54156	0.670492	0.436943	1.64368	0.609451	0.34474
1.49786	0.697278	0.47668	1.50887	0.684663	0.486385	1.62509	0.617046	0.375285
1.52663	0.717789	0.415673	1.54459	0.694571	0.407517	1.64543	0.619451	0.325644
1.57957	0.658605	0.474792	1.59177	0.647749	0.464117	1.67943	0.577953	0.340324
1.33794	0.808986	0.374193	1.34165	0.803704	0.345554	1.51646	0.724757	0.317557
1.44156	0.764318	0.397671	1.45526	0.753941	0.377332	1.57621	0.673695	0.300725
1.43772	0.775781	0.366551	1.45124	0.758047	0.357169	1.56948	0.668025	0.305491
1.49098	0.724726	0.429041	1.49593	0.71559	0.416464	1.62801	0.623102	0.347283
1.49566	0.744052	0.44773	1.50516	0.737592	0.429323	1.61484	0.651618	0.325198
1.43128	0.74814	0.387497	1.44112	0.727017	0.366117	1.57854	0.640454	0.310304
1.2837	0.838069	0.367878	1.29389	0.844612	0.339801	1.45111	0.768233	0.272003
1.4481	0.762958	0.389695	1.45569	0.752503	0.36158	1.56028	0.684072	0.278176
1.50039	0.701215	0.55903	1.50668	0.690339	0.578856	1.64202	0.615343	0.426734
1.485	0.734097	0.428279	1.48457	0.731632	0.412286	1.60171	0.661717	0.322359
1.36461	0.778671	0.431052	1.36571	0.785133	0.40011	1.53496	0.705236	0.313274
1.32527	0.812954	0.369237	1.33039	0.817763	0.347466	1.50711	0.708195	0.301355
1.34828	0.818208	0.386527	1.35674	0.817211	0.368333	1.51908	0.724815	0.289996
1.47274	0.746863	0.413446	1.47478	0.743345	0.392623	1.59349	0.662378	0.33032
1.45342	0.737515	0.42321	1.46834	0.723185	0.400249	1.59982	0.634002	0.307604
1.47894	0.708115	0.392047	1.48466	0.70561	0.357502	1.58698	0.635423	0.278509
1.35861	0.809669	0.428929	1.36787	0.805061	0.414143	1.54666	0.700095	0.316855
1.35834	0.798759	0.458025	1.36981	0.802629	0.43989	1.58146	0.69289	0.36275
1.51509	0.696581	0.530088	1.53602	0.680043	0.530771	1.63835	0.619776	0.427348
1.43318	0.745774	0.438085	1.45119	0.731486	0.42089	1.58172	0.655655	0.31956
1.47421	0.743814	0.404379	1.48987	0.731904	0.38212	1.59724	0.650206	0.303822
1.40535	0.767005	0.416288	1.41243	0.761318	0.39171	1.53201	0.696549	0.307288
1.40526	0.777234	0.468398	1.42307	0.774423	0.447551	1.60306	0.665379	0.327341
1.41511	0.784855	0.355535	1.43375	0.764412	0.334699	1.53357	0.688646	0.282761
1.33104	0.797894	0.385446	1.33391	0.801953	0.351728	1.50747	0.704184	0.28679
1.3807	0.801334	0.446583	1.40097	0.794836	0.433189	1.58074	0.686767	0.330861
1.49296	0.720643	0.489595	1.5162	0.702435	0.49514	1.62084	0.634492	0.373957
1.42652	0.763916	0.385288	1.43554	0.757333	0.362645	1.53297	0.697408	0.278182
1.34293	0.81061	0.419438	1.34748	0.808583	0.38978	1.50958	0.717505	0.321923
1.59333	0.696546	0.43332	1.59988	0.680338	0.431424	1.70391	0.592593	0.345263
1.34242	0.820357	0.428668	1.34633	0.814825	0.400718	1.55144	0.69203	0.319512
1.37574	0.773761	0.45407	1.38679	0.772641	0.442032	1.54675	0.699324	0.329025
1.42033	0.757109	0.526436	1.44092	0.743369	0.523292	1.59412	0.650785	0.396093
1.31614	0.782018	0.442349	1.34348	0.772192	0.427401	1.53351	0.678837	0.300771
1.38653	0.763986	0.440666	1.39264	0.759711	0.427599	1.54416	0.69224	0.315707
1.3872	0.79333	0.405646	1.40228	0.770522	0.387609	1.55288	0.682569	0.299435
1.50138	0.713383	0.451585	1.51234	0.705557	0.447519	1.62405	0.632981	0.33183
1.31397	0.829583	0.43438	1.32651	0.822736	0.409872	1.53899	0.704961	0.311693
1.4461	0.751061	0.523965	1.46204	0.734763	0.528756	1.61649	0.644915	0.398845
1.45307	0.739612	0.423159	1.46578	0.728124	0.41575	1.62886	0.627275	0.354829
1.34294	0.813995	0.409509	1.34955	0.810195	0.398126	1.53486	0.699983	0.308767
1.39225	0.780366	0.426442	1.40568	0.773004	0.412386	1.5427	0.698182	0.29972
1.42212	0.765181	0.417537	1.42695	0.76562	0.401213	1.57348	0.684751	0.313252
1.41015	0.748044	0.505846	1.41491	0.747249	0.4883	1.60714	0.654579	0.358735
1.42294	0.761441	0.494091	1.44775	0.740156	0.483343	1.59248	0.66334	0.385741
1.32839	0.811494	0.371895	1.33764	0.803971	0.346246	1.48344	0.723956	0.286554
1.49742	0.701243	0.468947	1.50802	0.690258	0.473443	1.61182	0.626415	0.371642
1.37165	0.800476	0.376709	1.38619	0.795215	0.35214	1.49498	0.731084	0.277751
1.22323	0.859472	0.315232	1.2256	0.859716	0.278937	1.36027	0.805364	0.249972
1.412	0.775408	0.471948	1.4281	0.761776	0.458175	1.62109	0.669904	0.371674
1.54861	0.71274	0.374678	1.55619	0.695095	0.369118	1.68433	0.574903	0.347904
1.34777	0.803269	0.430444	1.35648	0.793295	0.399118	1.58523	0.669119	0.335965
1.32002	0.830414	0.33343	1.32096	0.832649	0.311807	1.44118	0.755797	0.249043
1.30617	0.811757	0.377939	1.31018	0.805632	0.346746	1.48184	0.733116	0.268908
1.36173	0.790366	0.404623	1.3675	0.786967	0.378283	1.53184	0.693525	0.283188
1.28677	0.844513	0.393264	1.29625	0.845914	0.376338	1.47496	0.746472	0.297038
1.41114	0.782748	0.491183	1.42317	0.775389	0.490487	1.59832	0.674786	0.348923
1.33897	0.802638	0.45016	1.34214	0.808739	0.417667	1.54755	0.70217	0.324591
1.41409	0.79296	0.360383	1.42804	0.78344	0.332771	1.54872	0.69998	0.279367
1.366	0.79246	0.409732	1.37039	0.781233	0.415596	1.56512	0.683953	0.349815
1.46504	0.718322	0.379313	1.46803	0.720372	0.360215	1.55904	0.669526	0.284976
1.48854	0.725134	0.514954	1.49732	0.717772	0.509708	1.61241	0.64086	0.374484
1.45377	0.747366	0.47096	1.46098	0.739711	0.450816	1.59066	0.663979	0.336819
1.45176	0.747888	0.526486	1.4748	0.730563	0.531526	1.66534	0.611257	0.414531
1.39313	0.776062	0.436539	1.41009	0.760608	0.421838	1.56143	0.688311	0.307317
1.58193	0.689268	0.523739	1.59123	0.681753	0.523277	1.68938	0.594524	0.402722
1.44091	0.743831	0.406001	1.44741	0.739171	0.396376	1.61819	0.650248	0.335365
1.27343	0.825117	0.335632	1.28135	0.827184	0.30972	1.43111	0.755788	0.24733
1.36312	0.803318	0.44308	1.36903	0.800182	0.440442	1.55781	0.717636	0.321602
1.39661	0.781907	0.426458	1.40079	0.781446	0.427679	1.56034	0.700041	0.309642
1.30493	0.813078	0.427189	1.29865	0.817366	0.404057	1.50923	0.730664	0.321654
1.36268	0.811014	0.404615	1.36405	0.811834	0.388205	1.53713	0.715271	0.299521
1.44113	0.759362	0.434182	1.45204	0.752746	0.43399	1.59783	0.664635	0.318205
1.29614	0.823045	0.387305	1.298	0.819961	0.366432	1.49228	0.744616	0.276098
1.39287	0.784711	0.416954	1.40262	0.776303	0.417494	1.54357	0.698669	0.313479
1.49093	0.734626	0.445447	1.50234	0.723978	0.429979	1.6039	0.651327	0.349608
1.55882	0.64109	0.499532	1.57144	0.634844	0.501243	1.6752	0.565923	0.366628
1.30154	0.839204	0.434165	1.31254	0.832872	0.41837	1.56029	0.70326	0.351026
1.60236	0.610493	0.607383	1.61366	0.604087	0.611114	1.70909	0.548693	0.48492
1.40355	0.749621	0.482623	1.42384	0.739975	0.475664	1.56632	0.654634	0.35325
1.37518	0.772669	0.367568	1.3848	0.768671	0.334436	1.50936	0.695979	0.268887
1.42915	0.756701	0.472391	1.44254	0.750179	0.458433	1.57001	0.68074	0.370785
1.31505	0.82698	0.414232	1.32192	0.821689	0.395978	1.51155	0.721167	0.317499
1.33475	0.807911	0.402306	1.34765	0.804808	0.373399	1.53124	0.709372	0.289519
1.48245	0.737294	0.436885	1.49284	0.733585	0.419633	1.60872	0.645411	0.327067
1.49561	0.732228	0.44897	1.49776	0.735398	0.437095	1.63134	0.647266	0.344861
1.39163	0.78597	0.40955	1.41733	0.776525	0.386518	1.52087	0.709078	0.302928
1.31127	0.826941	0.371869	1.32866	0.823314	0.344239	1.50737	0.72769	0.310078
1.50006	0.711964	0.429091	1.51224	0.698588	0.431585	1.61115	0.634944	0.326333
1.30476	0.819096	0.386843	1.30945	0.83058	0.349564	1.46793	0.74592	0.282204
1.41771	0.748348	0.494514	1.435	0.735708	0.474011	1.57826	0.659833	0.354856
1.42479	0.737564	0.515128	1.44904	0.723019	0.530912	1.63761	0.622154	0.420551
1.52591	0.717745	0.444622	1.53078	0.709656	0.424418	1.6627	0.633794	0.374714
1.43826	0.759529	0.401083	1.45093	0.741543	0.385062	1.57186	0.65995	0.29456
1.54761	0.659866	0.556113	1.55929	0.651241	0.547642	1.66737	0.586968	0.405336
1.45259	0.746093	0.426732	1.46708	0.736208	0.418125	1.61295	0.64574	0.306428
1.52498	0.716816	0.483307	1.53295	0.706645	0.47468	1.6971	0.583878	0.388249
1.51163	0.682266	0.433983	1.51714	0.678178	0.430749	1.62474	0.610406	0.344631
1.34843	0.816156	0.441218	1.35411	0.817391	0.421174	1.54367	0.714556	0.320209
1.46275	0.723981	0.421063	1.48318	0.704996	0.414275	1.60347	0.615402	0.352276
1.44671	0.745821	0.439301	1.46186	0.737186	0.429701	1.61011	0.661274	0.324596
1.38597	0.775035	0.45105	1.39593	0.77109	0.430728	1.5507	0.693145	0.320988
1.63756	0.620581	0.434609	1.64248	0.608862	0.41973	1.71197	0.548413	0.3498
1.30283	0.828653	0.414294	1.30287	0.839066	0.394698	1.49095	0.737338	0.307471
1.55878	0.682568	0.520696	1.56801	0.669318	0.512355	1.69909	0.580174	0.387008
1.41618	0.747303	0.396548	1.42961	0.747074	0.364216	1.54629	0.672279	0.285331
1.4726	0.761145	0.447442	1.48893	0.752218	0.444333	1.63039	0.642872	0.325471
1.28699	0.855398	0.369533	1.29352	0.85464	0.344483	1.48926	0.746704	0.278021
1.35733	0.804292	0.379204	1.35966	0.799191	0.360025	1.50499	0.71776	0.277532
1.44161	0.752141	0.448005	1.4518	0.743726	0.446162	1.59673	0.664228	0.319189
1.47812	0.71032	0.506995	1.48774	0.701548	0.507896	1.61587	0.641331	0.373894
1.45009	0.7403	0.436696	1.46156	0.730067	0.430396	1.56593	0.674004	0.328449
1.3939	0.77702	0.485703	1.40083	0.774845	0.455965	1.55546	0.6932	0.363399
1.55013	0.673604	0.504335	1.56852	0.657003	0.49256	1.66564	0.59749	0.36478
1.46438	0.749146	0.372932	1.47585	0.739057	0.344908	1.56188	0.67317	0.275083
1.32475	0.815981	0.438125	1.32146	0.826865	0.416759	1.53646	0.713368	0.329677
1.40174	0.735462	0.485988	1.41895	0.730133	0.456102	1.60565	0.644741	0.375173
1.50163	0.715224	0.451178	1.51339	0.707818	0.434984	1.6428	0.607328	0.358221
1.54421	0.689569	0.493473	1.5585	0.673764	0.492198	1.66924	0.6052	0.347767
1.51912	0.719209	0.406434	1.5248	0.717019	0.382692	1.64143	0.617779	0.322545
1.51623	0.721426	0.423284	1.53686	0.707349	0.402335	1.61495	0.640252	0.327014
1.38387	0.78368	0.414745	1.38624	0.78307	0.386006	1.54468	0.686364	0.325537
1.40158	0.794328	0.433093	1.41215	0.783068	0.410733	1.57374	0.701155	0.309193
1.56893	0.649663	0.455356	1.57172	0.645052	0.422765	1.66853	0.578993	0.327096
1.41681	0.778409	0.435416	1.42772	0.774904	0.417228	1.59568	0.675646	0.370747
1.5886	0.679893	0.47401	1.60348	0.661468	0.470237	1.67496	0.610705	0.372388
1.32607	0.818577	0.35694	1.32762	0.818313	0.336556	1.47684	0.742627	0.275026
1.28045	0.835519	0.404851	1.29795	0.837553	0.38435	1.48779	0.731171	0.29891
1.45351	0.750265	0.541924	1.47133	0.734529	0.539175	1.63497	0.629431	0.425919
1.41282	0.777492	0.435002	1.41975	0.774853	0.406108	1.59904	0.673028	0.359923
1.47512	0.711701	0.521468	1.48916	0.706664	0.524293	1.64461	0.627077	0.378254
1.30028	0.844655	0.34922	1.31486	0.826996	0.317557	1.51117	0.726207	0.281816
1.41692	0.783609	0.465925	1.42676	0.770061	0.455309	1.59896	0.670077	0.323631
1.39572	0.777488	0.420936	1.40346	0.772908	0.400515	1.54369	0.69688	0.307123
1.39386	0.79759	0.369711	1.4135	0.782335	0.360277	1.53409	0.705158	0.278296
1.4343	0.771926	0.405988	1.44026	0.765055	0.380822	1.5629	0.687719	0.300231
1.60395	0.637458	0.497882	1.614	0.625224	0.469083	1.685	0.578554	0.372729
1.47307	0.733359	0.429494	1.48839	0.718013	0.419201	1.64111	0.626659	0.365551
1.34554	0.785943	0.4338	1.35468	0.779862	0.412746	1.53175	0.702395	0.318806
1.41314	0.764116	0.446213	1.4199	0.760121	0.439046	1.58362	0.674259	0.315646
1.43053	0.759281	0.405277	1.4484	0.750538	0.385778	1.56414	0.668139	0.294924
1.39713	0.784977	0.365559	1.41244	0.773075	0.338092	1.52033	0.704972	0.271383
1.45907	0.769573	0.444659	1.4728	0.75784	0.412962	1.60038	0.67293	0.328561
1.44365	0.736665	0.559148	1.45697	0.727854	0.564646	1.61807	0.632156	0.416895
1.44037	0.753003	0.426855	1.45549	0.744549	0.407613	1.61087	0.649154	0.319811
1.44522	0.746363	0.389024	1.44282	0.744016	0.365378	1.62566	0.626285	0.310955
1.2632	0.859075	0.37418	1.26021	0.854122	0.352503	1.43556	0.769009	0.282806
1.33886	0.804524	0.491551	1.34421	0.796248	0.463841	1.55707	0.703613	0.363711
1.5519	0.668272	0.582863	1.57269	0.646624	0.589276	1.67969	0.583257	0.429543
1.47754	0.735775	0.418406	1.48048	0.730034	0.403023	1.60208	0.652278	0.318786
1.541	0.71051	0.47859	1.54816	0.70644	0.464326	1.65666	0.625449	0.347868
1.48422	0.746766	0.419018	1.50204	0.736397	0.397837	1.62557	0.659359	0.293264
1.49162	0.749089	0.442678	1.51368	0.731819	0.431956	1.64533	0.626577	0.336784
1.3499	0.798004	0.390044	1.36123	0.800546	0.357162	1.50078	0.7239	0.288852
1.47251	0.710197	0.483935	1.49137	0.696005	0.471377	1.61788	0.64384	0.345495
1.37654	0.783124	0.425418	1.38985	0.768095	0.39678	1.53682	0.707095	0.296054
1.54545	0.676171	0.524931	1.55651	0.661863	0.531791	1.67305	0.587101	0.407685
1.46839	0.767372	0.395047	1.47368	0.761047	0.383061	1.59794	0.669562	0.340748
1.37911	0.772834	0.421815	1.37491	0.774367	0.395667	1.52267	0.701983	0.32469
1.40157	0.778266	0.432622	1.41959	0.774328	0.424674	1.54614	0.697551	0.319662
1.37922	0.784431	0.43625	1.38841	0.790984	0.409793	1.58455	0.654182	0.358334
1.45748	0.787216	0.373432	1.46455	0.781685	0.358769	1.59701	0.679004	0.2893
1.38397	0.787323	0.433046	1.3974	0.775322	0.422673	1.59606	0.663397	0.331778
1.48674	0.745756	0.376142	1.4925	0.744993	0.359864	1.58594	0.665348	0.281646
1.5076	0.703672	0.478648	1.52459	0.688889	0.463311	1.61298	0.644981	0.346568
1.36109	0.799535	0.429823	1.37324	0.804085	0.408956	1.51866	0.719599	0.337637
1.35949	0.783025	0.384484	1.36363	0.780179	0.364578	1.51182	0.710323	0.273426
1.49753	0.703609	0.4674	1.514	0.694648	0.455694	1.6119	0.627458	0.342205
1.42252	0.770717	0.368035	1.42587	0.765486	0.34684	1.5456	0.699658	0.275536
1.37404	0.784168	0.450074	1.38208	0.780843	0.434631	1.56303	0.677549	0.336826
1.62673	0.619877	0.539994	1.63193	0.611391	0.532617	1.71721	0.546543	0.429247
1.49561	0.73491	0.422333	1.50749	0.720306	0.420911	1.6088	0.644414	0.330606
1.45141	0.73397	0.458563	1.47128	0.715107	0.465607	1.59261	0.649781	0.346961
1.38518	0.788831	0.426759	1.38806	0.786845	0.409103	1.54916	0.698322	0.308755
1.43196	0.750573	0.441707	1.44765	0.74236	0.432855	1.57551	0.652839	0.3256
1.41244	0.796167	0.470649	1.44084	0.78168	0.45304	1.60168	0.668582	0.353255
1.43834	0.757332	0.425013	1.4475	0.749375	0.404787	1.56817	0.671819	0.314008
1.46391	0.761558	0.405966	1.47997	0.749153	0.382139	1.62736	0.649155	0.337148
1.27203	0.831064	0.349846	1.27718	0.835645	0.321911	1.49813	0.741309	0.293109
1.4625	0.749729	0.463982	1.49406	0.725236	0.473907	1.62442	0.642436	0.360231
1.51111	0.717722	0.525643	1.52866	0.704254	0.497518	1.65471	0.623609	0.395755
1.32961	0.799924	0.413254	1.33642	0.803905	0.387413	1.4785	0.747466	0.305147
1.31452	0.815549	0.410185	1.33301	0.812497	0.366	1.53866	0.714174	0.322607
1.33207	0.823239	0.361154	1.34914	0.80824	0.33401	1.5102	0.722223	0.307252
1.43734	0.779414	0.467711	1.45561	0.773132	0.446651	1.59935	0.681938	0.340268
1.30122	0.832807	0.369359	1.30892	0.823415	0.346888	1.5055	0.717822	0.290213
1.36208	0.789893	0.411455	1.37079	0.788238	0.385284	1.56966	0.688495	0.337572
1.2504	0.847778	0.346724	1.25523	0.84265	0.318317	1.43574	0.766854	0.255963
1.4412	0.729582	0.495996	1.44541	0.723162	0.479092	1.60825	0.64467	0.351182
1.45605	0.746748	0.466086	1.46967	0.734684	0.452312	1.62101	0.636398	0.350946
1.54937	0.701487	0.455144	1.56032	0.694513	0.434287	1.64733	0.619775	0.351801
1.33222	0.809534	0.361562	1.33625	0.806932	0.320504	1.51384	0.699155	0.261545
1.3904	0.810794	0.38945	1.39846	0.800133	0.366496	1.55196	0.705472	0.292013
1.30398	0.825922	0.395986	1.30556	0.824211	0.372004	1.49994	0.735982	0.305761
1.41051	0.752311	0.418503	1.42102	0.747744	0.395974	1.57484	0.664401	0.296013
1.4268	0.760822	0.427747	1.44341	0.74983	0.418088	1.57895	0.662086	0.333795
1.31624	0.819819	0.389255	1.3217	0.822757	0.37001	1.4896	0.737218	0.296336
1.52138	0.737972	0.444648	1.5349	0.716225	0.438473	1.63525	0.641067	0.323851
1.38057	0.790529	0.454379	1.38942	0.786155	0.437705	1.56524	0.695326	0.333738
1.32894	0.813196	0.458287	1.34312	0.799828	0.441635	1.58237	0.696403	0.363674
1.24476	0.870168	0.364808	1.24555	0.87297	0.323301	1.42967	0.769563	0.261649
1.43466	0.76429	0.456661	1.44519	0.755522	0.457912	1.64237	0.653319	0.36481
1.34185	0.802667	0.397166	1.35292	0.800741	0.367575	1.49503	0.722666	0.27157
1.32736	0.833817	0.430479	1.33723	0.820168	0.399238	1.53891	0.715931	0.29429
1.24932	0.856431	0.371216	1.25508	0.860379	0.339509	1.43781	0.764178	0.27996
1.46935	0.703014	0.578383	1.47742	0.700303	0.568931	1.63593	0.618743	0.396936
1.33242	0.809815	0.434368	1.34528	0.805227	0.40571	1.52032	0.724829	0.306964
1.31796	0.828009	0.453895	1.33345	0.815915	0.450683	1.57145	0.699318	0.32462
1.51929	0.686883	0.545109	1.5331	0.674738	0.537192	1.64417	0.622262	0.402464
1.46449	0.731801	0.437357	1.47115	0.72653	0.424983	1.61689	0.645959	0.323947
1.29655	0.820096	0.426104	1.30745	0.816455	0.412924	1.50308	0.724359	0.302621
1.43581	0.754016	0.46787	1.45847	0.735342	0.479841	1.60663	0.639712	0.348742
1.34331	0.78972	0.374009	1.34043	0.789665	0.354296	1.52105	0.69391	0.303569
1.4003	0.79126	0.400321	1.41624	0.779184	0.371745	1.55248	0.683341	0.328219
1.41835	0.738901	0.423873	1.42436	0.736586	0.395481	1.55134	0.686963	0.302981
1.40683	0.792592	0.41955	1.42194	0.78029	0.400724	1.58547	0.672983	0.361894
1.46686	0.738956	0.349417	1.47513	0.731702	0.327064	1.58456	0.644668	0.319398
1.26091	0.834119	0.336542	1.26801	0.847624	0.308456	1.40555	0.771976	0.249309
1.50467	0.731485	0.444466	1.5176	0.714843	0.426443	1.62485	0.629866	0.335035
1.32496	0.80911	0.382466	1.33563	0.806306	0.356813	1.4689	0.744715	0.295912
1.41538	0.746108	0.445234	1.43345	0.741547	0.417213	1.59189	0.646719	0.349203
1.40757	0.759987	0.376659	1.42931	0.742412	0.353311	1.56916	0.648747	0.328254
1.46032	0.733451	0.412401	1.47137	0.722767	0.397038	1.58465	0.650854	0.301387
1.47153	0.743763	0.422166	1.48054	0.736286	0.415651	1.59252	0.662271	0.316782
1.43237	0.721864	0.467365	1.4413	0.718423	0.452213	1.59254	0.652706	0.324593
1.32034	0.813064	0.348214	1.32719	0.806539	0.330722	1.46099	0.732612	0.269733
1.31067	0.825219	0.465961	1.32613	0.821348	0.439232	1.5364	0.708606	0.339113
1.54006	0.689757	0.507168	1.55565	0.669751	0.509134	1.66198	0.599629	0.376188
1.4013	0.78011	0.37659	1.40086	0.783319	0.348665	1.52875	0.710882	0.280111
1.29825	0.838088	0.385604	1.29793	0.829391	0.358181	1.48738	0.741083	0.288932
1.32987	0.814431	0.456727	1.3375	0.813587	0.440761	1.5517	0.702183	0.331296
1.43722	0.7622	0.535182	1.45702	0.752316	0.522637	1.66682	0.61921	0.416543
1.29192	0.841468	0.383715	1.29278	0.839639	0.36285	1.46711	0.74814	0.280786
1.2658	0.791371	0.336055	1.26517	0.79238	0.30605	1.41784	0.742429	0.245033
1.51216	0.711685	0.444806	1.52149	0.693547	0.43416	1.6338	0.618042	0.337108
1.3088	0.823035	0.418647	1.31993	0.816722	0.395728	1.51868	0.715457	0.315235
1.35824	0.785145	0.435343	1.37142	0.78157	0.402874	1.53651	0.703458	0.310196
1.41024	0.779191	0.461601	1.42607	0.75918	0.457945	1.62547	0.639193	0.352832
1.40185	0.771876	0.409084	1.41033	0.76652	0.3851	1.5529	0.687057	0.305889
1.57102	0.698295	0.44019	1.5776	0.687469	0.442692	1.67298	0.612833	0.325378
1.49801	0.701256	0.512522	1.49978	0.698947	0.523994	1.64854	0.6022	0.372901
1.53748	0.696039	0.434334	1.54376	0.691367	0.421953	1.6396	0.61159	0.330973
1.27577	0.834626	0.362743	1.27305	0.833962	0.328931	1.43638	0.749677	0.264549
1.54533	0.695022	0.483674	1.56013	0.680731	0.489992	1.68681	0.580212	0.402418
1.43322	0.727945	0.480473	1.43369	0.721563	0.458224	1.61112	0.639441	0.331475
1.39375	0.79268	0.362765	1.41173	0.777805	0.330117	1.55152	0.6792	0.267906
1.43603	0.767944	0.412994	1.45416	0.750019	0.402215	1.57095	0.666585	0.327279
1.48017	0.756875	0.445772	1.49245	0.742078	0.451939	1.61239	0.654754	0.322283
1.50042	0.725229	0.474826	1.51029	0.717411	0.4463	1.60934	0.645423	0.353877
1.40939	0.782165	0.446443	1.40898	0.778481	0.422299	1.60191	0.656434	0.363199
1.57504	0.690114	0.557632	1.59373	0.674049	0.554305	1.69104	0.589215	0.438161
1.4041	0.790634	0.401005	1.42279	0.783176	0.386831	1.61571	0.664024	0.338456
1.41101	0.762542	0.452836	1.41631	0.755862	0.440252	1.60621	0.650671	0.355853
1.59776	0.672353	0.481848	1.61939	0.650821	0.474237	1.70515	0.564842	0.354336
1.28977	0.83687	0.391311	1.29159	0.836483	0.376754	1.47819	0.74335	0.298233
1.31141	0.819802	0.472426	1.3232	0.817315	0.459243	1.53189	0.720395	0.346343
1.36199	0.803903	0.437525	1.3788	0.786313	0.419466	1.56622	0.694824	0.334205
1.41721	0.775376	0.416527	1.43383	0.758352	0.389166	1.60688	0.652312	0.32702
1.51306	0.724981	0.49779	1.53	0.710301	0.477575	1.63143	0.631072	0.36265
1.3409	0.812866	0.423665	1.3528	0.806846	0.396715	1.56128	0.694087	0.339663
1.41543	0.796228	0.371003	1.42745	0.783102	0.350217	1.54522	0.712352	0.276733
1.48756	0.724656	0.505453	1.50652	0.708268	0.499293	1.63348	0.623317	0.411019
1.57921	0.657576	0.576348	1.60015	0.633225	0.575679	1.71497	0.557879	0.454555
1.34652	0.812357	0.482767	1.36144	0.809898	0.449935	1.56492	0.695678	0.341679
1.36734	0.796772	0.469754	1.37151	0.799097	0.449454	1.55625	0.698773	0.325111
1.21669	0.868133	0.345486	1.22929	0.869772	0.308718	1.45923	0.769308	0.291192
1.46841	0.741563	0.487415	1.48946	0.719258	0.471956	1.62913	0.624551	0.393665
1.545	0.679921	0.541693	1.56108	0.669214	0.540125	1.66653	0.59708	0.420093
1.48753	0.746525	0.463631	1.50992	0.721937	0.457685	1.61874	0.644987	0.361615
1.37894	0.777815	0.480742	1.38994	0.770017	0.475439	1.59327	0.671652	0.408176
1.4034	0.78033	0.415005	1.41573	0.778118	0.387435	1.5553	0.696414	0.300768
1.34296	0.797352	0.416489	1.352	0.790772	0.415191	1.52133	0.71584	0.311749
1.33248	0.811014	0.374521	1.33685	0.814205	0.336153	1.49654	0.736138	0.271462
1.42592	0.756787	0.463734	1.45191	0.73466	0.447303	1.59318	0.644384	0.329628
1.48668	0.72844	0.443924	1.50203	0.717639	0.430836	1.60393	0.646236	0.333271
1.35494	0.805896	0.475736	1.36112	0.800785	0.457532	1.57161	0.698051	0.338611
1.39065	0.779096	0.394766	1.40064	0.77699	0.365766	1.52008	0.718547	0.290745
1.31283	0.820562	0.452521	1.32901	0.81313	0.432396	1.5495	0.691324	0.368399
1.45226	0.766234	0.467679	1.46958	0.748369	0.447936	1.61137	0.651172	0.340922
1.4369	0.735009	0.418369	1.44829	0.72785	0.405497	1.5988	0.656176	0.319713
1.41385	0.785388	0.389361	1.43291	0.769962	0.37446	1.5745	0.66644	0.316249
1.30554	0.81969	0.395875	1.30586	0.826695	0.371396	1.52161	0.713605	0.342615
1.34805	0.81206	0.398354	1.36045	0.800867	0.379719	1.537	0.693243	0.324039
1.35396	0.804926	0.405206	1.3558	0.811031	0.374445	1.55484	0.694201	0.286507
1.38418	0.806841	0.432258	1.39508	0.792305	0.414404	1.6041	0.665805	0.339451
1.25134	0.866959	0.341223	1.26284	0.854322	0.308828	1.40904	0.776103	0.241212
1.32851	0.817664	0.421233	1.32802	0.82547	0.389308	1.55215	0.712735	0.357788
1.38228	0.784344	0.430868	1.39254	0.783069	0.40655	1.57875	0.665629	0.360382
1.40934	0.780398	0.418794	1.41586	0.774342	0.396962	1.56558	0.684363	0.288649
1.35466	0.79886	0.493333	1.37306	0.794506	0.481993	1.5659	0.685617	0.372583
1.56198	0.671561	0.485786	1.56929	0.659056	0.469844	1.64967	0.605106	0.345551
1.51352	0.724497	0.504248	1.52969	0.718771	0.490519	1.65248	0.621284	0.358452
1.3652	0.792769	0.439632	1.37258	0.797024	0.415417	1.55632	0.697044	0.311514
1.39504	0.77287	0.393075	1.39995	0.7753	0.37167	1.54377	0.697607	0.278252
1.32347	0.816627	0.418729	1.326	0.820966	0.391669	1.52593	0.726892	0.298919
1.43397	0.783499	0.36226	1.45227	0.769673	0.348592	1.57193	0.669382	0.287793
1.49838	0.724662	0.489582	1.50792	0.718763	0.486297	1.64281	0.624569	0.370142
1.2511	0.854895	0.35107	1.2506	0.859194	0.325525	1.45672	0.768263	0.304665
1.26558	0.862806	0.387867	1.27168	0.852725	0.357353	1.46758	0.760198	0.281759
1.50983	0.711001	0.443798	1.51657	0.703405	0.432092	1.62169	0.627894	0.35378
1.45923	0.76407	0.44745	1.47257	0.750471	0.448039	1.61703	0.653441	0.34944
1.36114	0.806846	0.371827	1.38152	0.788916	0.338233	1.50066	0.720917	0.271034
1.38465	0.802528	0.446545	1.39908	0.788209	0.427755	1.5694	0.70144	0.326699
1.37387	0.77893	0.448244	1.37834	0.771723	0.425135	1.59107	0.661019	0.383426
1.34511	0.806382	0.441	1.34975	0.809825	0.412896	1.53358	0.707163	0.32089
1.49004	0.738381	0.434913	1.4986	0.727854	0.404391	1.6134	0.649023	0.333313
1.31903	0.828385	0.404306	1.33113	0.821838	0.381177	1.53198	0.711433	0.274832
1.45759	0.741637	0.467597	1.46474	0.731645	0.482329	1.62491	0.64072	0.342807
1.60253	0.671843	0.491418	1.61359	0.655599	0.486529	1.69681	0.579126	0.387298
1.53285	0.681156	0.627348	1.55504	0.662522	0.632901	1.6846	0.578499	0.478272
1.39392	0.779558	0.409663	1.40457	0.78179	0.378713	1.54731	0.694224	0.302447
1.47468	0.747518	0.417907	1.47533	0.741564	0.39775	1.59974	0.660831	0.297237
1.43068	0.771323	0.415421	1.45471	0.762957	0.401868	1.58697	0.665661	0.31344
1.50017	0.71172	0.422143	1.51428	0.692163	0.436734	1.61589	0.625049	0.344372
1.30569	0.830067	0.400462	1.31424	0.82957	0.369645	1.49728	0.733307	0.287468
1.51092	0.678549	0.566717	1.52791	0.668842	0.563552	1.66731	0.585493	0.413432
1.38969	0.754816	0.462375	1.39378	0.747349	0.441515	1.57657	0.66993	0.373
1.39777	0.775872	0.378003	1.40869	0.763727	0.356929	1.5218	0.705136	0.286378
1.24617	0.847905	0.367296	1.25508	0.842554	0.320811	1.4198	0.766353	0.259378
1.61561	0.626514	0.502294	1.62286	0.619667	0.485453	1.69586	0.571646	0.377629
1.3375	0.807149	0.412624	1.34771	0.806781	0.394565	1.55426	0.687435	0.326771
1.4311	0.74941	0.509792	1.43644	0.744798	0.481593	1.60515	0.655208	0.35762
1.46787	0.750032	0.423039	1.47511	0.733551	0.400018	1.60357	0.659432	0.331876
1.40993	0.768371	0.350834	1.42389	0.75799	0.334545	1.52654	0.693197	0.274281
1.49401	0.74139	0.447928	1.50317	0.73459	0.437377	1.62851	0.639148	0.359775
1.33676	0.80147	0.480054	1.34248	0.793434	0.446151	1.5564	0.702111	0.343238
1.42571	0.771551	0.480704	1.44239	0.757222	0.462553	1.62018	0.637702	0.388138
1.33676	0.823782	0.475614	1.35575	0.819677	0.453846	1.56937	0.693242	0.326377
1.42419	0.77313	0.393854	1.44011	0.755349	0.36539	1.58704	0.659926	0.325784
1.28406	0.840351	0.35974	1.29472	0.830335	0.335144	1.4432	0.768462	0.257054
1.41508	0.77319	0.439473	1.41968	0.772186	0.41548	1.57566	0.690712	0.311721
1.32957	0.817276	0.399375	1.33585	0.818929	0.381632	1.50477	0.730297	0.29783
1.4005	0.782797	0.446481	1.4094	0.77027	0.44824	1.57574	0.68184	0.332732
1.47516	0.699337	0.375129	1.48289	0.698157	0.357788	1.56389	0.648362	0.298097
1.50908	0.716184	0.41246	1.51424	0.710243	0.403648	1.62452	0.635028	0.297267
1.41279	0.785529	0.451499	1.42571	0.775799	0.439729	1.59038	0.673788	0.344713
1.30959	0.836308	0.381157	1.31406	0.829878	0.354564	1.4715	0.747094	0.278936
1.49247	0.732146	0.466589	1.50524	0.718649	0.464353	1.63665	0.628899	0.34755
1.51385	0.724313	0.487177	1.51688	0.716555	0.453801	1.62948	0.637887	0.385818
1.29298	0.826962	0.405308	1.3006	0.827445	0.38201	1.54338	0.714712	0.337407
1.38704	0.786788	0.486826	1.41051	0.768292	0.500716	1.65619	0.630803	0.379393
1.38146	0.787092	0.412694	1.39037	0.77983	0.391624	1.54943	0.686969	0.320113
1.38817	0.765263	0.391716	1.40046	0.760489	0.366467	1.57211	0.663086	0.313916
1.43318	0.742453	0.508915	1.4494	0.728286	0.493079	1.60756	0.65429	0.353
1.46828	0.742053	0.453452	1.48585	0.734162	0.427399	1.6104	0.642708	0.339374
1.39836	0.787987	0.447122	1.41006	0.786526	0.442328	1.57147	0.69497	0.341275
1.49009	0.723388	0.444896	1.49706	0.720374	0.408838	1.59515	0.66173	0.315992
1.52155	0.691841	0.462337	1.52142	0.691465	0.435112	1.65023	0.616326	0.324376
1.543	0.712237	0.44593	1.54588	0.710213	0.430509	1.64532	0.629716	0.338322
1.5438	0.690704	0.509631	1.5592	0.671759	0.497772	1.6702	0.591489	0.405412
1.33342	0.799984	0.391396	1.33936	0.801388	0.372804	1.50354	0.726674	0.283931
1.4384	0.771155	0.392038	1.45255	0.750085	0.368216	1.56296	0.684111	0.284201
1.46383	0.709542	0.513723	1.48783	0.697701	0.507519	1.61713	0.629966	0.383852
1.47651	0.708569	0.482082	1.48354	0.705269	0.457311	1.62941	0.624081	0.363177
1.58821	0.654769	0.489854	1.59718	0.641862	0.485709	1.67194	0.584374	0.371274
1.37395	0.778165	0.495771	1.37646	0.772616	0.485576	1.59038	0.664126	0.354322
1.40577	0.802075	0.426212	1.41064	0.79164	0.405727	1.58612	0.675654	0.345779
1.40316	0.797919	0.4047	1.41529	0.781567	0.385416	1.60171	0.669062	0.324863
1.34871	0.815614	0.357185	1.35227	0.8118	0.34252	1.48048	0.749672	0.277638
1.40206	0.778673	0.432081	1.41498	0.770086	0.40856	1.54392	0.696448	0.320979
1.43691	0.75246	0.427174	1.44268	0.744915	0.416006	1.62701	0.640161	0.355549
1.43997	0.744496	0.42239	1.45459	0.733404	0.391678	1.5579	0.673061	0.317677
1.38588	0.774348	0.444618	1.39925	0.775977	0.430931	1.55779	0.696796	0.331048
1.40964	0.783498	0.511917	1.41774	0.783265	0.494802	1.57908	0.692986	0.369717
1.36944	0.809092	0.405331	1.39262	0.780775	0.390123	1.5551	0.673068	0.341882
1.41044	0.782117	0.421246	1.42717	0.77289	0.414872	1.58862	0.66841	0.337156
1.52798	0.678671	0.545519	1.54488	0.664	0.532708	1.66116	0.6047	0.406181
1.51751	0.71682	0.405095	1.537	0.692437	0.397164	1.62151	0.613791	0.321408
1.44516	0.759908	0.451475	1.45297	0.751444	0.438129	1.60044	0.66066	0.342562
1.39847	0.770296	0.395252	1.41045	0.763761	0.3712	1.53894	0.686398	0.292376
1.2969	0.831282	0.405255	1.30415	0.841535	0.389295	1.50321	0.725706	0.307373
1.28563	0.843422	0.428978	1.29578	0.844203	0.412168	1.52144	0.721504	0.323739
1.48858	0.743897	0.429248	1.50174	0.730974	0.418133	1.61548	0.648555	0.335583
1.44418	0.737087	0.455491	1.45054	0.728488	0.432946	1.58367	0.667789	0.323454
1.36909	0.81029	0.368746	1.38207	0.802503	0.349843	1.54314	0.692779	0.29927
1.31465	0.826772	0.421488	1.32053	0.824212	0.410601	1.51878	0.724206	0.331489
1.31766	0.819016	0.436165	1.3186	0.816037	0.406421	1.55148	0.69764	0.308449
1.4501	0.748048	0.463289	1.4594	0.739985	0.448655	1.60385	0.648036	0.348258
1.4188	0.769909	0.439921	1.42659	0.766826	0.415119	1.58542	0.664528	0.340259
1.44576	0.7348	0.464702	1.4625	0.726554	0.46232	1.58717	0.650957	0.357879
1.38441	0.800079	0.378453	1.39627	0.792702	0.355502	1.57955	0.67734	0.316741
1.5589	0.699167	0.462231	1.56765	0.684662	0.465362	1.672	0.596845	0.378088
1.3143	0.832515	0.389778	1.31744	0.836139	0.374458	1.50134	0.71961	0.283975
1.52636	0.71979	0.475891	1.54009	0.706628	0.470067	1.63987	0.637512	0.371295
1.3258	0.818882	0.410173	1.33237	0.808075	0.401882	1.49751	0.728186	0.318441
1.42147	0.770693	0.362251	1.44459	0.762448	0.338935	1.55822	0.67038	0.295931
1.4528	0.758857	0.400557	1.47522	0.740657	0.383849	1.57397	0.66861	0.302722
1.43114	0.778162	0.424101	1.44493	0.761452	0.41851	1.61314	0.649001	0.36148
1.41912	0.788858	0.399361	1.43234	0.777204	0.380015	1.58415	0.654163	0.316456
1.44194	0.760944	0.423774	1.45724	0.752448	0.396464	1.57488	0.677811	0.321142
1.2405	0.856003	0.340297	1.23791	0.85393	0.30967	1.46272	0.756477	0.285942
1.61786	0.643738	0.462924	1.62939	0.633742	0.446379	1.68885	0.581556	0.35718
1.42643	0.763334	0.443324	1.43703	0.76058	0.408382	1.59196	0.66382	0.311368
1.40387	0.762544	0.440062	1.40701	0.763553	0.416247	1.5654	0.681048	0.316041
1.4279	0.753234	0.430362	1.43557	0.754651	0.422752	1.57518	0.670785	0.305337
1.28207	0.842867	0.377911	1.28418	0.833233	0.370924	1.48257	0.740646	0.287311
1.52584	0.695132	0.539776	1.53358	0.691228	0.531391	1.66177	0.608101	0.393606
1.40335	0.767109	0.466909	1.42671	0.751096	0.470189	1.59251	0.660049	0.34406
1.36572	0.804418	0.391411	1.36437	0.796905	0.37939	1.55574	0.698154	0.327802
1.31788	0.83199	0.412628	1.32744	0.826811	0.39181	1.50781	0.731998	0.307613
1.32035	0.829068	0.397298	1.32432	0.82323	0.36628	1.5427	0.71032	0.318357
1.3871	0.77095	0.359431	1.39705	0.770958	0.322775	1.50354	0.715455	0.262527
1.38325	0.784619	0.525894	1.39366	0.782058	0.507744	1.59861	0.660533	0.395806
1.42685	0.76106	0.394274	1.44683	0.748324	0.372945	1.58232	0.65517	0.2807
1.42182	0.738711	0.470532	1.43836	0.726043	0.459188	1.58838	0.650063	0.349959
1.57066	0.67686	0.468835	1.58757	0.655881	0.47297	1.68225	0.581148	0.359021
1.41298	0.753439	0.448023	1.42172	0.746991	0.432229	1.55974	0.67863	0.337457
1.3593	0.795916	0.478672	1.36718	0.789189	0.467397	1.5476	0.710438	0.338123
1.28869	0.839316	0.399682	1.29453	0.839986	0.358282	1.51783	0.711407	0.283979
1.49814	0.729155	0.455865	1.50402	0.72907	0.44026	1.62841	0.630137	0.337311
1.4265	0.737413	0.443439	1.44787	0.724985	0.416367	1.55353	0.672772	0.319417
1.33674	0.805609	0.375604	1.34317	0.801612	0.352056	1.49602	0.727805	0.285221
1.39812	0.779195	0.415009	1.40978	0.768965	0.393545	1.56834	0.688649	0.305446
1.32806	0.829015	0.385461	1.32885	0.831686	0.376606	1.50831	0.726598	0.319587
1.48148	0.720527	0.464737	1.49243	0.707825	0.448048	1.62697	0.614544	0.390916
1.33028	0.811921	0.417728	1.33477	0.81773	0.403062	1.53982	0.704027	0.345605
1.38165	0.788168	0.436523	1.3983	0.783446	0.435005	1.57199	0.682413	0.331186
1.37175	0.785687	0.485366	1.38237	0.777758	0.491576	1.61831	0.65132	0.41423
1.50657	0.696957	0.439012	1.5162	0.689491	0.428861	1.60904	0.625039	0.339643
1.42278	0.765102	0.461683	1.42448	0.76161	0.449326	1.61473	0.667941	0.363148
1.33157	0.815829	0.432494	1.34581	0.810908	0.402762	1.55597	0.696811	0.333431
1.51294	0.708225	0.425681	1.52833	0.695738	0.420351	1.61243	0.634031	0.326953
1.37018	0.791203	0.39817	1.3753	0.784162	0.385641	1.54939	0.695202	0.305717
1.33011	0.817403	0.37196	1.32987	0.813067	0.345009	1.49336	0.71147	0.315013
1.35149	0.823617	0.429951	1.38012	0.806418	0.409564	1.57787	0.684279	0.315312
1.41304	0.770716	0.506333	1.42801	0.761263	0.495401	1.59912	0.656746	0.369026
1.31252	0.836348	0.3951	1.31148	0.842335	0.373598	1.56109	0.699531	0.322714
1.30383	0.825698	0.411202	1.32216	0.817862	0.398938	1.51339	0.721813	0.296207
1.46136	0.733158	0.413014	1.46547	0.731866	0.405072	1.58742	0.667447	0.335447
1.5614	0.694935	0.478799	1.57545	0.681178	0.467902	1.65218	0.616004	0.384497
1.44252	0.776649	0.395568	1.45277	0.765611	0.380009	1.58247	0.667233	0.306522
1.49864	0.722907	0.423519	1.50881	0.713425	0.401097	1.63122	0.629433	0.354567
1.50448	0.693776	0.477039	1.51622	0.683879	0.46724	1.63231	0.608554	0.354942
1.52664	0.706347	0.453471	1.54496	0.684443	0.448465	1.64727	0.60247	0.376689
1.3693	0.800209	0.450402	1.37591	0.794093	0.421334	1.552	0.708936	0.327794
1.44667	0.745482	0.448384	1.45169	0.74252	0.436329	1.59525	0.659504	0.320185
1.44282	0.745088	0.448169	1.46543	0.721754	0.444001	1.5943	0.649354	0.333207
1.56804	0.673229	0.45209	1.57579	0.66385	0.454001	1.66252	0.603501	0.33553
1.27216	0.835165	0.412503	1.26902	0.846563	0.386835	1.47756	0.750122	0.311479
1.39713	0.799139	0.4441	1.40819	0.783334	0.438178	1.5731	0.683662	0.330421
1.45723	0.724951	0.39235	1.45659	0.730503	0.367741	1.55379	0.675837	0.276412
1.35018	0.796999	0.443723	1.36283	0.793052	0.411024	1.53725	0.707799	0.32725
1.49734	0.742019	0.460904	1.51083	0.72762	0.455588	1.63851	0.626795	0.331586
1.47462	0.731378	0.486553	1.48651	0.726162	0.477224	1.61418	0.652885	0.35373
1.42515	0.777171	0.38447	1.4317	0.775448	0.382111	1.55716	0.680155	0.299694
1.48242	0.74195	0.471432	1.50265	0.724807	0.469575	1.61385	0.65325	0.349519
1.35717	0.809242	0.450264	1.37419	0.794444	0.433514	1.56319	0.688204	0.32675
1.34032	0.83111	0.329842	1.34459	0.826392	0.307614	1.45868	0.758236	0.244097
1.37611	0.775878	0.435135	1.3911	0.766314	0.419536	1.53793	0.69356	0.31277
1.41305	0.779156	0.451158	1.43305	0.769143	0.418595	1.57276	0.671448	0.326283
1.45271	0.764546	0.433656	1.47025	0.741901	0.429102	1.59433	0.658249	0.322085
1.47522	0.77684	0.416789	1.49315	0.76362	0.391051	1.60048	0.700359	0.294133
1.53857	0.687409	0.491591	1.55221	0.674519	0.489982	1.65295	0.60364	0.383879
1.33623	0.792293	0.452578	1.34341	0.798936	0.419626	1.54656	0.689002	0.332111
1.49857	0.690655	0.436447	1.51286	0.675537	0.425959	1.60032	0.630764	0.349883
1.39306	0.7911	0.420553	1.40204	0.788517	0.408611	1.56356	0.697158	0.30132
1.49644	0.754713	0.423667	1.51167	0.741012	0.409052	1.63281	0.641473	0.311571
1.49582	0.733611	0.431555	1.50637	0.726581	0.407499	1.6221	0.647785	0.315129
1.41635	0.784929	0.418907	1.42991	0.778215	0.389843	1.58402	0.67447	0.302199
1.31182	0.820483	0.36054	1.3205	0.816118	0.333873	1.46167	0.725359	0.26048
1.44971	0.759624	0.448045	1.46509	0.75227	0.432185	1.60417	0.663429	0.337178
1.22931	0.867726	0.361659	1.23927	0.871995	0.342541	1.4628	0.773145	0.302917
1.37856	0.78379	0.443798	1.38152	0.781488	0.440279	1.56331	0.691437	0.313764
1.47781	0.732335	0.441849	1.49358	0.713629	0.433807	1.60615	0.638301	0.324138
1.44145	0.753302	0.385903	1.44861	0.747873	0.362543	1.5515	0.681748	0.284158
1.4808	0.744813	0.508406	1.48742	0.728472	0.502283	1.63415	0.638255	0.384751
1.52022	0.709287	0.519735	1.53514	0.692552	0.511279	1.64998	0.622864	0.407179
1.48826	0.708953	0.437967	1.50134	0.694706	0.428331	1.61414	0.624535	0.313099
1.3183	0.82736	0.38492	1.31817	0.826313	0.36234	1.50534	0.7306	0.276844
1.51885	0.719205	0.421638	1.52218	0.716783	0.407935	1.6223	0.642317	0.299133
1.33251	0.809	0.416313	1.33693	0.80571	0.390417	1.52537	0.695893	0.298047
1.37389	0.794921	0.368298	1.38808	0.778169	0.362366	1.50506	0.688332	0.27996
1.4876	0.71746	0.443049	1.49787	0.707598	0.428123	1.65891	0.605331	0.348214
1.4358	0.751027	0.44194	1.4485	0.743734	0.42568	1.5804	0.657005	0.329284
1.3329	0.79735	0.420483	1.34246	0.794617	0.405553	1.52099	0.716728	0.308306
1.34249	0.794326	0.379787	1.34238	0.7898	0.37708	1.48626	0.715845	0.292235
1.28544	0.837062	0.356077	1.29003	0.84114	0.332478	1.51094	0.732366	0.298081
1.33204	0.800061	0.390814	1.34328	0.794859	0.366334	1.50545	0.709404	0.278958
1.45152	0.765008	0.472785	1.47752	0.743569	0.464898	1.61335	0.653401	0.350681
1.38255	0.807667	0.409033	1.4025	0.791405	0.390413	1.5591	0.681699	0.358087
1.60646	0.671513	0.503163	1.61301	0.657639	0.515015	1.7043	0.578231	0.385524
1.34194	0.818766	0.431087	1.35297	0.808492	0.403414	1.51033	0.73136	0.299335
1.46	0.712312	0.503789	1.47718	0.698238	0.493272	1.60259	0.637141	0.369046
1.44307	0.772739	0.396667	1.44686	0.763229	0.376183	1.57252	0.67573	0.288101
1.55605	0.690182	0.407316	1.56118	0.678667	0.391862	1.65083	0.601961	0.323176
1.3113	0.817017	0.38907	1.3098	0.82239	0.351678	1.47678	0.738211	0.296982
1.43571	0.726434	0.527157	1.44372	0.724169	0.512652	1.60341	0.652596	0.373694
1.46356	0.757247	0.517336	1.48841	0.734588	0.5039	1.64424	0.633515	0.385725
1.45059	0.750147	0.469929	1.46618	0.732277	0.449751	1.58883	0.676127	0.332489
1.37711	0.783106	0.434767	1.38107	0.790035	0.406164	1.55985	0.674971	0.335956
1.49975	0.72343	0.431232	1.50325	0.723896	0.409913	1.6231	0.635781	0.32051
1.37615	0.781875	0.445367	1.37915	0.781057	0.434797	1.55151	0.693502	0.31909
1.35875	0.81917	0.410538	1.37137	0.803521	0.399919	1.53048	0.716358	0.305674
1.51132	0.727243	0.458206	1.52295	0.714192	0.452505	1.65138	0.623699	0.361808
1.38366	0.794731	0.502318	1.39174	0.78812	0.506653	1.58829	0.678877	0.364836
1.33446	0.820625	0.414816	1.3249	0.820303	0.387924	1.53103	0.70803	0.305056
1.60058	0.671722	0.483833	1.61221	0.657369	0.458338	1.70162	0.571017	0.355965
1.45532	0.719386	0.48999	1.46356	0.71905	0.479473	1.61018	0.635318	0.376141
1.5137	0.720197	0.524167	1.52934	0.701236	0.529858	1.63854	0.632651	0.403515
1.35724	0.814381	0.395193	1.3732	0.806489	0.370245	1.54747	0.70231	0.286519
1.28571	0.838292	0.36138	1.27942	0.84505	0.333187	1.44402	0.757085	0.274205
1.52822	0.703864	0.480837	1.54446	0.689929	0.463929	1.66241	0.605248	0.372732
1.21224	0.885704	0.336714	1.2129	0.883777	0.305506	1.38396	0.799603	0.252518
1.44149	0.753304	0.397493	1.45866	0.747546	0.377163	1.58156	0.669597	0.293289
1.38592	0.7915	0.432658	1.39286	0.781801	0.425	1.5609	0.684559	0.303799
1.46672	0.749715	0.420371	1.48232	0.737814	0.409558	1.59898	0.657108	0.331815
1.47456	0.737001	0.462645	1.49362	0.716817	0.456011	1.59323	0.648526	0.340325
1.28157	0.837324	0.356591	1.2841	0.834082	0.333876	1.4665	0.746823	0.259278
1.44542	0.744283	0.40286	1.45447	0.742586	0.395565	1.58198	0.65828	0.305
1.35548	0.817264	0.400278	1.3648	0.81013	0.378931	1.50954	0.732218	0.292704
1.50005	0.694661	0.534109	1.51722	0.683693	0.527563	1.64679	0.610101	0.376704
1.34467	0.787318	0.396291	1.3501	0.775605	0.374285	1.50552	0.718598	0.289525
1.47471	0.74105	0.418448	1.48168	0.728076	0.419426	1.60266	0.649974	0.326036
1.41089	0.769245	0.399325	1.42287	0.766411	0.388221	1.58109	0.667366	0.346661
1.41765	0.76148	0.394047	1.42947	0.759265	0.361463	1.54656	0.68507	0.287266
1.59734	0.651706	0.524696	1.61513	0.641062	0.499539	1.69277	0.575187	0.38356
1.52608	0.71737	0.43541	1.53838	0.708528	0.423266	1.63059	0.636572	0.35289
1.42896	0.773586	0.521191	1.44532	0.762843	0.512943	1.63062	0.64233	0.406453
1.50787	0.692506	0.4747	1.52525	0.689333	0.465718	1.62973	0.615384	0.360999
1.34527	0.789326	0.426322	1.35208	0.790137	0.394308	1.51492	0.714946	0.31822
1.51957	0.694645	0.448146	1.53576	0.682598	0.433737	1.64035	0.612705	0.343752
1.45561	0.751926	0.437464	1.45748	0.750218	0.407083	1.57666	0.68901	0.326035
1.50134	0.703926	0.473119	1.51446	0.69197	0.473755	1.63268	0.618579	0.347727
1.38583	0.783024	0.388709	1.38917	0.774662	0.358983	1.5738	0.68924	0.308512
1.39901	0.770764	0.388455	1.40189	0.775456	0.355873	1.52776	0.701872	0.284655
1.45247	0.771404	0.442715	1.47057	0.747362	0.440989	1.60405	0.656162	0.322707
1.38806	0.765418	0.505092	1.41865	0.751741	0.489484	1.57392	0.665869	0.374812
1.33027	0.827823	0.385276	1.3357	0.840861	0.35931	1.52732	0.731146	0.323009
1.35362	0.803326	0.409975	1.3684	0.789209	0.402877	1.51933	0.70847	0.299422
1.4784	0.71239	0.511619	1.50062	0.710789	0.468911	1.63566	0.613149	0.37955
1.36534	0.805235	0.382572	1.3817	0.793566	0.350102	1.51185	0.711467	0.285171
1.35339	0.801447	0.441191	1.3568	0.798285	0.43004	1.51632	0.71787	0.333969
1.48963	0.714915	0.441421	1.49358	0.709181	0.421208	1.61435	0.638824	0.324073
1.5279	0.697778	0.475826	1.5343	0.689453	0.469852	1.65642	0.609555	0.350918
1.36665	0.81624	0.453861	1.3869	0.806866	0.4468	1.59625	0.691892	0.389249
1.3381	0.817401	0.435394	1.34549	0.815337	0.405235	1.52601	0.727231	0.311752
1.44876	0.75289	0.445757	1.46072	0.739801	0.443687	1.6025	0.648293	0.337671
1.53011	0.689001	0.432222	1.52854	0.690265	0.415405	1.6252	0.636052	0.320107
1.31588	0.836752	0.425529	1.33048	0.833071	0.399709	1.54492	0.701264	0.300653
1.30479	0.822621	0.432004	1.3149	0.822902	0.405088	1.52956	0.7131	0.31299
1.51761	0.703956	0.525776	1.53923	0.6869	0.53134	1.68328	0.589575	0.425107
1.30825	0.842677	0.37262	1.30555	0.848174	0.355736	1.50942	0.718578	0.299217
1.27507	0.848359	0.3893	1.2697	0.850746	0.366767	1.47252	0.757776	0.281591
1.47874	0.731573	0.409872	1.49834	0.7126	0.397875	1.61101	0.629553	0.309222
1.35285	0.787173	0.429026	1.34919	0.794802	0.405527	1.51947	0.721017	0.307189
1.48021	0.723253	0.449432	1.49238	0.711068	0.430634	1.63731	0.631858	0.357823
1.33083	0.818497	0.42022	1.33344	0.811154	0.412672	1.55709	0.691564	0.311999
1.47179	0.741911	0.417437	1.48073	0.725136	0.395954	1.59635	0.652861	0.297579
1.32832	0.815583	0.41176	1.33901	0.811597	0.390088	1.52914	0.707938	0.289866
1.3285	0.812863	0.423825	1.32704	0.816521	0.398507	1.51446	0.721721	0.31458
1.34586	0.792309	0.372911	1.35892	0.788456	0.338215	1.48974	0.728377	0.271475
1.34814	0.804489	0.41906	1.35844	0.808349	0.405298	1.57351	0.685268	0.307276
1.47989	0.713333	0.489423	1.49921	0.698059	0.467987	1.63522	0.616634	0.39844
1.41476	0.774546	0.416409	1.42352	0.767134	0.399959	1.55908	0.694203	0.317253
1.25769	0.858236	0.377094	1.26299	0.863252	0.348358	1.48006	0.721912	0.304157
1.29745	0.826814	0.352336	1.31338	0.836207	0.329421	1.47612	0.747251	0.260967
1.43727	0.734507	0.520951	1.45884	0.711997	0.534002	1.60587	0.6344	0.384714
1.28294	0.854498	0.384963	1.2913	0.857454	0.356581	1.51635	0.743996	0.315932
1.4223	0.770988	0.444497	1.43185	0.763722	0.428054	1.57321	0.694104	0.329839
1.46924	0.733387	0.480225	1.49197	0.714148	0.479304	1.59817	0.647892	0.370355
1.20081	0.871679	0.327511	1.20772	0.880577	0.295597	1.41467	0.769657	0.289037
1.56625	0.678825	0.567017	1.57765	0.669386	0.575132	1.69472	0.574822	0.459316
1.36874	0.774496	0.448918	1.37773	0.772749	0.416743	1.56414	0.690206	0.328213
1.48328	0.746362	0.481496	1.49734	0.739182	0.471816	1.66103	0.60886	0.366818
1.33735	0.798841	0.468588	1.35423	0.791306	0.449768	1.52699	0.712781	0.362889
1.44045	0.770549	0.393844	1.44376	0.765261	0.377347	1.56727	0.677699	0.286963
1.38141	0.782164	0.451844	1.3922	0.773918	0.44225	1.55266	0.691454	0.344472
1.27238	0.851267	0.390067	1.2743	0.851314	0.358147	1.45934	0.748703	0.288806
1.37632	0.790081	0.446544	1.38701	0.782846	0.415834	1.55503	0.702428	0.333259
1.3121	0.825459	0.362179	1.31426	0.826752	0.351107	1.49292	0.737863	0.275662
1.34608	0.800131	0.426607	1.35235	0.803019	0.408512	1.5177	0.71526	0.317959
1.35509	0.793525	0.429322	1.36361	0.790037	0.427725	1.55602	0.697753	0.322719
1.42881	0.772995	0.448967	1.43593	0.766506	0.441622	1.57752	0.676878	0.335371
1.38113	0.771354	0.410224	1.38849	0.772442	0.383781	1.53945	0.694383	0.280751
1.22168	0.87542	0.327053	1.21776	0.884758	0.30371	1.46003	0.761306	0.281311
1.49253	0.703642	0.502901	1.51156	0.690286	0.4931	1.62983	0.613481	0.370954
1.31239	0.834881	0.421758	1.32241	0.83075	0.407141	1.49329	0.735407	0.317458
1.43644	0.721473	0.45095	1.45129	0.718862	0.441695	1.5935	0.63771	0.322801
1.578	0.677555	0.502319	1.60329	0.65544	0.497644	1.69428	0.584359	0.397534
1.37447	0.78731	0.40485	1.37169	0.789094	0.38404	1.54377	0.697689	0.28976
1.48499	0.706383	0.428892	1.48713	0.703842	0.415131	1.61417	0.630605	0.315843
1.21726	0.870548	0.35084	1.21197	0.877765	0.325107	1.41114	0.786694	0.27511
1.39817	0.772441	0.497173	1.4149	0.765779	0.474321	1.63764	0.63897	0.403791
1.25929	0.846799	0.376109	1.26631	0.836951	0.351056	1.45936	0.761914	0.2681
1.32483	0.79988	0.422123	1.33063	0.796109	0.390044	1.52857	0.7143	0.29629
1.50042	0.703104	0.497248	1.52307	0.682979	0.481792	1.62695	0.613342	0.372285
1.51491	0.694221	0.437787	1.52613	0.687676	0.430145	1.6405	0.602119	0.339165
1.54242	0.688339	0.445679	1.55182	0.676795	0.432132	1.64331	0.608821	0.32412
1.48494	0.727794	0.472706	1.49612	0.71752	0.456724	1.61861	0.640353	0.347909
1.47321	0.745678	0.397464	1.49124	0.739668	0.366252	1.5783	0.668486	0.297776
1.4657	0.732515	0.424557	1.47101	0.725029	0.423545	1.59023	0.66174	0.316071
1.37176	0.777148	0.411112	1.37317	0.777358	0.398565	1.53611	0.706899	0.313523
1.50569	0.702758	0.474815	1.51695	0.687154	0.469592	1.62699	0.626259	0.347341
1.46976	0.758021	0.464378	1.48195	0.746801	0.444232	1.60345	0.670169	0.343949
1.33019	0.821426	0.3807	1.32907	0.82337	0.356891	1.4873	0.738397	0.294937
1.4554	0.735741	0.470779	1.47246	0.726141	0.46615	1.60652	0.642661	0.34294
1.36533	0.794988	0.419549	1.37669	0.79498	0.398762	1.56801	0.691883	0.34676
1.30254	0.829474	0.369276	1.31529	0.824921	0.332848	1.47008	0.74051	0.269113
1.45273	0.773547	0.499549	1.47412	0.748786	0.493579	1.63135	0.655384	0.345539
1.43413	0.77851	0.412404	1.4438	0.770361	0.393113	1.57012	0.673962	0.298939
1.57488	0.653284	0.458609	1.581	0.642562	0.448187	1.67234	0.574279	0.352986
1.43296	0.7529	0.470307	1.45221	0.738423	0.458699	1.59126	0.657351	0.34266
1.2908	0.837495	0.364859	1.29218	0.842799	0.339701	1.48031	0.742779	0.264656
1.31984	0.821314	0.433687	1.33137	0.819026	0.399921	1.53867	0.695821	0.335363
1.58207	0.659496	0.477673	1.58722	0.652823	0.472102	1.69196	0.574913	0.392559
1.43547	0.77383	0.452591	1.44438	0.768744	0.439313	1.59522	0.668796	0.334536
1.41808	0.765857	0.418907	1.44038	0.749225	0.405159	1.54795	0.681587	0.330209
1.39142	0.763253	0.388756	1.39306	0.754542	0.37394	1.5439	0.686423	0.285757
1.45144	0.754088	0.489256	1.47249	0.733193	0.474428	1.61356	0.650101	0.350282
1.38741	0.775222	0.495168	1.40371	0.766109	0.488204	1.57547	0.670746	0.372693
1.43287	0.750732	0.477268	1.43849	0.749353	0.466102	1.5872	0.678913	0.33993
1.48903	0.727011	0.489573	1.50886	0.705377	0.49625	1.6405	0.623241	0.406792
1.36603	0.793503	0.35687	1.37084	0.784834	0.333999	1.49683	0.725293	0.270913
1.37664	0.794802	0.410484	1.38539	0.789097	0.397007	1.53173	0.715589	0.300215
1.36397	0.791792	0.43285	1.37404	0.792338	0.414802	1.58003	0.691481	0.340498
1.47787	0.7508	0.466017	1.49021	0.734704	0.458249	1.64978	0.618059	0.379685
1.32659	0.820964	0.405586	1.32975	0.824052	0.392653	1.51179	0.722441	0.298425
1.33058	0.822241	0.391479	1.33366	0.815733	0.36233	1.54015	0.703047	0.370134
1.43331	0.762646	0.484413	1.44799	0.752629	0.47506	1.58458	0.68578	0.346383
1.54383	0.703674	0.443417	1.55624	0.690877	0.409192	1.63902	0.630961	0.325862
1.38641	0.794466	0.458768	1.40184	0.77494	0.440931	1.55991	0.690316	0.327056
1.30465	0.827059	0.431569	1.31177	0.833031	0.415633	1.52314	0.729997	0.302346
1.44589	0.765702	0.444204	1.46209	0.751937	0.444021	1.6036	0.658481	0.329337
1.37959	0.792378	0.397938	1.39762	0.779418	0.375746	1.54348	0.697813	0.286449
1.38116	0.776636	0.435229	1.39502	0.768004	0.422473	1.56502	0.693876	0.309598
1.40918	0.753979	0.401762	1.41632	0.751809	0.368191	1.54708	0.674253	0.288438
1.44762	0.744198	0.439168	1.45478	0.744334	0.41724	1.57968	0.672839	0.321648
1.38065	0.789301	0.441512	1.40142	0.780975	0.439854	1.59895	0.676532	0.377179
1.53508	0.7169	0.490003	1.54915	0.705649	0.482525	1.67314	0.60448	0.391428
1.41931	0.724532	0.478881	1.43786	0.71123	0.473426	1.5891	0.647122	0.343074
1.29187	0.8237	0.419284	1.29279	0.821305	0.396568	1.50282	0.722692	0.311038
1.34157	0.812265	0.462466	1.34909	0.809257	0.440471	1.53852	0.704745	0.343813
1.65778	0.615846	0.523894	1.66944	0.604084	0.539116	1.73856	0.54567	0.409793
1.41103	0.76742	0.512467	1.41823	0.769979	0.496517	1.61154	0.661831	0.349636
1.52354	0.702554	0.423202	1.53309	0.69261	0.406068	1.61993	0.629822	0.314536
1.61161	0.631625	0.546603	1.62381	0.623707	0.522637	1.70948	0.550552	0.411472
1.35495	0.802706	0.454619	1.35535	0.797266	0.430017	1.54153	0.709728	0.323244
1.40362	0.784412	0.434596	1.41408	0.776895	0.41723	1.56011	0.693076	0.314322
1.53194	0.670312	0.495945	1.54396	0.662702	0.494085	1.66071	0.596639	0.370589
1.368	0.792036	0.431966	1.37942	0.783517	0.403749	1.54611	0.69623	0.331163
1.26268	0.858494	0.377349	1.26945	0.858809	0.351191	1.50047	0.745538	0.283009
1.38005	0.808044	0.426058	1.38932	0.805111	0.398058	1.57639	0.688736	0.359356
1.30247	0.839343	0.379825	1.30398	0.841437	0.365253	1.46519	0.74804	0.27804
1.45006	0.721723	0.455863	1.4595	0.71512	0.440446	1.60916	0.639549	0.334183
1.3101	0.834632	0.412425	1.31897	0.826921	0.393035	1.51304	0.723686	0.309196
1.31384	0.836571	0.42565	1.3173	0.832592	0.397092	1.52554	0.715089	0.300852
1.48742	0.704775	0.386359	1.49315	0.700286	0.370062	1.60806	0.628008	0.325575
1.38365	0.778841	0.432996	1.40125	0.777895	0.405487	1.59538	0.675177	0.356959
1.36592	0.807793	0.436147	1.38505	0.796161	0.41498	1.56478	0.695311	0.335769
1.30181	0.822133	0.360185	1.30744	0.81872	0.329038	1.46553	0.75326	0.265911
1.5038	0.715691	0.409106	1.51889	0.700797	0.380265	1.60659	0.620258	0.29894
1.33683	0.802401	0.409639	1.34452	0.798786	0.384524	1.5263	0.701376	0.28186
1.47793	0.775878	0.405574	1.49258	0.765169	0.382099	1.59869	0.684863	0.30985
1.29062	0.828341	0.383535	1.30296	0.831881	0.353101	1.49451	0.745106	0.284818
1.43595	0.758444	0.46568	1.44041	0.749683	0.451063	1.59854	0.658215	0.331702
1.29089	0.840728	0.386519	1.29259	0.838758	0.360409	1.48632	0.737655	0.28963
1.37412	0.794036	0.409489	1.37397	0.786958	0.392369	1.5421	0.690602	0.294252
1.41395	0.772023	0.48938	1.42605	0.761533	0.468784	1.60188	0.657277	0.363009
1.49724	0.694554	0.46224	1.50799	0.6876	0.454714	1.62517	0.620089	0.326588
1.31093	0.826778	0.435036	1.32334	0.826395	0.416722	1.52655	0.719108	0.305867
1.48363	0.740141	0.420734	1.49303	0.731576	0.392284	1.59887	0.654209	0.30186
1.32355	0.821356	0.423327	1.32527	0.825449	0.404885	1.53763	0.705609	0.322852
1.54499	0.679713	0.43	1.55628	0.665816	0.418292	1.65408	0.598609	0.337311
1.37276	0.808848	0.386167	1.39433	0.799535	0.358717	1.53104	0.705058	0.277598
1.38271	0.810792	0.366464	1.40202	0.797994	0.343593	1.52412	0.707847	0.291891
1.35211	0.819477	0.424135	1.36014	0.815623	0.40462	1.5267	0.717183	0.303222
1.30193	0.845662	0.390269	1.31856	0.838702	0.374885	1.48371	0.749462	0.285598
1.39778	0.798107	0.387834	1.41271	0.789084	0.360522	1.54422	0.713541	0.289275
1.48902	0.707823	0.488525	1.50263	0.698946	0.478658	1.62392	0.632849	0.345763
1.46936	0.735479	0.53666	1.48161	0.725867	0.533323	1.63274	0.635005	0.380551
1.33577	0.811473	0.415513	1.33478	0.822768	0.397804	1.52286	0.720901	0.317511
1.51541	0.703671	0.442975	1.529	0.692127	0.431909	1.62016	0.62069	0.330135
1.38818	0.798109	0.460582	1.38725	0.794605	0.477521	1.57651	0.695697	0.347911
1.52197	0.686984	0.476446	1.5288	0.683334	0.463265	1.66331	0.595388	0.351543
1.35491	0.770359	0.457226	1.35171	0.768691	0.43772	1.55918	0.674653	0.319303
1.4477	0.752999	0.44656	1.46181	0.736823	0.434724	1.58951	0.664462	0.331621
1.38692	0.8066	0.373163	1.39693	0.802193	0.352735	1.53349	0.71693	0.281351
1.306	0.821077	0.370487	1.3233	0.812904	0.352774	1.44293	0.752389	0.273272
1.54561	0.71124	0.453035	1.55643	0.69654	0.458911	1.67131	0.614695	0.340584
1.31422	0.814585	0.378166	1.33082	0.805488	0.349073	1.48887	0.724373	0.267851
1.24071	0.858735	0.356435	1.2414	0.863367	0.338205	1.42809	0.7723	0.268499
1.52836	0.696394	0.495942	1.54382	0.682251	0.495504	1.65686	0.599726	0.370911
1.4494	0.748273	0.430156	1.45331	0.73241	0.418675	1.65739	0.626343	0.344452
1.33832	0.819608	0.322168	1.35145	0.801964	0.29022	1.44541	0.73512	0.237699
1.39155	0.797377	0.388197	1.40887	0.788808	0.364108	1.55117	0.692203	0.324031
1.3072	0.824532	0.376571	1.31412	0.821236	0.346908	1.52623	0.70652	0.317223
1.40394	0.800527	0.503382	1.42025	0.782598	0.510995	1.60988	0.661855	0.361388
1.41602	0.758873	0.416831	1.43492	0.749782	0.385488	1.56828	0.674797	0.302509
1.46096	0.762612	0.454401	1.47381	0.762721	0.438644	1.61263	0.676356	0.333992
1.34476	0.81099	0.409944	1.35421	0.809388	0.390841	1.53507	0.704994	0.304772
1.40812	0.794748	0.454175	1.42115	0.778224	0.438101	1.57342	0.68549	0.341788
1.28634	0.832863	0.349537	1.29369	0.832442	0.320534	1.44206	0.770419	0.262447
1.35835	0.796495	0.43016	1.36034	0.799072	0.406354	1.55133	0.700151	0.307947
1.29232	0.845818	0.399501	1.31236	0.84051	0.381521	1.50923	0.716409	0.29309
1.46101	0.728635	0.413322	1.46654	0.719884	0.379921	1.5937	0.644115	0.305347
1.4396	0.775378	0.415278	1.45559	0.758724	0.400375	1.58615	0.675344	0.31492
1.48041	0.737286	0.501465	1.48382	0.728415	0.483416	1.62743	0.640122	0.361766
1.51589	0.72449	0.483172	1.53189	0.702852	0.474875	1.65696	0.61278	0.403283
1.29092	0.835942	0.3647	1.29999	0.832872	0.326657	1.45072	0.761608	0.265002
1.49909	0.683501	0.629345	1.52035	0.671451	0.622242	1.65969	0.589051	0.484435
1.37019	0.774389	0.42628	1.37675	0.774401	0.400945	1.51893	0.697503	0.306485
1.41381	0.758357	0.447781	1.42063	0.751575	0.437699	1.56985	0.672738	0.330884
1.42649	0.771732	0.39614	1.43175	0.767546	0.365982	1.59116	0.65076	0.301673
1.36309	0.810814	0.463332	1.36864	0.80791	0.445662	1.59017	0.666466	0.354352
1.2819	0.827182	0.427794	1.29576	0.825477	0.411299	1.49933	0.737117	0.319313
1.47764	0.7467	0.433041	1.48163	0.748866	0.417014	1.6262	0.638502	0.347125
1.37528	0.789757	0.397015	1.37996	0.784418	0.38739	1.52723	0.699692	0.302986
1.34774	0.804881	0.397446	1.35843	0.807037	0.365715	1.4986	0.730066	0.284895
1.34599	0.809958	0.423578	1.358	0.807098	0.385687	1.53768	0.716968	0.308591
1.32721	0.807942	0.395313	1.33366	0.806731	0.371869	1.51734	0.721897	0.290836
1.32607	0.8221	0.424639	1.33503	0.820234	0.393909	1.52428	0.70623	0.307535
1.27278	0.845538	0.372927	1.28825	0.83864	0.36661	1.46849	0.748172	0.293134
1.32367	0.826251	0.417893	1.32987	0.830805	0.403905	1.56012	0.692969	0.344845
1.36398	0.804178	0.344356	1.37892	0.795943	0.314048	1.48398	0.730145	0.254245
1.47519	0.743243	0.462643	1.48768	0.722611	0.445995	1.61912	0.636548	0.340654
1.45716	0.753353	0.428756	1.47533	0.739126	0.418099	1.58812	0.655102	0.318627
1.3399	0.812133	0.414386	1.34371	0.814462	0.400399	1.5471	0.692856	0.329331
1.47247	0.739535	0.469595	1.49031	0.729913	0.46329	1.61255	0.644165	0.362203
1.38259	0.782768	0.390896	1.38797	0.780961	0.363242	1.53893	0.697624	0.280983
1.29735	0.820286	0.379593	1.30545	0.817418	0.341534	1.46985	0.748355	0.275918
1.38903	0.793776	0.380399	1.40144	0.78216	0.353003	1.51069	0.708185	0.284466
1.48207	0.728652	0.413508	1.49437	0.718519	0.391839	1.59424	0.653461	0.303266
1.46166	0.722988	0.501716	1.4763	0.709406	0.500922	1.63045	0.626955	0.368455
1.32218	0.81539	0.360843	1.33348	0.81033	0.337546	1.4824	0.735757	0.274033
1.29289	0.839339	0.391582	1.30143	0.833873	0.361209	1.51158	0.729652	0.283031
1.454	0.761692	0.393203	1.47554	0.741269	0.372971	1.56869	0.677637	0.299702
1.42354	0.794503	0.42206	1.44582	0.783236	0.407211	1.60444	0.682969	0.294785
1.36669	0.782852	0.404572	1.37155	0.782802	0.385782	1.52631	0.70624	0.29795
1.50546	0.732861	0.460159	1.52424	0.720851	0.455903	1.64044	0.629227	0.342827
1.38233	0.8002	0.447741	1.3858	0.799221	0.440836	1.575	0.693836	0.319233
1.46774	0.721627	0.427292	1.4732	0.714615	0.410932	1.59285	0.650719	0.287142
1.57217	0.668725	0.512949	1.58976	0.649501	0.488145	1.66155	0.600198	0.391663
1.50915	0.737225	0.405908	1.52461	0.726184	0.374203	1.6015	0.662144	0.313003
1.33523	0.824226	0.404284	1.34364	0.814464	0.384731	1.53101	0.707495	0.297937
