# Supplementary material for: Critical scaling of whole-brain resting-state dynamics
Source: Commun Biol. 2023 Jun 10;6:627. doi: 10.1038/s42003-023-05001-y (PMC10257708; doi:10.1038/s42003-023-05001-y)
Supplement: Supplementary file 8 — Supplementary Data 5 [file 42003_2023_5001_MOESM8_ESM.xlsx]

## Sheet: Panel a
norm_beta_param	magnetization
0.0454545	-1.9e-05
0.0909091	-6.91333e-05
0.136364	4.60667e-05
0.181818	8.06667e-06
0.227273	3.46667e-06
0.272727	-0.000135
0.318182	-3.36e-05
0.363636	0.000179133
0.409091	-2.76667e-05
0.454545	-0.0001538
0.5	0.0003668
0.545455	0.000122867
0.590909	0.0003706
0.636364	0.000387333
0.681818	-6.08e-05
0.727273	-0.000360867
0.772727	-2.04667e-05
0.818182	0.000932933
0.863636	0.000854
0.909091	0.0008266
0.954545	0.0012038
1	-0.00273812
1.04545	-0.0163338
1.09091	0.313947
1.13636	-0.434229
1.18182	-0.476799
1.22727	-0.514149
1.27273	0.548158
1.31818	0.576987
1.36364	-0.603493
1.40909	-0.627343
1.45455	-0.648858
1.5	-0.668736
1.54545	-0.687407
1.59091	-0.704461
1.63636	-0.720625
1.68182	-0.735791
1.72727	-0.750361
1.77273	-0.763816
1.81818	-0.776737
1.86364	-0.788887
1.90909	-0.800467
1.95455	-0.811474
2	-0.82183
2.04545	-0.831641
2.09091	-0.84094
2.13636	-0.849968
2.18182	-0.858312
2.22727	-0.866228
2.27273	-0.87359
0.0454545	-0.000171467
0.0909091	-0.000296867
0.136364	-9e-06
0.181818	-0.000119533
0.227273	-0.000365867
0.272727	-7.72e-05
0.318182	-0.000127333
0.363636	-8.46667e-05
0.409091	0.000456733
0.454545	0.000194067
0.5	5.82667e-05
0.545455	-0.0002406
0.590909	0.000224667
0.636364	0.000295733
0.681818	-0.000720067
0.727273	0.000592467
0.772727	0.000291533
0.818182	-0.000211733
0.863636	0.000452133
0.909091	-0.000904933
0.954545	0.00549892
1	-0.00480752
1.04545	0.015104
1.09091	0.35948
1.13636	0.434482
1.18182	-0.476259
1.22727	0.514052
1.27273	-0.547716
1.31818	0.577019
1.36364	-0.603252
1.40909	-0.62719
1.45455	-0.648605
1.5	-0.668948
1.54545	-0.687615
1.59091	-0.704268
1.63636	-0.720649
1.68182	0.735783
1.72727	-0.750649
1.77273	0.764275
1.81818	0.776958
1.86364	-0.789189
1.90909	0.799763
1.95455	-0.811709
2	0.821054
2.04545	-0.83158
2.09091	0.841285
2.13636	-0.849539
2.18182	-0.858501
2.22727	0.866132
2.27273	-0.873724
0.0454545	-7.20667e-05
0.0909091	-1.66667e-06
0.136364	-0.0001978
0.181818	-0.000127733
0.227273	-0.000235133
0.272727	0.0003612
0.318182	0.000227067
0.363636	-0.000123667
0.409091	0.000253133
0.454545	-0.000349333
0.5	7.21333e-05
0.545455	0.0003246
0.590909	0.000331133
0.636364	-0.000119867
0.681818	1.16667e-05
0.727273	0.000215533
0.772727	-0.000185933
0.818182	-8.66667e-05
0.863636	-0.000286533
0.909091	0.000234267
0.954545	-0.00614472
1	-0.0140133
1.04545	0.0465174
1.09091	0.0525601
1.13636	-0.434108
1.18182	-0.476222
1.22727	0.514068
1.27273	0.547239
1.31818	0.577694
1.36364	-0.60341
1.40909	0.62694
1.45455	0.64872
1.5	-0.668858
1.54545	-0.687373
1.59091	-0.704195
1.63636	0.720448
1.68182	0.73602
1.72727	-0.750293
1.77273	-0.763774
1.81818	-0.776988
1.86364	0.788747
1.90909	-0.800394
1.95455	0.811198
2	-0.821963
2.04545	-0.831817
2.09091	-0.840835
2.13636	-0.849892
2.18182	-0.858425
2.22727	-0.865594
2.27273	-0.873683
0.0454545	0.0001636
0.0909091	0.000127333
0.136364	0.000127667
0.181818	0.000329333
0.227273	0.00021
0.272727	5.14667e-05
0.318182	0.000207533
0.363636	0.0001002
0.409091	-0.000183867
0.454545	-0.000135333
0.5	-0.000455333
0.545455	-0.000270133
0.590909	0.000415
0.636364	0.000177067
0.681818	0.000640733
0.727273	-0.000178133
0.772727	0.000852933
0.818182	-0.0003506
0.863636	-0.000859267
0.909091	0.0019382
0.954545	0.00134012
1	0.00185756
1.04545	0.0968954
1.09091	0.346452
1.13636	0.433797
1.18182	-0.475949
1.22727	-0.513906
1.27273	-0.547894
1.31818	0.577105
1.36364	-0.603614
1.40909	-0.626912
1.45455	0.648508
1.5	-0.668371
1.54545	0.687041
1.59091	-0.704423
1.63636	-0.72047
1.68182	-0.735741
1.72727	0.750142
1.77273	0.763707
1.81818	0.776554
1.86364	-0.788884
1.90909	-0.800291
1.95455	-0.810983
2	-0.8219
2.04545	-0.831497
2.09091	-0.841118
2.13636	-0.849931
2.18182	-0.858308
2.22727	-0.866253
2.27273	0.873568
0.0454545	0.000198667
0.0909091	-9.68e-05
0.136364	-6.73333e-05
0.181818	-0.000140533
0.227273	-4.93333e-05
0.272727	-0.000353867
0.318182	0.0002522
0.363636	0.000316267
0.409091	0.000216533
0.454545	-0.0004922
0.5	-0.000433533
0.545455	0.000165533
0.590909	-0.0001214
0.636364	-0.000600533
0.681818	-0.000121
0.727273	-0.00034
0.772727	-0.000644067
0.818182	-1.83333e-05
0.863636	-0.000650267
0.909091	0.0011908
0.954545	-0.00302092
1	-0.00146616
1.04545	0.0215445
1.09091	-0.137932
1.13636	-0.434338
1.18182	-0.476595
1.22727	-0.514071
1.27273	-0.547746
1.31818	-0.577055
1.36364	-0.603269
1.40909	-0.627192
1.45455	-0.648534
1.5	-0.668727
1.54545	-0.687379
1.59091	-0.704428
1.63636	-0.72071
1.68182	0.736013
1.72727	0.750341
1.77273	-0.76316
1.81818	0.7767
1.86364	0.789116
1.90909	0.80085
1.95455	-0.811516
2	-0.821692
2.04545	0.831797
2.09091	0.841094
2.13636	0.848787
2.18182	0.858208
2.22727	-0.866161
2.27273	-0.873401
0.0454545	-0.000198667
0.0909091	-0.000127333
0.136364	-0.000127667
0.181818	-0.000329333
0.227273	-0.00021
0.272727	-0.0003612
0.318182	-0.0002522
0.363636	-0.000316267
0.409091	-0.000456733
0.454545	-0.000194067
0.5	-0.0003668
0.545455	-0.0003246
0.590909	-0.000415
0.636364	-0.000387333
0.681818	-0.000640733
0.727273	-0.000592467
0.772727	-0.000852933
0.818182	-0.000932933
0.863636	-0.000854
0.909091	-0.0019382
0.954545	-0.00549892
1	-0.00185756
1.04545	-0.0968954
1.09091	-0.35948
1.13636	-0.434482
1.18182	0.475949
1.22727	-0.514068
1.27273	-0.548158
1.31818	-0.577694
1.36364	0.603252
1.40909	-0.62694
1.45455	-0.64872
1.5	0.668371
1.54545	-0.687041
1.59091	0.704195
1.63636	-0.720448
1.68182	-0.73602
1.72727	-0.750341
1.77273	-0.764275
1.81818	-0.776958
1.86364	-0.789116
1.90909	-0.80085
1.95455	-0.811198
2	-0.821054
2.04545	-0.831797
2.09091	-0.841285
2.13636	-0.848787
2.18182	-0.858208
2.22727	-0.866132
2.27273	-0.873568

## Sheet: Panel b
Distance	Corr_funct_subcrit	Corr_funct_critical	Corr_funct_supercrit
0
0.432907
0.865814
1.29872
1.73163
2.16454
2.59744
3.03035
3.46326
3.89616	0.0890444	0.48836	0.182935
4.32907	0.0578583	0.566158	0.202215
4.76198	0.0430725	0.65515	0.223886
5.19488	0.0927623	0.439267	0.173106
5.62779	0.0869608	0.440101	0.16282
6.0607	0.0938404	0.412567	0.152168
6.49361	0.0871785	0.419755	0.148684
6.92651	0.0734239	0.433673	0.145508
7.35942	0.0835693	0.383735	0.128764
7.79233	0.0827297	0.34844	0.116599
8.22523	0.082088	0.325888	0.109327
8.65814	0.0803172	0.305085	0.101706
9.09105	0.0736776	0.306318	0.0976999
9.52396	0.0656233	0.32503	0.0972674
9.95686	0.0676047	0.296761	0.0903762
10.3898	0.0654288	0.275055	0.0842478
10.8227	0.0621905	0.267549	0.0795372
11.2556	0.0601767	0.263053	0.0756499
11.6885	0.0577738	0.262675	0.0737887
12.1214	0.0540118	0.266078	0.0721776
12.5543	0.051645	0.261894	0.0692262
12.9872	0.0488477	0.26383	0.0677941
13.4201	0.045164	0.266767	0.0656606
13.853	0.040721	0.286858	0.0659655
14.2859	0.041626	0.271303	0.0622222
14.7188	0.0406102	0.253913	0.0582354
15.1517	0.0368701	0.274429	0.058663
15.5847	0.0327099	0.280605	0.0576391
16.0176	0.0349396	0.264141	0.0544505
16.4505	0.0331794	0.267661	0.0533796
16.8834	0.0329444	0.250753	0.0489847
17.3163	0.029088	0.267295	0.0510623
17.7492	0.0295241	0.249974	0.0457784
18.1821	0.0271797	0.25835	0.0468277
18.615	0.0252523	0.254831	0.0442879
19.0479	0.0261348	0.237189	0.0414021
19.4808	0.0257245	0.234294	0.039885
19.9137	0.0221794	0.253413	0.0401512
20.3466	0.0218615	0.241163	0.0378856
20.7795	0.0216076	0.238102	0.037501
21.2124	0.0207423	0.23162	0.0356726
21.6454	0.0197145	0.235338	0.0344299
22.0783	0.0182626	0.23492	0.0341614
22.5112	0.0180103	0.24224	0.0338521
22.9441	0.0177979	0.237094	0.032877
23.377	0.0156732	0.242152	0.0324706
23.8099	0.0159623	0.227275	0.0302612
24.2428	0.0152914	0.224674	0.0284065
24.6757	0.0142924	0.227089	0.0279175
25.1086	0.0138778	0.220816	0.0265965
25.5415	0.013254	0.226941	0.0269278
25.9744	0.0136006	0.218009	0.0253775
26.4073	0.0129168	0.219827	0.0249894
26.8402	0.0121216	0.216468	0.0233882
27.2731	0.0119133	0.205249	0.0223664
27.7061	0.0104532	0.225618	0.0236237
28.139	0.0108983	0.211068	0.0221218
28.5719	0.0101412	0.207926	0.0210142
29.0048	0.0101639	0.20797	0.0207324
29.4377	0.00913873	0.206065	0.0199489
29.8706	0.00920764	0.194526	0.0183329
30.3035	0.0089461	0.209452	0.0193687
30.7364	0.00836876	0.200491	0.0182145
31.1693	0.00790323	0.200409	0.0177566
31.6022	0.00755742	0.201593	0.0175158
32.0351	0.00736191	0.201171	0.0170883
32.468	0.00724695	0.195298	0.0162762
32.9009	0.00700747	0.197773	0.0159861
33.3338	0.00682126	0.191213	0.0151426
33.7668	0.00609229	0.19157	0.01476
34.1997	0.00613132	0.190308	0.0140854
34.6326	0.00584006	0.191277	0.014027
35.0655	0.00577754	0.182552	0.0132141
35.4984	0.00524871	0.187614	0.0134248
35.9313	0.0053002	0.173289	0.0121684
36.3642	0.00474192	0.178806	0.0120909
36.7971	0.00476097	0.170844	0.0111349
37.23	0.00471275	0.180702	0.011744
37.6629	0.00448824	0.178389	0.0114449
38.0958	0.00449214	0.168304	0.0104774
38.5287	0.00420426	0.181874	0.010896
38.9616	0.00398312	0.176636	0.0105005
39.3945	0.00362958	0.176097	0.0102697
39.8275	0.00361694	0.176218	0.00997437
40.2604	0.00348809	0.169706	0.00947507
40.6933	0.00322524	0.173427	0.00947488
41.1262	0.00327162	0.167954	0.00880188
41.5591	0.00322295	0.166821	0.00878372
41.992	0.00295471	0.168889	0.00874668
42.4249	0.00278946	0.172105	0.00867432
42.8578	0.00277331	0.171766	0.00830532
43.2907	0.00254706	0.165406	0.00784922
43.7236	0.00245714	0.16732	0.00777917
44.1565	0.00250983	0.155374	0.00712451
44.5894	0.00251072	0.159855	0.00735878
45.0223	0.00220663	0.156273	0.00682371
45.4552	0.00215392	0.158357	0.00691043
45.8881	0.00225737	0.163686	0.00701381
46.3211	0.00213023	0.155627	0.00662504
46.754	0.00184595	0.158704	0.00642267
47.1869	0.00177141	0.153486	0.00605313
47.6198	0.00199625	0.152171	0.00598482
48.0527	0.00157713	0.158626	0.00595569
48.4856	0.00160756	0.156742	0.00582974
48.9185	0.00170179	0.157144	0.00575677
49.3514	0.00161591	0.145002	0.00519906
49.7843	0.00161073	0.155726	0.0056194
50.2172	0.00130243	0.14881	0.0050964
50.6501	0.00144054	0.140974	0.00454714
51.083	0.00128767	0.148006	0.00479617
51.5159	0.00128208	0.150178	0.0049614
51.9488	0.0012682	0.147527	0.004883
52.3818	0.00129868	0.137302	0.00416687
52.8147	0.00101388	0.150198	0.00451468
53.2476	0.00118007	0.143435	0.0041786
53.6805	0.00113346	0.131827	0.0038684
54.1134	0.00121515	0.136459	0.0039797
54.5463	0.00115386	0.138568	0.00380911
54.9792	0.000941528	0.137466	0.00378263
55.4121	0.000844381	0.140016	0.00387461
55.845	0.000952722	0.133479	0.00357669
56.2779	0.00104787	0.136975	0.00336355
56.7108	0.000827375	0.136207	0.0034312
57.1437	0.000765058	0.125188	0.00314795
57.5766	0.000814924	0.132067	0.0031502
58.0095	0.000734438	0.127759	0.00300768
58.4425	0.000924613	0.127848	0.0028873
58.8754	0.000727761	0.128699	0.00281536
59.3083	0.000686798	0.121885	0.00262992
59.7412	0.000652344	0.12805	0.00282435
60.1741	0.000600881	0.127063	0.00266408
60.607	0.00065864	0.122116	0.00244943
61.0399	0.000610533	0.121567	0.00253764
61.4728	0.000585278	0.115405	0.00229343
61.9057	0.000539963	0.119804	0.00231074
62.3386	0.000605599	0.121365	0.00229715
62.7715	0.000551676	0.116361	0.00214812
63.2044	0.000545853	0.114154	0.00207486
63.6373	0.000615061	0.112813	0.00193347
64.0702	0.000504321	0.109563	0.00185486
64.5032	0.000539172	0.113691	0.00187188
64.9361	0.000599298	0.112359	0.00191087
65.369	0.000346935	0.105204	0.00183297
65.8019	0.000407581	0.105992	0.00178113
66.2348	0.000528528	0.110316	0.00178015
66.6677	0.00039916	0.105661	0.00162012
67.1006	0.000424986	0.104236	0.00156622
67.5335	0.000345691	0.10055	0.00150144
67.9664	0.000309756	0.103183	0.00155468
68.3993	0.00038023	0.101954	0.00148119
68.8322	0.000330141	0.0980186	0.0014362
69.2651	0.000331075	0.0974034	0.00132331
69.698	0.000260991	0.0979288	0.0013542
70.1309	0.000246369	0.094295	0.00127278
70.5639	0.000237009	0.0923346	0.001283
70.9968	0.000227249	0.0935298	0.00124095
71.4297	0.00031823	0.0916279	0.00114158
71.8626	0.000341745	0.0891314	0.00104758
72.2955	0.000216298	0.0921645	0.00111229
72.7284	0.000289864	0.089713	0.00110712
73.1613	0.000250659	0.0872878	0.000987594
73.5942	0.000193654	0.0834969	0.00101157
74.0271	0.000163036	0.0854809	0.000977272
74.46	0.000211222	0.0853024	0.000988158
74.8929	0.000231752	0.0826384	0.000861914
75.3258	0.000239233	0.0849338	0.000927848
75.7587	0.000263413	0.0792592	0.000803543
76.1916	0.000215765	0.0781425	0.000857004
76.6246	0.000281984	0.0721483	0.000785061
77.0575	0.000259766	0.0753333	0.000729684
77.4904	0.000191499	0.0727703	0.000711436
77.9233	0.000192794	0.073812	0.000702235
78.3562	0.000186098	0.0725907	0.000737018
78.7891	0.000141009	0.0731624	0.00074574
79.222	0.000208367	0.0706641	0.000646597
79.6549	8.8994e-05	0.0689813	0.00061976
80.0878	0.000131294	0.067978	0.000563214
80.5207	0.000133908	0.0654708	0.000705405
80.9536	0.000158857	0.0666745	0.000629452
81.3865	0.000156815	0.0653542	0.000637732
81.8194	0.000155082	0.0644254	0.000498277
82.2523	0.000119717	0.0640846	0.000547992
82.6853	0.000191319	0.0639944	0.000535715
83.1182	0.000232516	0.0610689	0.00047554
83.5511	0.000154762	0.0630434	0.000457084
83.984	0.000114043	0.0584926	0.000411281
84.4169	0.000158474	0.0576833	0.000338156
84.8498	0.00015623	0.0583881	0.00042597
85.2827	0.000159523	0.0566599	0.000410702
85.7156	0.000135456	0.058015	0.000423851
86.1485	0.00016121	0.0572464	0.000316035
86.5814	0.000167023	0.0527431	0.000355237
87.0143	9.75194e-05	0.0519747	0.000377168
87.4472	0.000127	0.0534089	0.000299305
87.8801	0.000160531	0.0505111	0.0003171
88.313	0.000172875	0.0534243	0.000256573
88.746	0.000125995	0.0509576	0.000275722
89.1789	0.000164954	0.0518183	0.000292421
89.6118	6.45734e-05	0.0518984	0.000258555
90.0447	5.85183e-05	0.0503602	0.000175742
90.4776	0.000128474	0.0484437	0.000231291
90.9105	7.49281e-05	0.0447159	0.000256263
91.3434	3.29808e-05	0.0465384	0.000252369
91.7763	0.000102785	0.0482804	0.000208778
92.2092	0.000120152	0.0452414	0.000286158
92.6421	6.03201e-05	0.0441278	0.000292149
93.075	8.68231e-05	0.043194	0.000260015
93.5079	0.000109611	0.041643	0.000155183
93.9408	8.33625e-05	0.0449695	0.000144887
94.3737	2.67916e-05	0.041731	0.000173955
94.8066	8.93611e-05	0.0401525	0.000180334
95.2396	0.000118157	0.0415113	0.000122439
95.6725	2.52836e-05	0.0401905	0.000209473
96.1054	2.26536e-05	0.0379548	0.000119392
96.5383	0.00016338	0.0399042	0.000133704
96.9712	0.000104608	0.0402001	0.000168797
97.4041	6.39262e-05	0.0376119	9.90655e-05
97.837	3.27769e-05	0.03729	8.21848e-05
98.2699	7.12935e-05	0.0384802	0.000173683
98.7028	3.38781e-05	0.0358845	0.00021391
99.1357	6.75856e-06	0.0374764	9.18243e-05
99.5686	-1.4292e-05	0.0365414	9.29029e-05
100.002	5.92745e-05	0.0347809	1.71858e-05
100.434	8.65834e-05	0.0366708	0.000191157
100.867	5.04378e-05	0.0339503	0.000118682
101.3	0.000133117	0.0333948	5.15729e-05
101.733	3.54237e-05	0.0332611	7.5541e-05
102.166	0.00017625	0.0323139	6.63764e-05
102.599	0.000116556	0.0337112	0.000122593
103.032	0.000126245	0.0319629	3.56405e-05
103.465	5.78363e-05	0.0316773	0.000169643
103.898	2.20301e-06	0.0321181	8.9247e-05
104.331	9.83038e-05	0.0318816	9.55246e-05
104.764	4.93901e-05	0.0322487	-1.79868e-05
105.196	3.72841e-05	0.0282558	5.53664e-05
105.629	2.28344e-07	0.0294413	2.80442e-05
106.062	-2.45416e-05	0.0287934	5.80304e-05
106.495	-6.96109e-06	0.0292452	9.69346e-05
106.928	4.65738e-05	0.0280823	8.66137e-06
107.361	0.000111111	0.0273215	4.65786e-05
107.794	8.26236e-05	0.0284724	4.14293e-05
108.227	9.84501e-05	0.0274477	8.22167e-05
108.66	-4.05223e-05	0.0249374	-7.73299e-05
109.093	5.85679e-05	0.0272394	-7.94094e-05
109.525	7.42589e-05	0.0265352	-1.4054e-05
109.958	5.91825e-05	0.0276749	5.84823e-05
110.391	0.00014049	0.0254236	-5.16181e-05
110.824	-4.15675e-05	0.0244741	3.43732e-05
111.257	6.01778e-05	0.0238046	-0.000144613
111.69	-6.07741e-05	0.0248925	-5.65329e-06
112.123	-4.7952e-05	0.02471	1.11413e-05
112.556	0.000189169	0.0250432	-4.8243e-05
112.989	-1.7417e-05	0.0236173	-1.99035e-05
113.422	-1.44797e-06	0.0231219	5.13915e-05
113.855	7.95756e-05	0.0243908	-5.7128e-05
114.287	5.73515e-05	0.0230997	-5.85284e-05
114.72	6.97426e-05	0.0221489	-4.39043e-06
115.153	0.000162054	0.0231111	2.24728e-05
115.586	-0.000104749	0.0216484	9.82489e-06
116.019	1.83337e-05	0.0213837	-9.12215e-05
116.452	7.82304e-05	0.0221492	4.04323e-05
116.885	8.47968e-05	0.0224995	2.55407e-06
117.318	-3.82065e-05	0.0193432	9.47669e-05
117.751	-7.95379e-05	0.0209538	3.73198e-05
118.184	6.34567e-05	0.0201205	-2.66133e-05
118.617	6.94363e-05	0.0202255	1.27525e-05
119.049	-1.68835e-05	0.0192859	5.57942e-05
119.482	4.64263e-05	0.0190532	2.20087e-05
119.915	2.49944e-05	0.0189278	-3.74996e-05
120.348	9.01138e-05	0.0182009	2.2724e-05
120.781	-1.75426e-05	0.0175022	1.57213e-05
121.214	-1.73674e-05	0.0181629	-5.38403e-05
121.647	0.000173587	0.0169573	-4.90905e-05
122.08	-4.63073e-05	0.0171115	-0.00013784
122.513	-2.21704e-05	0.0166162	-9.81977e-05
122.946	0.000149879	0.0159775	-2.22396e-05
123.379	-0.000116345	0.0159625	7.31321e-05
123.811	6.88492e-05	0.0166849	1.50692e-05
124.244	6.20752e-06	0.0146005	9.44463e-05
124.677	-4.31996e-05	0.0142725	4.81247e-05
125.11	6.81981e-05	0.0135992	-4.82026e-05
125.543	-0.000152049	0.0145984	-6.28236e-05
125.976	-2.38107e-06	0.0126717	-3.12257e-05
126.409	0.000121931	0.0128844	6.17448e-05
126.842	-6.40112e-06	0.0130732	-1.8703e-05
127.275	7.32698e-06	0.0119418	2.52848e-05
127.708	8.48151e-05	0.0120777	-2.82433e-05
128.14	9.8926e-05	0.0109483	-2.24661e-05
128.573	6.55591e-05	0.0107177	-2.06795e-07
129.006	4.81136e-05	0.00977074	4.30632e-05
129.439	0.000123115	0.0112945	-0.000125205
129.872	-3.37287e-05	0.00993134	2.00187e-05
130.305	3.98591e-06	0.00875936	6.84702e-05
130.738	5.20122e-05	0.00980064	-2.63706e-05
131.171	6.69522e-05	0.00930425	9.39656e-05
131.604	-7.37576e-05	0.00786127	9.92327e-05
132.037	-0.000153632	0.00784948	-3.16904e-05
132.47	-1.08431e-05	0.00772087	-0.000113973
132.902	5.28999e-05	0.00724246	0.000124911
133.335	-1.43283e-05	0.00661973	-9.32633e-05
133.768	9.35586e-05	0.00719789	2.38097e-05
134.201	-0.00015375	0.0061089	-9.68828e-05
134.634	0.00016735	0.00572034	5.84577e-05
135.067	-5.06574e-06	0.00459926	-0.000187279
135.5	-0.000185526	0.00447986	2.07137e-05
135.933	0.000100911	0.00512195	-7.61497e-05
136.366	2.45909e-05	0.00409783	-1.89077e-05
136.799	-7.15853e-05	0.00383392	-2.01059e-07
137.232	3.54398e-05	0.00392173	-0.000193822
137.664	1.87635e-05	0.00322427	-5.3246e-05
138.097	5.71476e-05	0.00295005	0.000185761
138.53	7.41205e-05	0.00340467	5.31468e-05
138.963	7.38204e-05	0.00253844	-5.8675e-05
139.396	-0.000339295	0.00220616	-7.59312e-05
139.829	-3.20199e-05	0.00219401	-0.000131746
140.262	-0.000147428	0.00231175	-4.68984e-05
140.695	0.000281567	0.00233789	9.03358e-06
141.128	-5.57261e-08	0.0020101	-0.000125324
141.561	4.33285e-05	0.00171311	-0.000182555
141.994	6.50691e-05	0.00148018	0.000144781
142.426	0.000134789	0.00141377	-2.18098e-05
142.859	0.000115713	0.00189789	0.000320588
143.292	0.000115379	0.00151342	-0.000137628
143.725	3.9447e-05	0.00131056	2.23969e-06
144.158	2.41102e-05	0.00131311	0.000118008
144.591	-0.000161184	0.000822237	8.29139e-05
145.024	-4.37438e-05	0.0011374	-0.000156741
145.457	0.000346302	0.000857352	-2.35715e-05
145.89	-5.09391e-05	0.00103205	-1.05724e-05
146.323	0.00015733	0.00143009	-0.000163843
146.755	0.00017934	0.00110355	0.000143519
147.188	-0.00026764	0.000683597	-6.77739e-06
147.621	-0.00027283	0.000666479	0.000228012
148.054	-8.61966e-05	0.000858447	-0.000100778
148.487	1.76264e-05	0.000971133	-0.000215836
148.92	0.000210114	0.00068128	-0.000252252
149.353	-6.87883e-05	0.000791071	9.9325e-05
149.786	0.000159908	0.000752424	0.000147781
150.219	0.000140336	0.000550591	6.17381e-05
150.652	-0.000132451	0.000926806	-7.6903e-05
151.085	7.41838e-05	0.000719775	-0.000433097
151.517	-3.54537e-05	0.000573722	-0.000101641
151.95	-0.00017881	0.000621198	0.00021012
152.383	-8.76631e-05	0.000758706	-0.000170724
152.816	6.48084e-05	0.000272418	8.98983e-05
153.249	-0.000340656	0.000419024	-3.53533e-06
153.682	-0.000188517	0.000200897	-2.93607e-05
154.115	0.000245405	0.000789335	-0.000432307
154.548	-7.09995e-05	0.000624725	0.000255132
154.981	-5.63333e-05	8.54458e-06	-0.000509709
155.414	-0.000309273	0.000375607	-2.13326e-05
155.847	-0.00044434	0.000366818	-0.000320379
156.279	3.2602e-05	0.000472331	9.81398e-05
156.712	0.000251278	0.000431755	-3.04967e-05
157.145	0.000171172	0.000395455	-0.000259061
157.578	-0.000305441	0.000356141	-4.39004e-06
158.011	-0.000176026	0.00038595	0.000137105
158.444	-0.000138431	0.00088502	-0.000396936
158.877	0.000311483	0.000244986	-3.7466e-05
159.31	-4.93812e-05	0.000199871	-0.000646824
159.743	-9.2945e-05	0.000582145	0.000128169
160.176	6.65662e-05	0.000487584	-0.000157672
160.609	1.7387e-05	0.000358262	-0.00145384
161.041	-3.42572e-05	8.68026e-05	-0.000203479
161.474	7.11805e-05	-4.36636e-05	-0.000154762
161.907	0.000246838	0.000149913	2.88191e-05
162.34	0.000430109	-0.000219176	0.000320249
162.773	0.000137638	8.56946e-05	-0.000289791
163.206	-0.000185551	0.000282364	-3.90924e-06
163.639	0.000916902	-0.00012059	0.00092727
164.072	0.000755628	0.000359748	0.000345013
164.505	0.000437223	-0.00058545	0.000987437
164.938	-0.000367018	0.000331234	0.00118916
165.371	-0.000152205	0.000453773	-0.000606842
165.803	5.02793e-05	0.000455514	0.000294193
166.236	0.00126438	-7.53278e-05	0.00142109
166.669	0.000248054	-0.000426749	-0.000340994
167.102	6.74482e-05	-0.000121453	0.000712588
167.535	0.000548673	-0.00060152	0.00110759
167.968	0.000122209	-0.000150357	0.00168077
168.401	0.000767221	0.000429937	-0.00186561
168.834	9.0833e-05	-0.00043441	-0.0011106
169.267	0.00118269	-5.90747e-05	0.00117725
169.7	0.000607667	-0.00128867	0.000342978
170.132	0.000912597	-0.000830524	0.000646464
170.565	-0.00118374	0.000990235	1.57045e-05
170.998	-0.00361649	-0.000119184	0.000666117
171.431	-0.00132549	0.00152543	0.00231874
171.864	-0.00284841	-0.00139572	0.00114295
172.297	-0.00778315	0.00222417	0.00485896
172.73
173.163	-0.000464063	0.00248449	0.000617724

## Sheet: Panels c,e,g
norm_beta_param_dMRI	eta_dMRI	mu_dMRI	norm_beta_param_EDR	eta_EDR	mu_EDR
0.05	2.60255	0.182443	0.0454545	2.76216	0.162229
0.1	2.66396	0.183739	0.0909091	3.40545	0.164371
0.15	2.80682	0.170108	0.136364	3.60366	0.140527
0.2	2.57273	0.138861	0.181818	3.89321	0.14953
0.25	2.47976	0.140729	0.227273	4.07224	0.134114
0.3	2.40346	0.140804	0.272727	4.2059	0.180697
0.35	2.37652	0.154921	0.318182	4.11088	0.160194
0.4	2.25392	0.141085	0.363636	4.34365	0.162148
0.45	2.15676	0.145589	0.409091	3.96967	0.155899
0.5	2.06403	0.165193	0.454545	3.87147	0.168205
0.55	1.93178	0.165356	0.5	3.49309	0.181905
0.6	1.79597	0.157959	0.545455	3.24117	0.199554
0.65	1.64683	0.183642	0.590909	3.00972	0.213585
0.7	1.47679	0.181442	0.636364	2.73238	0.219881
0.75	1.28722	0.178647	0.681818	2.45425	0.228826
0.8	1.07341	0.200937	0.727273	2.14691	0.249899
0.85	0.853524	0.210872	0.772727	1.8062	0.257267
0.9	0.636221	0.219725	0.818182	1.45831	0.288959
0.95	0.450888	0.240453	0.863636	1.13347	0.29538
1	0.310203	0.256798	0.909091	0.861112	0.31916
1.05	0.220644	0.273052	0.954545	0.65875	0.337776
1.1	0.268299	0.259266	1	0.514583	0.356964
1.15	1.85187	0.260706	1.04545	0.429008	0.367223
1.2	1.99521	0.279971	1.09091	0.588388	0.35452
1.25	2.09704	0.289047	1.13636	2.26135	0.352286
1.3	2.17904	0.32163	1.18182	2.36952	0.367863
1.35	2.24741	0.362424	1.22727	2.51521	0.37296
1.4	2.30855	0.373207	1.27273	2.6587	0.412675
1.45	2.37386	0.405132	1.31818	2.83368	0.425412
1.5	2.44307	0.439228	1.36364	2.97276	0.466945
1.55	2.5041	0.473775	1.40909	3.1015	0.482074
1.6	2.5741	0.510725	1.45455	3.14368	0.50864
1.65	2.61654	0.534262	1.5	3.01004	0.538136
1.7	2.67115	0.57394	1.54545	3.09264	0.53145
1.75	2.67427	0.601982	1.59091	3.14833	0.55723
1.8	2.7154	0.632611	1.63636	3.07454	0.59687
1.85	2.75	0.640841	1.68182	2.89839	0.606467
1.9	2.8	0.679919	1.72727	3.12641	0.629862
1.95	2.83717	0.71506	1.77273	2.48628	0.625458
2	2.88235	0.750196	1.81818	2.99467	0.623664
2.05	0.37423	0.791815	1.86364	3.04922	0.669305
2.1	2.17924	0.737137	1.90909	2.36692	0.6655
2.15	2.22718	0.767371	1.95455	2.4426	0.679757
2.2	2.276	0.791476	2	2.10922	0.703798
2.25	3.23563	0.887732	2.04545	2.39694	0.737086
2.3	3.29169	0.923063	2.09091	2.81001	0.718149
2.35	3.13059	0.945225	2.13636	1.70522	0.733845
2.4	1.92028	0.964689	2.18182	2.03785	0.729123
2.45	2.47513	0.909124	2.22727	1.83082	0.743076
2.5	2.25604	0.929473	2.27273	2.22665	0.74179

## Sheet: Panel d
cluster_size	Variance_subcrit	Variance_critical	Variance_supcrit
1	1	1	1
2	2.22928	2.51031	2.22928
4	5.07864	6.82466	5.07864
8	11.9028	20.3407	11.9028
16	28.1424	65.3507	28.1424
32	70.1422	229.016	70.1422
64	173.546	839.291	173.546

## Sheet: Panel f
Cluster_size	norm_rank	Eigenspectrum
4	0.5	0.20561
4	0.75	0.188716
8	0.25	0.230209
8	0.375	0.209891
8	0.5	0.198955
8	0.625	0.190138
8	0.75	0.183566
8	0.875	0.176222
16	0.125	0.286352
16	0.1875	0.252701
16	0.25	0.233456
16	0.3125	0.219776
16	0.375	0.209758
16	0.4375	0.201251
16	0.5	0.19424
16	0.5625	0.188436
16	0.625	0.183016
16	0.6875	0.178572
16	0.75	0.174333
16	0.8125	0.176488
16	0.875	0.172584
16	0.9375	0.166346
32	0.0625	0.353355
32	0.09375	0.308332
32	0.125	0.283992
32	0.15625	0.263013
32	0.1875	0.251226
32	0.21875	0.240535
32	0.25	0.232411
32	0.28125	0.225237
32	0.3125	0.218677
32	0.34375	0.213382
32	0.375	0.208388
32	0.40625	0.203645
32	0.4375	0.198018
32	0.46875	0.195476
32	0.5	0.192911
32	0.53125	0.190145
32	0.5625	0.187812
32	0.59375	0.186428
32	0.625	0.184261
32	0.65625	0.18133
32	0.6875	0.17919
32	0.71875	0.176989
32	0.75	0.174798
32	0.78125	0.172169
32	0.8125	0.169894
32	0.84375	0.167467
32	0.875	0.16488
32	0.90625	0.161834
32	0.9375	0.158834
32	0.96875	0.151723
64	0.03125	0.442954
64	0.046875	0.381827
64	0.0625	0.348272
64	0.078125	0.324845
64	0.09375	0.307254
64	0.109375	0.29435
64	0.125	0.282251
64	0.140625	0.273302
64	0.15625	0.263196
64	0.171875	0.256457
64	0.1875	0.252383
64	0.203125	0.245662
64	0.21875	0.240144
64	0.234375	0.237158
64	0.25	0.231502
64	0.265625	0.22804
64	0.28125	0.224655
64	0.296875	0.222103
64	0.3125	0.218824
64	0.328125	0.215935
64	0.34375	0.212805
64	0.359375	0.210153
64	0.375	0.20763
64	0.390625	0.205785
64	0.40625	0.203271
64	0.421875	0.201383
64	0.4375	0.198932
64	0.453125	0.19735
64	0.46875	0.195182
64	0.484375	0.191637
64	0.5	0.190178
64	0.515625	0.188318
64	0.53125	0.187811
64	0.546875	0.186407
64	0.5625	0.185034
64	0.578125	0.183725
64	0.59375	0.182373
64	0.609375	0.181002
64	0.625	0.179713
64	0.640625	0.178406
64	0.65625	0.177083
64	0.671875	0.175827
64	0.6875	0.174513
64	0.703125	0.173253
64	0.71875	0.171912
64	0.734375	0.17058
64	0.75	0.169261
64	0.765625	0.167892
64	0.78125	0.166441
64	0.796875	0.164973
64	0.8125	0.163561
64	0.828125	0.16165
64	0.84375	0.160076
64	0.859375	0.158542
64	0.875	0.156942
64	0.890625	0.154701
64	0.90625	0.152906
64	0.921875	0.151019
64	0.9375	0.148912
64	0.953125	0.146309
64	0.96875	0.143833
64	0.984375	0.134898
